# Supplementary material for: H4K20me3 is important for Ash1-mediated H3K36me3 and transcriptional silencing in facultative heterochromatin in a fungal pathogen
Source: PLoS Genet. 2023 Sep 25;19(9):e1010945. doi: 10.1371/journal.pgen.1010945 (PMC10553808; doi:10.1371/journal.pgen.1010945)
Supplement: S1 Table — (XLSX) [file pgen.1010945.s001.xlsx]

## Sheet: Sheet1
		WT H3K27me3		∆kmt5 H3K27me3		∆ash1 H3K27me3		WT H3K36me3		∆kmt5 H3K36me3		∆ash1 H3K36me3		WT H4K20me3		∆ash1 H4K20me3
chromsome	size (bp)	bp covered	% covered	bp covered	% covered	bp covered	% covered	bp covered	% covered	bp covered	% covered	bp covered	% covered	bp covered	% covered	bp covered	% covered
chr_1	6088797	188550	0.0309667	273340	0.0448923	202180	0.0332052	3626486	0.5956	3530933	0.579907	3708590	0.609084	2075720	0.340908	2021913	0.332071
chr_2	3860111	230008	0.0595859	224174	0.0580745	111509	0.0288875	2101533	0.544423	2043901	0.529493	2135890	0.553323	1426277	0.369491	1328892	0.344263
chr_3	3505381	188044	0.0536444	166311	0.0474445	114113	0.0325537	1922984	0.548581	1860819	0.530846	1966628	0.561031	1312300	0.374367	1228411	0.350436
chr_4	2880011	196246	0.0681407	224897	0.0780889	139247	0.0483495	1548142	0.537547	1490581	0.517561	1557908	0.540938	1060829	0.368342	997406	0.34632
chr_5	2861803	184727	0.0645492	223261	0.0780141	134269	0.0469176	1454574	0.508272	1428266	0.499079	1490434	0.520802	986699	0.344782	938509	0.327943
chr_6	2674951	141230	0.0527972	209484	0.0783132	91667	0.0342687	1227686	0.458956	1205949	0.45083	1243625	0.464915	841958	0.314756	784678	0.293343
chr_7	2665280	834710	0.313179	759968	0.285136	823391	0.308932	1614416	0.605721	1001192	0.375642	935625	0.351042	1303412	0.489034	1194767	0.448271
chr_8	2443572	157724	0.0645465	234512	0.095971	132449	0.054203	1254298	0.513305	1216962	0.498026	1257340	0.51455	890552	0.364447	870778	0.356355
chr_9	2142475	203570	0.0950163	233901	0.109173	102155	0.0476808	1018904	0.475573	948647	0.442781	975971	0.455534	837984	0.391129	770115	0.359451
chr_10	1682575	159416	0.0947453	143988	0.085576	143212	0.0851148	980432	0.582697	906455	0.538731	931781	0.553783	732219	0.435178	731433	0.434711
chr_11	1624292	146824	0.0903926	187578	0.115483	112686	0.0693755	902834	0.555832	898075	0.552902	905311	0.557357	639851	0.393926	615077	0.378674
chr_12	1462624	121884	0.0833324	166549	0.11387	89039	0.0608762	744868	0.509268	748804	0.511959	771755	0.527651	508990	0.347998	484404	0.331188
chr_13	1185774	146287	0.123368	177871	0.150004	116172	0.0979715	599580	0.505644	582100	0.490903	589781	0.497381	478958	0.40392	423961	0.357539
chr_14	773098	474476	0.613733	507918	0.65699	455125	0.588703	178918	0.23143	76696	0.0992061	91297	0.118092	305061	0.394596	218883	0.283125
chr_15	639501	634646	0.992408	638766	0.998851	639314	0.999708	281796	0.44065	89126	0.139368	23775	0.0371774	413551	0.646678	376464	0.588684
chr_16	607044	575233	0.947597	602017	0.991719	605452	0.997377	352838	0.58124	112126	0.184708	7935	0.0130715	411082	0.677186	389950	0.642375
chr_17	584099	575847	0.985872	578612	0.990606	580817	0.994381	358277	0.613384	96255	0.164792	33305	0.0570194	449624	0.769774	426244	0.729746
chr_19	549847	522680	0.950592	490408	0.891899	540256	0.982557	259355	0.471686	104833	0.190658	37448	0.0681062	354531	0.644781	366218	0.666036
chr_20	472105	409106	0.866557	386168	0.817971	458268	0.970691	282518	0.598422	141567	0.299863	50944	0.107908	336596	0.712969	338679	0.717381
chr_21	409213	380286	0.929311	400178	0.977921	396731	0.969498	177733	0.434329	109742	0.268178	83822	0.204837	228849	0.559242	174845	0.427271
genome	39112553	6471494	0.165458	6829901	0.174622	5988052	0.153098	20888172	0.534053	18593029	0.475372	18799165	0.480643	15595043	0.398722	14681627	0.375369
core genome	35077646	2899220	0.0826515	3225834	0.0919627	2312089	0.0659135	18996737	0.541562	17862684	0.509233	18470639	0.526564	13095749	0.373336	12390344	0.353226
accessory genome	4034907	3572274	0.885342	3604067	0.893222	3675963	0.91104	1891435	0.468768	730345	0.181007	328526	0.081421	2499294	0.619418	2291283	0.567865
