# Supplementary material for: H4K20me3 is important for Ash1-mediated H3K36me3 and transcriptional silencing in facultative heterochromatin in a fungal pathogen
Source: PLoS Genet. 2023 Sep 25;19(9):e1010945. doi: 10.1371/journal.pgen.1010945 (PMC10553808; doi:10.1371/journal.pgen.1010945)
Supplement: S2 Table — (XLSX) [file pgen.1010945.s002.xlsx]

## Sheet: kmt5
gene	baseMean	log2FoldChange	lfcSE	stat	pvalue	padj	description
Zt09_chr_1_1	0	NA	NA	NA	NA	NA	hypothetical protein
Zt09_chr_1_10	73.3007	1.90119	0.28948	4.54675	5.45e-06	0.000119061	hypothetical protein
Zt09_chr_1_100	201.086	2.10765	0.29955	5.08312	3.71e-07	9.85e-06	predicted protein
Zt09_chr_1_1000	164.883	-0.214084	0.136115	0	1	1	hypothetical protein
Zt09_chr_1_1001	823.616	-0.201703	0.147497	0	1	1	similar to tyrosyl-trna synthetase
Zt09_chr_1_1002	4626.03	0.324897	0.218395	0	1	1	similar to nascent polypeptide-associated complex subunit beta
Zt09_chr_1_1003	476.272	-0.471876	0.137035	0	1	1	similar to retinol dehydrogenase
Zt09_chr_1_1004	44.476	-1.13468	0.502469	-1.09396	0.273973	1	similar to cytochrome P450 phenylacetate 2-hydroxylase
Zt09_chr_1_1005	394.202	-0.188656	0.615802	0	1	1	similar to uracil permease
Zt09_chr_1_1006	105.931	0.215748	0.269678	0	1	1	hypothetical protein
Zt09_chr_1_1007	2542.9	-0.118562	0.0961742	0	1	1	similar to phosphatidylserine decarboxylase
Zt09_chr_1_1008	1197.15	0.131852	0.120745	0	1	1	similar to px domain-containing protein
Zt09_chr_1_1009	211.447	-0.163314	0.147017	0	1	1	similar to F-box domain protein
Zt09_chr_1_101	10.6777	5.77164	1.07235	4.83672	1.32e-06	3.18e-05	predicted protein
Zt09_chr_1_1010	2.02397	1.65587	1.32168	0.810233	0.417806	1	similar to sur7 protein
Zt09_chr_1_1011	69.0368	0.958631	0.20731	1.80228	0.0715017	0.510013	predicted protein
Zt09_chr_1_1012	116.023	0.171675	0.255869	0	1	1	hypothetical protein
Zt09_chr_1_1013	324.719	-0.0348462	0.161759	0	1	1	similar to phospholipase C
Zt09_chr_1_1014	294.851	1.85977	0.368247	3.46174	0.0005367	0.00763306	hypothetical protein
Zt09_chr_1_1015	2229.27	0.138482	0.0975654	0	1	1	similar to 26s protease regulatory subunit 7
Zt09_chr_1_1016	2032.85	0.162556	0.159208	0	1	1	similar to t-complex protein 1 subunit delta
Zt09_chr_1_1017	590.899	-0.165527	0.0932869	0	1	1	similar to cell cycle checkpoint protein rad17
Zt09_chr_1_1018	134.535	0.299985	0.177566	0	1	1	similar to DNA repair family protein
Zt09_chr_1_1019	26.4967	0.352379	0.378036	0	1	1	similar to subtilisin-like protein
Zt09_chr_1_102	4.11518	4.57187	1.06214	3.75362	0.000174299	0.00277355	predicted protein
Zt09_chr_1_1020	666.677	-0.155794	0.0955889	0	1	1	similar to 54S ribosomal protein L49
Zt09_chr_1_1021	1083.61	0.0631551	0.24893	0	1	1	similar to ribosome biogenesis protein nsa2
Zt09_chr_1_1022	3122.27	-0.016097	0.157983	0	1	1	similar to vacuolar protein sorting protein
Zt09_chr_1_1023	8.28912	1.09971	0.605889	0.849507	0.395599	1	hypothetical protein
Zt09_chr_1_1024	1366.36	-0.123464	0.208846	0	1	1	similar to putative GPI anchored protein
Zt09_chr_1_1025	644.259	-0.630826	0.144441	-0.317263	0.751044	1	similar to extracellular matrix protein
Zt09_chr_1_1026	1835.94	-0.137302	0.106843	0	1	1	similar to rho-GTPase-activating protein
Zt09_chr_1_1027	1036.94	-0.117456	0.189437	0	1	1	similar to polymerase (RNA) II (DNA directed) polypeptide D
Zt09_chr_1_1028	2417.58	-0.419252	0.24299	0	1	1	similar to serine/threonine-protein kinase
Zt09_chr_1_1029	503.565	-0.0922988	0.190258	0	1	1	similar to ribosome biogenesis protein Noc4
Zt09_chr_1_103	504.981	0.203133	0.173398	0	1	1	similar to C6 transcription factor
Zt09_chr_1_1030	6562.78	-0.142793	0.139744	0	1	1	similar to ATP synthase subunit 4
Zt09_chr_1_1031	201.117	-0.743345	0.18331	-0.863807	0.387694	1	similar to 2OG-Fe(II) oxygenase superfamily protein
Zt09_chr_1_1032	1665.05	-0.158587	0.159148	0	1	1	similar to aldehyde reductase
Zt09_chr_1_1033	295.852	2.86176	0.259085	8.78769	1.53e-18	1.59e-16	hypothetical protein
Zt09_chr_1_1034	30.3829	0.420032	0.464608	0	1	1	similar to glycoside hydrolase family 16 protein
Zt09_chr_1_1035	6.82761	-0.133673	0.951191	0	1	1	predicted protein
Zt09_chr_1_1036	685.282	-0.192843	0.14127	0	1	1	similar to mitochondrial ribosomal protein subunit L37
Zt09_chr_1_1037	1203.01	-0.0290512	0.0786199	0	1	1	unspecified product
Zt09_chr_1_1038	192.023	-0.457749	0.219909	0	1	1	similar to alpha-acetolactate decarboxylase
Zt09_chr_1_1039	232.125	0.106267	0.243328	0	1	1	hypothetical protein
Zt09_chr_1_104	257.066	0.429061	0.219701	0	1	1	similar to acid phosphatase
Zt09_chr_1_1040	2687.43	0.17499	0.100529	0	1	1	similar to oligosaccharyl transferase subunit Stt3
Zt09_chr_1_1041	383.051	-0.339956	0.16579	0	1	1	similar to cytidine deaminase
Zt09_chr_1_1042	207.694	-0.385911	0.163285	0	1	1	hypothetical protein
Zt09_chr_1_1043	580.905	-0.205551	0.213116	0	1	1	similar to MFS phosphate transporter
Zt09_chr_1_1044	11523.1	0.308732	0.27228	0	1	1	hypothetical protein
Zt09_chr_1_1045	519.11	0.0625138	0.207376	0	1	1	similar to mitochondrial thiamine pyrophosphate carrier 1
Zt09_chr_1_1046	736.413	-0.125647	0.094089	0	1	1	hypothetical protein
Zt09_chr_1_1047	1012.62	0.0210223	0.12743	0	1	1	similar to checkpoint protein kinase
Zt09_chr_1_1048	881.88	0.173676	0.151874	0	1	1	similar to translation machinery-associated protein 22
Zt09_chr_1_1049	226.67	0.3011	0.194326	0	1	1	similar to Protein kinase-like domain
Zt09_chr_1_105	175.456	2.35516	0.20272	8.73202	2.5e-18	2.55e-16	predicted protein
Zt09_chr_1_1050	369.064	0.0226147	0.257643	0	1	1	similar to 3-oxoacyl-(acyl-carrier-protein) reductase
Zt09_chr_1_1051	145.725	-0.234225	0.20415	0	1	1	hypothetical protein
Zt09_chr_1_1052	1293.42	0.116522	0.0858971	0	1	1	similar to exocyst complex component sec10
Zt09_chr_1_1053	1217.32	0.130573	0.0989934	0	1	1	unspecified product
Zt09_chr_1_1054	629.382	-0.129578	0.18734	0	1	1	similar to di-trans
Zt09_chr_1_1055	1500.72	0.177383	0.127743	0	1	1	similar to ran gtpase activating protein 1
Zt09_chr_1_1056	222.611	-0.343098	0.212154	0	1	1	similar to cytochrome c oxidase copper chaperone protein
Zt09_chr_1_1057	577.857	-0.268805	0.0832624	0	1	1	similar to dolichyl pyrophosphate Man9GlcNAc2 alpha-1
Zt09_chr_1_1058	3745.07	1.13138	0.274272	1.99212	0.0463578	0.363646	similar to RNA-binding domain-containing protein
Zt09_chr_1_1059	603.339	-0.272024	0.170339	0	1	1	hypothetical protein
Zt09_chr_1_106	810.857	0.0802994	0.0993852	0	1	1	hypothetical protein
Zt09_chr_1_1060	1047.18	-0.220626	0.164779	0	1	1	similar to peroxisomal biogenesis factor 6
Zt09_chr_1_1061	145.539	0.3986	0.199023	0	1	1	similar to ab-hydrolase associated lipase
Zt09_chr_1_1062	1029.98	-0.335947	0.133039	0	1	1	similar to benzoate 4-monooxygenase
Zt09_chr_1_1063	47.9475	1.50746	0.481868	1.91434	0.0555773	0.419277	predicted protein
Zt09_chr_1_1064	500.534	-0.227224	0.0980372	0	1	1	similar to DNA repair protein
Zt09_chr_1_1065	316.75	-0.20089	0.141343	0	1	1	hypothetical protein
Zt09_chr_1_1066	0.991852	-0.07154	1.84467	0	1	1	hypothetical protein
Zt09_chr_1_1067	285.128	0.106547	0.177638	0	1	1	hypothetical protein
Zt09_chr_1_1068	447.156	-0.406335	0.162937	0	1	1	hypothetical protein
Zt09_chr_1_1069	284.873	-0.27922	0.117162	0	1	1	hypothetical protein
Zt09_chr_1_107	68.5634	0.129963	0.261043	0	1	1	similar to putative mfs multidrug transporter protein
Zt09_chr_1_1070	1561.36	-0.461814	0.205998	0	1	1	similar to 1-phosphatidylinositol-4
Zt09_chr_1_1071	857.374	-0.281406	0.186212	0	1	1	similar to short-chain dehydrogenase
Zt09_chr_1_1072	2677.26	-0.00425915	0.172527	0	1	1	similar to lactoylglutathione lyase
Zt09_chr_1_1073	1267.98	-0.296856	0.0879194	0	1	1	similar to nicotinamide mononucleotide adenylyl transferase
Zt09_chr_1_1074	78.9224	0.688085	0.208171	0.495195	0.620462	1	hypothetical protein
Zt09_chr_1_1075	599.249	-0.254383	0.112617	0	1	1	similar to cytochrome p450
Zt09_chr_1_1076	10.3902	-1.28452	0.509353	-1.37336	0.169641	1	hypothetical protein
Zt09_chr_1_1077	1185.76	-0.115979	0.12873	0	1	1	hypothetical protein
Zt09_chr_1_1078	1775.53	-0.0104014	0.195769	0	1	1	hypothetical protein
Zt09_chr_1_1079	583.641	-0.0237758	0.18874	0	1	1	hypothetical protein
Zt09_chr_1_108	1.12517	1.99874	1.7239	0.820085	0.412167	1	predicted protein
Zt09_chr_1_1080	471.952	0.201594	0.179468	0	1	1	hypothetical protein
Zt09_chr_1_1081	22.4082	0.240938	0.363676	0	1	1	hypothetical protein
Zt09_chr_1_1082	183.871	0.0422124	0.159658	0	1	1	predicted protein
Zt09_chr_1_1083	78.5092	-1.21825	0.249912	-2.5339	0.01128	0.113838	hypothetical protein
Zt09_chr_1_1084	19079	0.48058	0.201643	0	1	1	similar to glucose-regulated-like protein
Zt09_chr_1_1085	23.8116	1.02176	0.353037	1.23716	0.216029	1	predicted protein
Zt09_chr_1_1086	617.923	-0.112316	0.112851	0	1	1	hypothetical protein
Zt09_chr_1_1087	3.06881	0.268273	1.21991	0	1	1	predicted protein
Zt09_chr_1_1088	777.341	0.0970622	0.170876	0	1	1	similar to short chain dehydrogenase
Zt09_chr_1_1089	8.4779	2.74068	1.1462	1.88072	0.0600103	0.44494	similar to aspartic-type endopeptidase
Zt09_chr_1_109	764.532	-0.229544	0.305652	0	1	1	similar to non-specific lipid-transfer protein
Zt09_chr_1_1090	155.936	0.0499898	0.171638	0	1	1	hypothetical protein
Zt09_chr_1_1091	346.963	0.46099	0.147801	0	1	1	predicted protein
Zt09_chr_1_1092	601.277	0.179749	0.179181	0	1	1	hypothetical protein
Zt09_chr_1_1093	321.756	0.0785322	0.110678	0	1	1	similar to smr domain-containing protein
Zt09_chr_1_1094	10.3382	0.572392	0.524995	0	1	1	hypothetical protein
Zt09_chr_1_1095	3183.81	-1.2429	0.333638	-1.9719	0.0486207	0.37748	similar to MFS transporter
Zt09_chr_1_1096	362.491	-0.117298	0.128115	0	1	1	similar to serine/threonine-protein phosphatase 2A activator 1
Zt09_chr_1_1097	240.733	0.330596	0.175234	0	1	1	hypothetical protein
Zt09_chr_1_1098	2038.58	1.28902	0.262012	2.68698	0.00721004	0.0771748	hypothetical protein
Zt09_chr_1_1099	678.758	-0.0210164	0.282083	0	1	1	hypothetical protein
Zt09_chr_1_11	16.7285	1.43928	0.422429	2.0223	0.0431451	0.342106	hypothetical protein
Zt09_chr_1_110	1654.27	-0.361749	0.243194	0	1	1	similar to cystathionine gamma-synthase
Zt09_chr_1_1100	188.884	-0.321376	0.166824	0	1	1	predicted protein
Zt09_chr_1_1101	552.627	-0.7705	0.111368	-1.66565	0.0957827	0.64602	similar to methyltransferase
Zt09_chr_1_1102	49.9938	-0.0540551	0.318527	0	1	1	hypothetical protein
Zt09_chr_1_1103	2326.96	-0.792826	0.172699	-1.2034	0.228822	1	similar to sulfite reductase flavoprotein component
Zt09_chr_1_1104	525.575	0.20069	0.157178	0	1	1	hypothetical protein
Zt09_chr_1_1105	293.479	0.567734	0.147303	0	1	1	similar to glucan 1
Zt09_chr_1_1106	1041.6	0.398	0.126372	0	1	1	hypothetical protein
Zt09_chr_1_1107	478.486	-0.752204	0.119334	-1.40114	0.161173	0.968514	similar to protein kinase
Zt09_chr_1_1108	522.406	-0.329657	0.148114	0	1	1	similar to glycerate dehydrogenase
Zt09_chr_1_1109	1294.4	-0.763514	0.269393	-0.662654	0.507552	1	predicted protein
Zt09_chr_1_111	1042.85	-0.209264	0.189886	0	1	1	hypothetical protein
Zt09_chr_1_1110	27.4029	-1.66471	0.349466	-3.08959	0.00200432	0.0250497	predicted protein
Zt09_chr_1_1111	174.491	1.53278	0.210428	4.50403	6.67e-06	0.000143027	hypothetical protein
Zt09_chr_1_1112	290.14	1.88882	0.298009	4.37509	1.21e-05	0.000249354	predicted protein
Zt09_chr_1_1113	320.123	0.208562	0.137267	0	1	1	hypothetical protein
Zt09_chr_1_1114	1798.63	-0.386367	0.104716	0	1	1	hypothetical protein
Zt09_chr_1_1115	2347.49	0.100538	0.175573	0	1	1	similar to ntf2 and rrm domain-containing protein
Zt09_chr_1_1116	135.492	-0.130731	0.256422	0	1	1	similar to DUF821 domain-containing protein
Zt09_chr_1_1117	962.805	-0.283187	0.121707	0	1	1	hypothetical protein
Zt09_chr_1_1118	588.215	0.125368	0.136524	0	1	1	hypothetical protein
Zt09_chr_1_1119	113.499	-0.798884	0.194752	-1.09824	0.272102	1	hypothetical protein
Zt09_chr_1_112	1674.65	0.149884	0.0900853	0	1	1	similar to Golgi to endosome transport protein (Ent3)
Zt09_chr_1_1120	4126.91	-0.17054	0.199104	0	1	1	hypothetical protein
Zt09_chr_1_1121	1304.97	0.401743	0.173632	0	1	1	similar to nuclear movement protein nudc
Zt09_chr_1_1122	396.388	-0.042221	0.125968	0	1	1	hypothetical protein
Zt09_chr_1_1123	328.241	0.295387	0.123605	0	1	1	similar to c3hc zinc finger domain-containing protein
Zt09_chr_1_1124	664.731	0.548146	0.170364	0	1	1	hypothetical protein
Zt09_chr_1_1125	138.746	1.03198	0.225597	1.9813	0.0475577	0.370289	hypothetical protein
Zt09_chr_1_1126	528.336	-0.688735	0.186731	-0.555533	0.57853	1	similar to oxidoreductase
Zt09_chr_1_1127	1362.43	-0.100632	0.0822946	0	1	1	similar to vacuolar protein sorting-associated protein 21
Zt09_chr_1_1128	1627.18	-0.0926904	0.132784	0	1	1	similar to ferric-chelate reductase
Zt09_chr_1_1129	1221.02	-0.831279	0.201265	-1.22365	0.221083	1	similar to glutathione s-transferase
Zt09_chr_1_113	17882.8	-0.0198466	0.117246	0	1	1	similar to peptidyl-prolyl cis-trans isomerase
Zt09_chr_1_1130	299.843	0.218212	0.177748	0	1	1	similar to trna-intron endonuclease
Zt09_chr_1_1131	865.31	-0.165727	0.145218	0	1	1	similar to transcription factor C6
Zt09_chr_1_1132	2574.83	0.103662	0.0982039	0	1	1	similar to 26s proteasome regulatory subunit rpn7
Zt09_chr_1_1133	710.024	0.306095	0.0895032	0	1	1	hypothetical protein
Zt09_chr_1_1134	226.985	0.0248348	0.335561	0	1	1	predicted protein
Zt09_chr_1_1135	7692.82	0.457708	0.228214	0	1	1	similar to 60s ribosomal protein l14
Zt09_chr_1_1136	3814.81	0.355991	0.14982	0	1	1	similar to nascent polypeptide-associated complex
Zt09_chr_1_1137	5874.22	-0.158865	0.163212	0	1	1	similar to mitochondrial ATP synthase D chain
Zt09_chr_1_1138	642.93	-0.468213	0.203255	0	1	1	similar to carbohydrate esterase family 9 protein
Zt09_chr_1_1139	144.905	-1.05851	0.197916	-2.39248	0.016735	0.156948	hypothetical protein
Zt09_chr_1_114	5450.19	0.406724	0.221258	0	1	1	similar to 60s ribosomal protein l23
Zt09_chr_1_1140	1574.52	0.0759279	0.0849077	0	1	1	similar to exportin-t
Zt09_chr_1_1141	400.761	1.4144	0.243256	3.40956	0.000650684	0.00907685	hypothetical protein
Zt09_chr_1_1142	409.072	0.0386251	0.153542	0	1	1	hypothetical protein
Zt09_chr_1_1143	1064.68	-0.455986	0.199555	0	1	1	similar to high affinity cAMP phosphodiesterase
Zt09_chr_1_1144	854.685	-0.184903	0.100407	0	1	1	similar to patatin-like phospholipase domain-containing protein
Zt09_chr_1_1145	404.811	-0.0213723	0.126075	0	1	1	similar to glycoprotease family protein
Zt09_chr_1_1146	417.106	-0.488738	0.143906	0	1	1	similar to 6-phosphogluconate dehydrogenase C-terminal domain-like protein
Zt09_chr_1_1147	461.058	-0.264574	0.14595	0	1	1	similar to similar to oxidoreductase NAD-binding domain-containing protein 1
Zt09_chr_1_1148	135.874	-0.124656	0.192097	0	1	1	hypothetical protein
Zt09_chr_1_1149	17.6998	0.751266	0.463557	0.358675	0.719838	1	hypothetical protein
Zt09_chr_1_115	353.558	-0.49058	0.252443	0	1	1	hypothetical protein
Zt09_chr_1_1150	8.97505	0.314631	0.603101	0	1	1	predicted protein
Zt09_chr_1_1151	5.69527	2.22214	0.874926	1.87118	0.0613207	0.451494	predicted protein
Zt09_chr_1_1152	156.958	-0.181686	0.151931	0	1	1	predicted protein
Zt09_chr_1_1153	1135.14	-0.132527	0.136663	0	1	1	similar to HIRA-interacting protein 5
Zt09_chr_1_1154	350.723	0.0711404	0.186457	0	1	1	hypothetical protein
Zt09_chr_1_1155	233.161	0.813085	0.163661	1.39364	0.163425	0.976694	similar to centromere binding protein b
Zt09_chr_1_1156	642.324	0.180611	0.0973377	0	1	1	similar to pxa domain-containing protein
Zt09_chr_1_1157	323.028	0.0361304	0.204174	0	1	1	similar to mediator of RNA polymerase II transcription subunit 10
Zt09_chr_1_1158	853.728	0.0793818	0.0944916	0	1	1	similar to glycosyltransferase family 90 protein
Zt09_chr_1_1159	11.8609	0.845034	0.592791	0.43866	0.660908	1	similar to D-3-phosphoglycerate dehydrogenase
Zt09_chr_1_116	2425.75	0.0289422	0.204508	0	1	1	similar to membrane bound c2 domain protein
Zt09_chr_1_1160	181.769	-0.142395	0.245996	0	1	1	similar to RNAse III
Zt09_chr_1_1161	2.6251	1.22347	1.1426	0.558784	0.576309	1	similar to GPI anchored cell wall protein
Zt09_chr_1_1162	2248.43	-0.667504	0.289068	-0.285414	0.775327	1	hypothetical protein
Zt09_chr_1_1163	1355.38	-0.0179548	0.102615	0	1	1	similar to calcineurin-like phosphoesterase
Zt09_chr_1_1164	493.72	0.130283	0.147327	0	1	1	similar to tRNA (adenine-N(1)-)-methyltransferase
Zt09_chr_1_1165	1113.87	-0.0614271	0.278022	0	1	1	similar to putative 90s preribosome component rrp12 protein
Zt09_chr_1_1166	4022.6	0.429772	0.217141	0	1	1	similar to 60s ribosomal protein l22
Zt09_chr_1_1167	364.858	0.123627	0.173291	0	1	1	similar to RNA methylase family protein
Zt09_chr_1_1168	2025.6	0.0901693	0.175631	0	1	1	similar to transport protein sec13
Zt09_chr_1_1169	365.636	-0.111419	0.138687	0	1	1	unspecified product
Zt09_chr_1_117	2.682	4.57676	1.49724	2.66607	0.00767436	0.0814126	hypothetical protein
Zt09_chr_1_1170	1437.35	-0.278861	0.142979	0	1	1	unspecified product
Zt09_chr_1_1171	1715.95	0.447636	0.143104	0	1	1	similar to HMG box domain containing protein
Zt09_chr_1_1172	1184.86	-0.000253681	0.122728	0	1	1	similar to binuclear zinc transcription factor
Zt09_chr_1_1173	912.019	-0.123012	0.0919727	0	1	1	hypothetical protein
Zt09_chr_1_1174	180.435	-0.476333	0.297115	0	1	1	similar to D-3-phosphoglycerate dehydrogenase
Zt09_chr_1_1175	0.300505	1.87415	4.14194	0.311242	0.755616	1	predicted protein
Zt09_chr_1_1176	379.546	-0.0786058	0.167594	0	1	1	hypothetical protein
Zt09_chr_1_1177	2124.37	0.656483	0.100866	0.708688	0.478518	1	similar to g2 mitotic-specific cyclin-b
Zt09_chr_1_1178	1460.81	0.210682	0.117555	0	1	1	similar to mitochondrial 54s ribosomal protein rml2
Zt09_chr_1_1179	1434.44	-0.232641	0.122618	0	1	1	similar to pre-mRNA splicing factor CLF1
Zt09_chr_1_118	16.5694	1.78483	0.410758	2.92103	0.0034888	0.0409241	hypothetical protein
Zt09_chr_1_1180	565.18	-0.0326083	0.151022	0	1	1	similar to anthranilate phosphoribosyltransferase
Zt09_chr_1_1181	855.051	0.123999	0.1147	0	1	1	hypothetical protein
Zt09_chr_1_1182	491.06	-0.369312	0.0986703	0	1	1	similar to sphingosine kinase
Zt09_chr_1_1183	147.324	0.453315	0.184051	0	1	1	predicted protein
Zt09_chr_1_1184	822.979	0.1936	0.104783	0	1	1	hypothetical protein
Zt09_chr_1_1185	26.6978	1.39053	0.394271	2.04308	0.0410442	0.32723	predicted protein
Zt09_chr_1_1186	48.8589	1.46087	0.315284	2.77803	0.00546894	0.061076	hypothetical protein
Zt09_chr_1_1187	4.86595	0.784241	0.748638	0.266139	0.790133	1	predicted protein
Zt09_chr_1_1188	6850.59	-0.190747	0.0955004	0	1	1	similar to CFEM domain containing protein
Zt09_chr_1_1189	2.23802	-0.333635	1.1808	0	1	1	predicted protein
Zt09_chr_1_119	0.997229	0.81282	2.36009	0.0965304	0.923099	1	similar to kp-43 peptidase/serine peptidase
Zt09_chr_1_1190	349.079	-0.365174	0.203586	0	1	1	similar to metallo-beta-lactamase superfamily protein
Zt09_chr_1_1191	428.327	-0.14607	0.200179	0	1	1	hypothetical protein
Zt09_chr_1_1192	895.345	0.580663	0.211856	0	1	1	similar to small nuclear ribonucleoprotein LSM1
Zt09_chr_1_1193	1805.19	-0.625411	0.123256	-0.327866	0.743013	1	hypothetical protein
Zt09_chr_1_1194	1697.66	-0.0335752	0.183243	0	1	1	similar to mitochondrial co-chaperone GrpE/grpE
Zt09_chr_1_1195	245.881	0.581526	0.212544	0	1	1	hypothetical protein
Zt09_chr_1_1196	2903.61	0.375842	0.112379	0	1	1	similar to leucyl-tRNA synthetase
Zt09_chr_1_1197	77.1636	2.07868	0.274108	5.44923	5.06e-08	1.59e-06	similar to inositol oxygenase
Zt09_chr_1_1198	945.461	-0.073523	0.195354	0	1	1	similar to d-galacturonic acid reductase
Zt09_chr_1_1199	70.7921	0.41408	0.33179	0	1	1	similar to apoptosis-inducing TAF9-like domain 1 family protein
Zt09_chr_1_12	816.644	-0.367057	0.108455	0	1	1	hypothetical protein
Zt09_chr_1_120	204.539	0.0100061	0.177171	0	1	1	hypothetical protein
Zt09_chr_1_1200	350.131	-0.617102	0.289707	-0.110807	0.911769	1	predicted protein
Zt09_chr_1_1201	238.419	-0.290413	0.185759	0	1	1	similar to sorbitol dehydrogenase-like protein
Zt09_chr_1_1202	393.036	-0.0923152	0.193569	0	1	1	similar to 2-deoxy-d-gluconate 3-dehydrogenase
Zt09_chr_1_1203	2516.12	0.108647	0.139388	0	1	1	hypothetical protein
Zt09_chr_1_1204	1185.96	-0.0561677	0.193793	0	1	1	similar to NUC189-domain-containing protein
Zt09_chr_1_1205	499.529	-0.42992	0.181764	0	1	1	hypothetical protein
Zt09_chr_1_1206	502.088	-0.304603	0.160052	0	1	1	predicted protein
Zt09_chr_1_1207	3.14391	-0.896886	0.997871	-0.312552	0.754621	1	predicted protein
Zt09_chr_1_1208	7.06622	2.18367	0.738428	2.16497	0.0303903	0.255955	similar to alpha/beta hydrolase
Zt09_chr_1_1209	23.3775	1.11274	0.40997	1.28726	0.198005	1	predicted protein
Zt09_chr_1_121	6632.08	0.140694	0.178816	0	1	1	similar to utp-glucose-1-phosphate uridylyltransferase
Zt09_chr_1_1210	322.59	0.354259	0.162399	0	1	1	similar to alpha/beta hydrolase fold protein
Zt09_chr_1_1211	157.394	0.208564	0.18638	0	1	1	similar to F-box domain-containing protein
Zt09_chr_1_1212	741.9	-0.135637	0.126392	0	1	1	similar to WD repeat protein
Zt09_chr_1_1213	497.26	0.174782	0.123654	0	1	1	similar to rhomboid family protein
Zt09_chr_1_1214	3438.92	-0.314854	0.186868	0	1	1	similar to c2 domain protein
Zt09_chr_1_1215	1096.67	-0.313552	0.19275	0	1	1	similar to nadh:flavin oxidoreductase nadh oxidase family protein
Zt09_chr_1_1216	445.766	0.353715	0.529413	0	1	1	hypothetical protein
Zt09_chr_1_1217	4592.99	0.294626	0.154224	0	1	1	similar to transport protein SEC61 subunit alpha
Zt09_chr_1_1218	971.763	0.413619	0.210015	0	1	1	similar to mitochondrial dicarboxylate carrier
Zt09_chr_1_1219	642.336	-0.129185	0.131633	0	1	1	similar to phenylalanyl-tRNA synthetase
Zt09_chr_1_122	3777.48	-0.00675939	0.26496	0	1	1	similar to heat shock protein sti1
Zt09_chr_1_1220	1042.77	-0.519214	0.153667	0	1	1	similar to pyruvate dehydrogenase kinase
Zt09_chr_1_1221	403.971	0.0903151	0.213032	0	1	1	similar to cytochrome P450 monooxygenase
Zt09_chr_1_1222	134.24	-0.10226	0.21515	0	1	1	similar to sister chromatid cohesion protein Ctf8
Zt09_chr_1_1223	3147.03	-0.278137	0.144861	0	1	1	similar to tryptophan synthase
Zt09_chr_1_1224	3.49214	-0.185451	0.968348	0	1	1	predicted protein
Zt09_chr_1_1225	81.3756	5.32743	0.441675	10.7374	6.79e-27	1.2e-24	predicted protein
Zt09_chr_1_1226	1228.32	0.181283	0.126191	0	1	1	hypothetical protein
Zt09_chr_1_1227	686.591	-0.226577	0.122803	0	1	1	similar to protein HbrB
Zt09_chr_1_1228	424.52	0.109858	0.180051	0	1	1	similar to plasma membrane fusion protein prm1
Zt09_chr_1_1229	9.68917	0.857305	0.448026	0.607789	0.543327	1	hypothetical protein
Zt09_chr_1_123	460.403	1.77601	0.341465	3.48795	0.000486739	0.00698218	predicted protein
Zt09_chr_1_1230	289.879	2.79593	0.234043	9.44667	3.5e-21	4.58e-19	predicted protein
Zt09_chr_1_1231	256.514	0.347897	0.160783	0	1	1	similar to ap-3 adaptor complex subunit sigma
Zt09_chr_1_1232	6902.24	-0.183393	0.120592	0	1	1	similar to ATP synthase subunit 5
Zt09_chr_1_1233	21.6379	0.916923	0.407024	0.815486	0.414794	1	predicted protein
Zt09_chr_1_1234	291.252	0.71038	0.229173	0.547097	0.584312	1	hypothetical protein
Zt09_chr_1_1235	1500.99	0.538583	0.224157	0	1	1	hypothetical protein
Zt09_chr_1_1236	1082.8	-0.294002	0.12382	0	1	1	similar to geranylgeranyl pyrophosphate synthase
Zt09_chr_1_1237	383.898	-1.48054	0.309962	-2.8892	0.00386226	0.0448083	hypothetical protein
Zt09_chr_1_1238	140.815	-0.219958	0.193787	0	1	1	hypothetical protein
Zt09_chr_1_1239	84.8456	-0.339254	0.310325	0	1	1	hypothetical protein
Zt09_chr_1_124	438.565	0.393588	0.118798	0	1	1	hypothetical protein
Zt09_chr_1_1240	2503.45	-0.383527	0.125442	0	1	1	similar to glutathione peroxidase
Zt09_chr_1_1241	769.438	-0.474319	0.182677	0	1	1	similar to 4-carboxymuconolactone decarboxylase family protein
Zt09_chr_1_1242	293.574	-0.14857	0.161038	0	1	1	hypothetical protein
Zt09_chr_1_1243	0.50188	0.812794	3.75321	0.0606931	0.951604	1	similar to expansin-like protein
Zt09_chr_1_1244	1231.55	0.285498	0.145599	0	1	1	similar to tyrosine-protein phosphatase cdc14
Zt09_chr_1_1245	1135.12	-0.313521	0.211883	0	1	1	hypothetical protein
Zt09_chr_1_1246	43.3056	0.17286	0.303091	0	1	1	similar to mismatched base pair and/cruciform DNA recognition protein
Zt09_chr_1_1247	1392.48	-0.327524	0.0946705	0	1	1	hypothetical protein
Zt09_chr_1_1248	3701.82	-0.413556	0.182529	0	1	1	similar to pheromone-regulated membrane protein
Zt09_chr_1_1249	3694.91	-0.78348	0.205	-0.968192	0.332949	1	similar to plasma membrane proteolipid 3
Zt09_chr_1_125	84.7752	0.386776	0.200206	0	1	1	hypothetical protein
Zt09_chr_1_1250	4319.27	0.0802281	0.184233	0	1	1	similar to spermidine synthase
Zt09_chr_1_1251	357.802	0.491045	0.15888	0	1	1	hypothetical protein
Zt09_chr_1_1252	2403.63	0.0714394	0.160728	0	1	1	similar to coatomer subunit epsilon
Zt09_chr_1_1253	243.805	0.17853	0.172032	0	1	1	predicted protein
Zt09_chr_1_1254	873.795	0.0404265	0.14828	0	1	1	similar to GTP-binding protein
Zt09_chr_1_1255	1560.91	-0.196162	0.164213	0	1	1	hypothetical protein
Zt09_chr_1_1256	3379.49	-0.204509	0.108907	0	1	1	similar to phosphatidyl synthase
Zt09_chr_1_1257	163.061	1.31431	0.218605	3.33619	0.000849361	0.0115712	predicted protein
Zt09_chr_1_1258	1734.89	-0.477652	0.118254	0	1	1	hypothetical protein
Zt09_chr_1_1259	1990.54	-0.282176	0.103685	0	1	1	similar to actin cytoskeleton organization protein App1
Zt09_chr_1_126	5519.71	-0.128816	0.150424	0	1	1	similar to cytochrome c oxidase subunit Vb
Zt09_chr_1_1260	119.396	-0.846208	0.341838	-0.764128	0.444791	1	similar to short-chain dehydrogenase
Zt09_chr_1_1261	1624.77	0.407596	0.107257	0	1	1	similar to replication factor C subunit 1
Zt09_chr_1_1262	628.644	0.161071	0.157117	0	1	1	similar to 54S ribosomal protein L16
Zt09_chr_1_1263	183.049	0.198851	0.181792	0	1	1	predicted protein
Zt09_chr_1_1264	928.737	-0.0230154	0.0961463	0	1	1	similar to ATP-binding cassette
Zt09_chr_1_1265	185.186	0.195798	0.243565	0	1	1	hypothetical protein
Zt09_chr_1_1266	137.812	-0.473192	0.22227	0	1	1	hypothetical protein
Zt09_chr_1_1267	1723.6	0.100252	0.0944757	0	1	1	hypothetical protein
Zt09_chr_1_1268	1254	-0.140731	0.130639	0	1	1	hypothetical protein
Zt09_chr_1_1269	49.7	4.35169	0.623891	6.03742	1.57e-09	6.1e-08	hypothetical protein
Zt09_chr_1_127	3.40969	3.65173	1.22611	2.5012	0.0123775	0.123014	predicted protein
Zt09_chr_1_1270	35.0268	2.1954	0.432885	3.72015	0.000199107	0.00309421	hypothetical protein
Zt09_chr_1_1271	74.2343	0.0591844	0.283941	0	1	1	similar to integral membrane protein
Zt09_chr_1_1272	124.641	-0.0590221	0.357078	0	1	1	hypothetical protein
Zt09_chr_1_1273	44.5639	-0.528669	0.318205	0	1	1	hypothetical protein
Zt09_chr_1_1274	1201.24	-0.00652977	0.136589	0	1	1	hypothetical protein
Zt09_chr_1_1275	34.822	-0.11404	0.305045	0	1	1	predicted protein
Zt09_chr_1_1276	46.212	-0.304925	0.33779	0	1	1	predicted protein
Zt09_chr_1_1277	769.165	-0.30201	0.16256	0	1	1	hypothetical protein
Zt09_chr_1_1278	8.86224	3.29677	1.16038	2.33697	0.0194406	0.177872	predicted protein
Zt09_chr_1_1279	24.8929	1.16786	0.485956	1.19941	0.230369	1	predicted protein
Zt09_chr_1_128	1857.59	0.0788985	0.074385	0	1	1	hypothetical protein
Zt09_chr_1_1280	757.684	-0.183563	0.121156	0	1	1	similar to WD repeat protein
Zt09_chr_1_1281	918.958	-0.501843	0.143858	0	1	1	hypothetical protein
Zt09_chr_1_1282	329.612	-0.395733	0.190485	0	1	1	similar to alpha-1
Zt09_chr_1_1283	606.752	-0.58512	0.146226	-0.000820155	0.999346	1	similar to histidine containing phosphotransmitter protein
Zt09_chr_1_1284	4865.87	-0.227668	0.109224	0	1	1	similar to aspartate aminotransferase
Zt09_chr_1_1285	558.251	-0.133669	0.271193	0	1	1	similar to U3 small nucleolar RNA-associated protein 7
Zt09_chr_1_1286	902.42	0.588096	0.134297	0.0230508	0.98161	1	hypothetical protein
Zt09_chr_1_1287	1819.33	0.140264	0.121233	0	1	1	similar to vesicular-fusion protein sec17
Zt09_chr_1_1288	1580.17	-0.367187	0.0761636	0	1	1	similar to hsp70 protein
Zt09_chr_1_1289	536.139	-0.40643	0.0828982	0	1	1	hypothetical protein
Zt09_chr_1_129	713.164	-0.576156	0.144329	0	1	1	hypothetical protein
Zt09_chr_1_1290	7.69305	3.10539	0.738274	3.41389	0.000640417	0.00895507	predicted protein
Zt09_chr_1_1291	671.212	0.0357335	0.164558	0	1	1	similar to ring finger domain-containing protein
Zt09_chr_1_1292	3459.77	0.208963	0.156532	0	1	1	similar to proteasome subunit alpha type-2
Zt09_chr_1_1293	737.879	0.21209	0.146496	0	1	1	similar to RNA export mediator Gle1
Zt09_chr_1_1294	6862.48	-0.383458	0.195942	0	1	1	similar to cell wall biogenesis protein phosphatase Ssd1
Zt09_chr_1_1295	481.665	0.425857	0.14101	0	1	1	hypothetical protein
Zt09_chr_1_1296	2069.86	0.0683085	0.156479	0	1	1	similar to NADH:ubiquinone oxidoreductase 11.6kD subunit
Zt09_chr_1_1297	625.489	-0.367636	0.127205	0	1	1	similar to MFS multidrug transporter
Zt09_chr_1_1298	197.897	-0.420152	0.166745	0	1	1	similar to PAP2-domain-containing protein
Zt09_chr_1_1299	236.441	-0.0656081	0.191363	0	1	1	similar to putative mediator of rna polymerase ii transcription subunit 7 protein
Zt09_chr_1_13	90.6392	-0.19878	0.245566	0	1	1	hypothetical protein
Zt09_chr_1_130	397.135	-0.0997519	0.159355	0	1	1	hypothetical protein
Zt09_chr_1_1300	54.0224	1.78282	0.447188	2.67857	0.0073937	0.0787427	hypothetical protein
Zt09_chr_1_1301	804.244	-0.198522	0.119599	0	1	1	similar to cytochrome c oxidase assembly protein cox15
Zt09_chr_1_1302	753.103	-0.419092	0.154183	0	1	1	hypothetical protein
Zt09_chr_1_1303	1186	-0.229166	0.232436	0	1	1	similar to lysophospholipase
Zt09_chr_1_1304	186.029	-0.429378	0.214175	0	1	1	hypothetical protein
Zt09_chr_1_1305	850.548	0.256121	0.133313	0	1	1	similar to vacuolar sorting receptor
Zt09_chr_1_1306	257.871	0.127175	0.216731	0	1	1	similar to selenoprotein domain protein
Zt09_chr_1_1307	5362.51	-0.301327	0.104302	0	1	1	similar to mitochondrion protein
Zt09_chr_1_1308	105.543	0.168015	0.356306	0	1	1	similar to flavin-binding monooxygenase
Zt09_chr_1_1309	8.34487	0.626858	0.649329	0.0644636	0.948601	1	predicted protein
Zt09_chr_1_131	18.6296	0.493644	0.421814	0	1	1	predicted protein
Zt09_chr_1_1310	82.861	-1.18831	0.31852	-1.89409	0.058213	0.434869	hypothetical protein
Zt09_chr_1_1311	864.541	-0.851919	0.114229	-2.3367	0.0194547	0.177872	hypothetical protein
Zt09_chr_1_1312	38.6198	-0.435546	0.304726	0	1	1	hypothetical protein
Zt09_chr_1_1313	103.721	-1.28549	0.297633	-2.35353	0.0185962	0.171725	hypothetical protein
Zt09_chr_1_1314	386.687	-0.795639	0.185415	-1.13604	0.255941	1	hypothetical protein
Zt09_chr_1_1315	503.375	-0.0875808	0.121786	0	1	1	similar to duf858 domain protein
Zt09_chr_1_1316	939.059	-0.123757	0.124251	0	1	1	predicted protein
Zt09_chr_1_1317	34.7115	1.78181	0.380692	3.14378	0.00166782	0.0212315	hypothetical protein
Zt09_chr_1_1318	237.613	-0.132727	0.203897	0	1	1	similar to tRNA splicing 2' phosphotransferase 1
Zt09_chr_1_1319	2362.03	0.0282843	0.112994	0	1	1	similar to ap-1 complex subunit gamma-1
Zt09_chr_1_132	57.0043	-1.61569	0.473801	-2.17537	0.0296027	0.250938	predicted protein
Zt09_chr_1_1320	230.18	-0.373711	0.175389	0	1	1	similar to F-box domain containing protein
Zt09_chr_1_1321	2504.69	-0.0996138	0.14355	0	1	1	hypothetical protein
Zt09_chr_1_1322	1067.88	0.173253	0.126083	0	1	1	similar to guanine nucleotide-binding protein subunit gamma
Zt09_chr_1_1323	5035.32	0.049992	0.163546	0	1	1	similar to eukaryotic translation initiation factor 3 subunit A
Zt09_chr_1_1324	1527.18	-0.307633	0.222328	0	1	1	hypothetical protein
Zt09_chr_1_1325	889.403	0.515048	0.217452	0	1	1	hypothetical protein
Zt09_chr_1_1326	2929.62	0.0225619	0.108765	0	1	1	similar to small COPII coat GTPase sar1
Zt09_chr_1_1327	189.501	-0.731003	0.185359	-0.78768	0.430884	1	hypothetical protein
Zt09_chr_1_1328	826.997	-0.00857719	0.0819745	0	1	1	hypothetical protein
Zt09_chr_1_1329	29.1208	0.706665	0.374929	0.324503	0.745558	1	hypothetical protein
Zt09_chr_1_133	885.228	-0.555663	0.187116	0	1	1	hypothetical protein
Zt09_chr_1_1330	1514.85	-0.210826	0.129948	0	1	1	similar to transcription factor sipA3
Zt09_chr_1_1331	814.326	-0.129303	0.129775	0	1	1	similar to WD repeat-containing protein
Zt09_chr_1_1332	1496.54	-0.497267	0.275636	0	1	1	hypothetical protein
Zt09_chr_1_1333	2940.66	0.835639	0.214817	1.16676	0.243309	1	hypothetical protein
Zt09_chr_1_1334	790.094	-0.557561	0.141594	0	1	1	similar to putative negative regulation of gluconeogenesis protein
Zt09_chr_1_1335	1844.54	-0.127336	0.107982	0	1	1	similar to mitogen-activated protein kinase maf1
Zt09_chr_1_1336	729.68	-0.229102	0.162728	0	1	1	similar to AP-1 adaptor complex subunit sigma
Zt09_chr_1_1337	904.901	0.522329	0.114538	0	1	1	similar to glutamate-cysteine ligase regulatory subunit
Zt09_chr_1_1338	2094.57	-0.280969	0.166067	0	1	1	similar to d-3-phosphoglycerate dehydrogenase
Zt09_chr_1_1339	115.148	-0.339807	0.172091	0	1	1	hypothetical protein
Zt09_chr_1_134	44.6527	-0.265497	0.270797	0	1	1	predicted protein
Zt09_chr_1_1340	67.0398	0.392846	0.244223	0	1	1	similar to nad dependent epimerase dehydratase family protein
Zt09_chr_1_1341	2749.13	-0.159155	0.168903	0	1	1	unspecified product
Zt09_chr_1_1342	2927.84	-1.08986	0.158901	-3.17717	0.00148718	0.0192689	similar to Fe-containing alcohol dehydrogenase
Zt09_chr_1_1343	81.8015	-0.57546	0.263629	0	1	1	similar to arogenate dehydratase
Zt09_chr_1_1344	61.291	-0.235029	0.271005	0	1	1	hypothetical protein
Zt09_chr_1_1345	22.0095	0.361377	0.345381	0	1	1	predicted protein
Zt09_chr_1_1346	120.953	2.64343	0.337808	6.0935	1.1e-09	4.45e-08	predicted protein
Zt09_chr_1_1347	374.154	1.80343	0.216075	5.63892	1.71e-08	5.65e-07	predicted protein
Zt09_chr_1_1348	6.64379	2.151	0.746913	2.09663	0.0360268	0.293111	predicted protein
Zt09_chr_1_1349	791.668	-0.197446	0.159056	0	1	1	hypothetical protein
Zt09_chr_1_135	11.2621	0.953497	0.593098	0.621309	0.534397	1	hypothetical protein
Zt09_chr_1_1350	840.478	0.127184	0.178158	0	1	1	similar to U3 small nucleolar ribonucleoprotein protein Imp4
Zt09_chr_1_1351	2867.28	-0.190889	0.165005	0	1	1	similar to regulator of nonsense transcripts 1
Zt09_chr_1_1352	473.57	-0.176091	0.128152	0	1	1	similar to putative glutamyl-trna amidotransferase subunit a protein
Zt09_chr_1_1353	111.461	-0.318042	0.16076	0	1	1	hypothetical protein
Zt09_chr_1_1354	1032.01	-0.0776731	0.229183	0	1	1	hypothetical protein
Zt09_chr_1_1355	1582.32	-0.142308	0.0906726	0	1	1	similar to DNA repair/transcription protein
Zt09_chr_1_1356	1956.69	-0.0409874	0.156705	0	1	1	similar to cytoskeleton assembly control protein sla1
Zt09_chr_1_1357	1082.33	-0.256295	0.120641	0	1	1	similar to snf2 family helicase
Zt09_chr_1_1358	1013.65	-0.172957	0.261597	0	1	1	similar to sas10 utp3 family protein
Zt09_chr_1_1359	3149.52	-0.378682	0.17491	0	1	1	similar to neutral amino acid permease
Zt09_chr_1_136	0.0357214	0	5.64883	0	1	1	predicted protein
Zt09_chr_1_1360	292.699	-0.100734	0.159147	0	1	1	hypothetical protein
Zt09_chr_1_1361	4337.28	-0.0158283	0.137232	0	1	1	similar to methylene-fatty-acyl-phospholipid synthase
Zt09_chr_1_1362	410.215	0.277026	0.190469	0	1	1	similar to JmjC domain protein
Zt09_chr_1_1363	687.445	-0.0190238	0.102911	0	1	1	unspecified product
Zt09_chr_1_1364	1059.47	0.164407	0.10913	0	1	1	similar to cue domain-containing protein
Zt09_chr_1_1365	646.989	0.123757	0.245959	0	1	1	similar to ribosome biogenesis protein Nop4
Zt09_chr_1_1366	676.369	-0.261219	0.16705	0	1	1	similar to progesterone binding protein
Zt09_chr_1_1367	138.27	-1.14354	0.268849	-2.07753	0.0377525	0.304953	similar to agmatinase/arginase 1
Zt09_chr_1_1368	11284.6	0.181762	0.183529	0	1	1	similar to myo-inositol-1-phosphate synthase
Zt09_chr_1_1369	1.58894	0.813182	1.39918	0.163082	0.870454	1	predicted protein
Zt09_chr_1_137	505.795	0.115027	0.150252	0	1	1	similar to er lumen protein retaining receptor
Zt09_chr_1_1370	231.901	1.17781	0.253401	2.3394	0.0193148	0.177009	hypothetical protein
Zt09_chr_1_1371	187.92	-0.048107	0.219747	0	1	1	hypothetical protein
Zt09_chr_1_1372	0.951826	-1.20539	1.94952	-0.318226	0.750314	1	predicted protein
Zt09_chr_1_1373	1764.59	-0.236128	0.142541	0	1	1	similar to dipeptidyl-peptidase III
Zt09_chr_1_1374	594.591	0.158172	0.175645	0	1	1	similar to coiled-coil domain-containing protein 25
Zt09_chr_1_1375	352.241	0.0689543	0.115966	0	1	1	similar to 3-ketosphinganine reductase/TSC10
Zt09_chr_1_1376	25.6162	-0.576625	0.465801	0	1	1	similar to UbiE/COQ5 family methyltransferase
Zt09_chr_1_1377	863.241	0.161318	0.132292	0	1	1	hypothetical protein
Zt09_chr_1_1378	2417.08	-0.149059	0.204905	0	1	1	hypothetical protein
Zt09_chr_1_1379	1022.32	-0.606088	0.180416	-0.116884	0.906952	1	similar to HLH transcription factor (Hpa3)
Zt09_chr_1_138	1662.46	-0.398531	0.18785	0	1	1	similar to dihydroxy-acid dehydratase
Zt09_chr_1_1380	411.309	-0.0859706	0.139768	0	1	1	similar to ectonucleotide pyrophosphatase/phosphodiesterase family member 1/3
Zt09_chr_1_1381	413.626	0.123859	0.156716	0	1	1	similar to tRNA (guanine) methyltransferase Trm5
Zt09_chr_1_1382	714.077	-0.28773	0.114194	0	1	1	similar to kinesin family protein
Zt09_chr_1_1383	179.257	-0.561106	0.189084	0	1	1	hypothetical protein
Zt09_chr_1_1384	517.571	0.163991	0.200274	0	1	1	similar to major facilitator superfamily transporter
Zt09_chr_1_1385	169.796	1.21133	0.640287	0.97821	0.327971	1	hypothetical protein
Zt09_chr_1_1386	27.9393	0.845436	0.438733	0.59361	0.552773	1	predicted protein
Zt09_chr_1_1387	28.7589	-0.261439	0.386823	0	1	1	similar to ATP-binding cassette sub-family G member 2
Zt09_chr_1_1388	8415.74	-0.399371	0.132101	0	1	1	similar to succinate dehydrogenase flavoprotein subunit
Zt09_chr_1_1389	5.97256	-0.211375	0.713286	0	1	1	predicted protein
Zt09_chr_1_139	2233.69	-0.887409	0.288267	-1.04906	0.294151	1	unspecified product
Zt09_chr_1_1390	541.563	0.515438	0.198031	0	1	1	similar to short chain dehydrogenase/reductase
Zt09_chr_1_1391	32.7113	0.236785	0.375342	0	1	1	predicted protein
Zt09_chr_1_1392	53.6926	1.60419	0.343574	2.96643	0.00301277	0.0359557	predicted protein
Zt09_chr_1_1393	48.5641	2.05163	0.330618	4.43604	9.16e-06	0.000192653	hypothetical protein
Zt09_chr_1_1394	252.587	-0.134167	0.176333	0	1	1	hypothetical protein
Zt09_chr_1_1395	54.8816	0.570192	0.266843	0	1	1	hypothetical protein
Zt09_chr_1_1396	1034.54	-0.0832574	0.0918792	0	1	1	hypothetical protein
Zt09_chr_1_1397	660.715	0.170122	0.160705	0	1	1	hypothetical protein
Zt09_chr_1_1398	9659.78	-0.791517	0.154959	-1.33272	0.182624	1	similar to elmo ced-12 family protein
Zt09_chr_3_475	605.695	-8.02093	0.530291	-14.0224	1.14e-44	4.27e-42	similar to histone-lysine N-methyltransferase SUV420H
Zt09_chr_1_14	246.293	-0.904555	0.240695	-1.32763	0.1843	1	hypothetical protein
Zt09_chr_1_140	14.961	0.728547	0.545869	0.262969	0.792574	1	hypothetical protein
Zt09_chr_1_1400	10.402	-0.849739	0.517435	-0.511637	0.608905	1	predicted protein
Zt09_chr_1_1401	380.459	0.609504	0.355055	0.0690152	0.944978	1	predicted protein
Zt09_chr_1_1402	1941.11	0.386081	0.187049	0	1	1	hypothetical protein
Zt09_chr_1_1403	147.126	-1.44689	0.318196	-2.70869	0.006755	0.0732609	hypothetical protein
Zt09_chr_1_1404	7095.54	0.0692812	0.173291	0	1	1	similar to elongation factor 1-beta
Zt09_chr_1_1405	2971.17	-0.796002	0.396413	-0.532279	0.594533	1	similar to heat shock protein 78
Zt09_chr_1_1406	3884.65	-0.405212	0.161597	0	1	1	similar to aspartyl-trna synthetase
Zt09_chr_1_1407	3117.68	0.245679	0.113572	0	1	1	similar to arsenite resistance protein ars2
Zt09_chr_1_1408	789.636	-0.514385	0.169089	0	1	1	similar to benzodiazepine receptor family protein
Zt09_chr_1_1409	126.267	1.02477	0.205822	2.13663	0.0326281	0.271079	hypothetical protein
Zt09_chr_1_141	3291.97	0.588743	0.141164	0.0265154	0.978846	1	hypothetical protein
Zt09_chr_1_1410	438.306	-0.0455281	0.19599	0	1	1	unspecified product
Zt09_chr_1_1411	56.2215	3.20485	0.316552	8.27621	1.27e-16	1.11e-14	hypothetical protein
Zt09_chr_1_1412	639.555	-0.126327	0.146805	0	1	1	similar to amp deaminase
Zt09_chr_1_1413	2484.42	0.184041	0.159365	0	1	1	similar to mitochondrial ATPase
Zt09_chr_1_1414	623.349	0.0614558	0.116193	0	1	1	similar to cytoplasmic dynein 1 intermediate chain 2
Zt09_chr_1_1415	716.265	-0.144853	0.139498	0	1	1	similar to threonine aldolase
Zt09_chr_1_1416	1293.41	1.31203	0.235744	3.084	0.00204241	0.0254711	similar to retinol dehydrogenase 12
Zt09_chr_1_1417	69.7937	0.399063	0.281507	0	1	1	hypothetical protein
Zt09_chr_1_1418	1240.68	-0.464189	0.100977	0	1	1	hypothetical protein
Zt09_chr_1_1419	0.0473169	0	5.64883	0	1	1	predicted protein
Zt09_chr_1_142	392.512	0.0508006	0.206604	0	1	1	similar to glucan 1
Zt09_chr_1_1420	356.159	0.166323	0.177079	0	1	1	similar to transmembrane protein 32
Zt09_chr_1_1421	24.3818	0.849822	0.366773	0.722033	0.470274	1	similar to DNA mismatch repair protein msh5
Zt09_chr_1_1422	286.64	-0.527459	0.141991	0	1	1	similar to major facilitator superfamily transporter
Zt09_chr_1_1423	557.462	-0.323846	0.139701	0	1	1	similar to DUF1000-domain-containing protein
Zt09_chr_1_1424	325.33	0.0928849	0.195541	0	1	1	similar to snf7 family protein
Zt09_chr_1_1425	1682.48	0.50223	0.176693	0	1	1	similar to AAA family ATPase/60S ribosome export protein Rix7/60S ribosome export protein/Rix7
Zt09_chr_1_1426	152.79	0.341671	0.207322	0	1	1	hypothetical protein
Zt09_chr_1_1427	12.2748	3.7915	0.646451	4.96016	7.04e-07	1.79e-05	predicted protein
Zt09_chr_1_1428	2446.28	0.236574	0.0919446	0	1	1	similar to transcription factor btf3
Zt09_chr_6_41	8637.51	-3.4596	0.633957	-4.53438	5.78e-06	0.000125549	hypothetical protein
Zt09_chr_1_143	6224.24	0.581097	0.370141	0	1	1	hypothetical protein
Zt09_chr_1_1430	613.101	-0.0871251	0.132332	0	1	1	hypothetical protein
Zt09_chr_1_1431	557.733	0.736637	0.202253	0.749737	0.453413	1	similar to kinetochore protein spc25
Zt09_chr_1_1432	184.864	-0.511969	0.208739	0	1	1	similar to MFS transporter
Zt09_chr_1_1433	266.252	0.195995	0.159753	0	1	1	similar to ribosomal protein S5 domain 2-like protein
Zt09_chr_1_1434	886.955	-0.300483	0.18378	0	1	1	similar to acetolactate synthase
Zt09_chr_1_1435	356.671	-0.772419	0.180684	-1.03728	0.299607	1	similar to putative pirin protein
Zt09_chr_1_1436	163.777	-0.745105	0.348118	-0.459916	0.645576	1	hypothetical protein
Zt09_chr_1_1437	527.949	0.0181817	0.131492	0	1	1	similar to putative u4 u6 small nuclear ribonucleoprotein prp4 protein
Zt09_chr_1_1438	612.665	-0.0464111	0.10622	0	1	1	similar to 5-azacytidine resistance protein azr1
Zt09_chr_1_1439	673.511	-0.131439	0.110804	0	1	1	similar to feruloyl esterase B
Zt09_chr_1_144	534.54	-0.34852	0.163152	0	1	1	similar to aldo-keto reductase
Zt09_chr_1_1440	20.1757	3.08228	0.571932	4.3664	1.26e-05	0.000258122	similar to bZIP transcription factor
Zt09_chr_1_1441	327.843	-0.204958	0.124021	0	1	1	similar to HCP-like protein
Zt09_chr_1_1442	354.703	0.386594	0.113909	0	1	1	similar to CCCH zinc finger protein
Zt09_chr_1_1443	693.736	-0.181641	0.141985	0	1	1	similar to pre-mRNA splicing factor prp46
Zt09_chr_1_1444	405.578	0.291449	0.141282	0	1	1	similar to origin recognition complex subunit 1
Zt09_chr_1_1445	36.8388	2.10645	0.360426	4.22127	2.43e-05	0.000465243	hypothetical protein
Zt09_chr_1_1446	1904.68	0.213419	0.0804172	0	1	1	predicted protein
Zt09_chr_1_1447	251.127	0.00153992	0.154211	0	1	1	similar to peptidyl prolyl cis-trans isomerase cyclophilin
Zt09_chr_1_1448	4748.21	-0.176547	0.148669	0	1	1	similar to transport protein SEC31
Zt09_chr_1_1449	1808.07	-0.246065	0.14504	0	1	1	similar to glucose repression mediator protein CYC8
Zt09_chr_1_145	788.203	-0.00874555	0.107935	0	1	1	similar to translation factor pelota
Zt09_chr_1_1450	1403.17	-0.830369	0.195076	-1.25781	0.20846	1	similar to oxidoreductase
Zt09_chr_1_1451	1212.49	-0.048785	0.15918	0	1	1	hypothetical protein
Zt09_chr_1_1452	227.105	0.399792	0.199272	0	1	1	predicted protein
Zt09_chr_1_1453	481.579	0.260573	0.243677	0	1	1	similar to phosphoglycerate mutase family protein
Zt09_chr_1_1454	51.6479	1.63947	0.266818	3.95203	7.75e-05	0.0013372	hypothetical protein
Zt09_chr_1_1455	562.258	-0.177587	0.134988	0	1	1	similar to putative histone acetylase complex subunit mrg15-2 protein
Zt09_chr_1_1456	528.946	0.0643862	0.086635	0	1	1	similar to DNA binding protein SART-1
Zt09_chr_1_1457	22.8501	2.07718	0.378189	3.9456	7.96e-05	0.00136351	similar to major facilitator superfamily transporter
Zt09_chr_1_1458	1214.34	0.782237	0.157429	1.25286	0.210255	1	hypothetical protein
Zt09_chr_1_1459	2842.49	0.0876719	0.161322	0	1	1	similar to actin binding protein
Zt09_chr_1_146	1410.91	-0.177265	0.183444	0	1	1	similar to L-PSP endoribonuclease family protein (Hmf1)
Zt09_chr_1_1460	1063.9	0.193272	0.148547	0	1	1	similar to protein kinase
Zt09_chr_1_1461	477.91	-0.513718	0.171254	0	1	1	similar to d-aminopeptidase
Zt09_chr_1_1462	61.4404	1.11467	0.291576	1.81659	0.0692798	0.496598	hypothetical protein
Zt09_chr_1_1463	366.894	-0.927358	0.175491	-1.95086	0.0510737	0.391128	hypothetical protein
Zt09_chr_1_1464	651.34	-0.581771	0.248764	0	1	1	hypothetical protein
Zt09_chr_1_1465	141.93	0.331567	0.191768	0	1	1	similar to sybindin-like family protein
Zt09_chr_1_1466	849.419	-0.195023	0.116395	0	1	1	unspecified product
Zt09_chr_1_1467	1605.72	-0.251108	0.15226	0	1	1	similar to transcription factor TFIID complex 145 kDa subunit
Zt09_chr_1_1468	1248.48	-0.378407	0.141986	0	1	1	hypothetical protein
Zt09_chr_1_1469	623.023	0.335134	0.0919097	0	1	1	similar to exonuclease
Zt09_chr_1_147	102.125	0.385031	0.267613	0	1	1	hypothetical protein
Zt09_chr_1_1470	5459.1	-0.200114	0.204637	0	1	1	hypothetical protein
Zt09_chr_1_1471	576.235	0.348035	0.309721	0	1	1	similar to prefoldin subunit 5
Zt09_chr_1_1472	556.642	-0.00257085	0.117585	0	1	1	similar to fungal specific transcription factor domain protein
Zt09_chr_1_1473	851.351	0.0852973	0.0918993	0	1	1	hypothetical protein
Zt09_chr_1_1474	29.3066	-1.39818	0.392536	-2.0716	0.0383029	0.308876	hypothetical protein
Zt09_chr_1_1475	8448.46	0.575413	0.248213	0	1	1	similar to 40s ribosomal protein s15
Zt09_chr_1_1476	8126.21	0.642542	0.283951	0.202648	0.83941	1	similar to 60s acidic ribosomal protein p2
Zt09_chr_1_1477	939.3	-0.167714	0.119313	0	1	1	hypothetical protein
Zt09_chr_1_1478	913.852	-0.126875	0.134929	0	1	1	hypothetical protein
Zt09_chr_1_1479	360.621	0.453429	0.200397	0	1	1	similar to amino acid permease
Zt09_chr_1_148	846.514	0.109767	0.169412	0	1	1	similar to IQ domain-containing protein containing GTPase activating protein
Zt09_chr_1_1480	40.0847	0.545478	0.281853	0	1	1	similar to exo-beta-1
Zt09_chr_1_1481	56.5541	1.75166	0.293096	3.98048	6.88e-05	0.0012018	hypothetical protein
Zt09_chr_1_1482	8932.32	0.500944	0.226217	0	1	1	similar to 60s ribosomal protein l6
Zt09_chr_1_1483	1850.74	0.255082	0.0835501	0	1	1	similar to 26S proteasome complex ubiquitin receptor
Zt09_chr_1_1484	840.56	-0.426059	0.138258	0	1	1	similar to transcription factor C6
Zt09_chr_1_1485	877.661	0.1891	0.118144	0	1	1	similar to misfolded glycoproteins degradation protein Yos9
Zt09_chr_1_1486	723.405	0.0816943	0.2362	0	1	1	similar to amino-acid transporter Arg-13
Zt09_chr_1_1487	374.764	0.603616	0.217516	0.085585	0.931796	1	similar to rrna-processing protein cgr1
Zt09_chr_1_1488	0.0403611	0	5.64883	0	1	1	predicted protein
Zt09_chr_1_1489	573.452	0.45089	0.193601	0	1	1	hypothetical protein
Zt09_chr_1_149	2540.41	-0.268578	0.245878	0	1	1	similar to inosine-5'-monophosphate dehydrogenase
Zt09_chr_1_1490	405.901	-0.415969	0.132541	0	1	1	similar to short chain dehydrogenase reductase family
Zt09_chr_1_1491	72.4144	-0.194271	0.262466	0	1	1	similar to glycoside hydrolase family 43 protein
Zt09_chr_1_1492	799.946	0.169388	0.121895	0	1	1	hypothetical protein
Zt09_chr_1_1493	45.889	-1.35117	0.333439	-2.29776	0.0215752	0.19406	similar to carbohydrate esterase family 8 protein
Zt09_chr_1_1494	295.084	-0.4266	0.194892	0	1	1	hypothetical protein
Zt09_chr_1_1495	1230.6	-0.228233	0.146648	0	1	1	hypothetical protein
Zt09_chr_1_1496	177.433	-0.891181	0.277655	-1.10274	0.27014	1	hypothetical protein
Zt09_chr_1_1497	786.167	-1.14063	0.22304	-2.49119	0.0127316	0.125533	hypothetical protein
Zt09_chr_1_1498	1059.97	-0.243968	0.160211	0	1	1	similar to glycoside hydrolase
Zt09_chr_1_1499	220.075	0.217873	0.251746	0	1	1	similar to aldo-keto reductase
Zt09_chr_1_15	764.293	-0.229356	0.156873	0	1	1	hypothetical protein
Zt09_chr_1_150	51.2381	1.62264	0.27115	3.82679	0.000129823	0.00212087	predicted protein
Zt09_chr_1_1500	243.996	-0.0242788	0.165399	0	1	1	hypothetical protein
Zt09_chr_1_1501	25.955	1.02082	0.348916	1.24906	0.211643	1	predicted protein
Zt09_chr_1_1502	1798.23	-1.09435	0.191544	-2.65916	0.00783349	0.082799	similar to caffeine resistance protein 5
Zt09_chr_1_1503	300.852	-0.461095	0.196936	0	1	1	similar to serum paraoxonase arylesterase
Zt09_chr_1_1504	1108.02	-0.395645	0.118324	0	1	1	similar to peroxisomal targeting signal receptor
Zt09_chr_1_1505	8.64974	1.0902	0.618483	0.816842	0.414019	1	hypothetical protein
Zt09_chr_1_1506	37.5964	0.206972	0.285059	0	1	1	hypothetical protein
Zt09_chr_1_1507	197.067	-0.922968	0.352618	-0.958451	0.337835	1	similar to NAD(P)-binding protein
Zt09_chr_1_1508	957.534	-0.348622	0.135024	0	1	1	similar to fad binding domain-containing protein
Zt09_chr_1_1509	1893.32	0.291106	0.0834884	0	1	1	similar to 26S proteasome regulatory subunit S5A
Zt09_chr_1_151	12.4438	2.44204	0.654673	2.8366	0.00455969	0.0518665	similar to serine peptidase
Zt09_chr_1_1510	329.656	0.181608	0.139413	0	1	1	hypothetical protein
Zt09_chr_1_1511	384.832	0.101965	0.196768	0	1	1	similar to amino acid transporter
Zt09_chr_1_1512	45.3805	-0.393546	0.314241	0	1	1	similar to phytanoyl-CoA dioxygenase
Zt09_chr_1_1513	2120.26	-0.464227	0.151965	0	1	1	similar to branched-chain-amino-acid aminotransferase
Zt09_chr_1_1514	391.683	-0.12935	0.137374	0	1	1	hypothetical protein
Zt09_chr_1_1515	1347.64	0.00847524	0.088942	0	1	1	similar to protein kinase Scy1
Zt09_chr_1_1516	142.368	-0.832539	0.235927	-1.04922	0.294078	1	similar to s-adenosyl-methionine-sterol-c-methyltransferase
Zt09_chr_1_1517	2602.24	-0.195623	0.789987	0	1	1	hypothetical protein
Zt09_chr_1_1518	416.991	-0.328841	0.159547	0	1	1	predicted protein
Zt09_chr_1_1519	91.2412	-0.237854	0.226466	0	1	1	similar to 1-acyl-sn-glycerol-3-phosphate acyltransferase
Zt09_chr_1_152	44.7849	1.34245	0.357739	2.11732	0.0342323	0.281993	hypothetical protein
Zt09_chr_1_1520	2025.05	-0.775308	0.146829	-1.29612	0.194933	1	hypothetical protein
Zt09_chr_1_1521	8.37808	0.906768	0.890804	0.36121	0.717942	1	predicted protein
Zt09_chr_1_1522	44.1583	-0.0140462	0.305463	0	1	1	predicted protein
Zt09_chr_1_1523	8.89599	3.51148	1.37095	2.13464	0.0327902	0.271844	hypothetical protein
Zt09_chr_1_1524	90.0689	-0.287579	0.24544	0	1	1	similar to alkaline ceramidase family protein
Zt09_chr_1_1525	44.9032	0.671926	0.273811	0.317467	0.750889	1	similar to cholesterol oxidase
Zt09_chr_1_1526	4068.98	0.0905897	0.124802	0	1	1	hypothetical protein
Zt09_chr_1_1527	146.952	-0.238026	0.217641	0	1	1	similar to MFS sugar transporter
Zt09_chr_1_1528	394.128	0.0597832	0.239363	0	1	1	similar to methylenetetrahydrofolate dehydrogenase
Zt09_chr_1_1529	553.046	-0.142602	0.126261	0	1	1	hypothetical protein
Zt09_chr_1_153	56.1272	0.456873	0.303674	0	1	1	similar to cytochrome p450 oxidoreductase
Zt09_chr_1_1530	1790.08	0.234816	0.204542	0	1	1	similar to endosomal protein p24b
Zt09_chr_1_1531	8.79944	3.55416	0.775388	3.82926	0.000128531	0.00210567	hypothetical protein
Zt09_chr_1_1532	847.574	0.193465	0.135413	0	1	1	hypothetical protein
Zt09_chr_1_1533	91.2517	-0.463876	0.263954	0	1	1	similar to transmembrane amino acid transporter protein
Zt09_chr_1_1534	159.56	-0.428933	0.220599	0	1	1	hypothetical protein
Zt09_chr_1_1535	110.498	0.09897	0.196319	0	1	1	similar to glycoside hydrolase family 43 protein
Zt09_chr_1_1536	807.838	-0.00521941	0.134949	0	1	1	hypothetical protein
Zt09_chr_1_1537	78.9403	-0.288751	0.216258	0	1	1	predicted protein
Zt09_chr_1_1538	1077.06	-0.0683024	0.096362	0	1	1	hypothetical protein
Zt09_chr_1_1539	74.1144	0.305216	0.225282	0	1	1	hypothetical protein
Zt09_chr_1_154	2992.52	-0.493215	0.195111	0	1	1	similar to bax inhibitor family protein
Zt09_chr_1_1540	3.46187	0	1.9676	0	1	1	hypothetical protein
Zt09_chr_1_1541	2277.61	-0.152207	0.0854348	0	1	1	similar to stomatin family protein
Zt09_chr_1_1542	82.0423	-0.90627	0.471553	-0.681302	0.495681	1	predicted protein
Zt09_chr_1_1543	3008.4	0.0103225	0.109472	0	1	1	similar to serine/threonine protein kinase
Zt09_chr_1_1544	539.13	-0.409837	0.150204	0	1	1	similar to metallothionein-I gene transcription activator
Zt09_chr_1_1545	1044.7	-0.401089	0.13435	0	1	1	similar to iron-sulfur cluster assembly associated protein Nar1
Zt09_chr_1_1546	2920.37	-0.444238	0.137399	0	1	1	similar to CMGC/RCK/MAK protein kinase
Zt09_chr_1_1547	473.417	0.327867	0.134911	0	1	1	similar to 3' exoribonuclease family protein (Rrp42)
Zt09_chr_1_1548	307.561	-0.144922	0.209317	0	1	1	hypothetical protein
Zt09_chr_1_1549	1136.28	-0.0882375	0.155238	0	1	1	hypothetical protein
Zt09_chr_1_155	27.4805	2.20909	0.668253	2.43035	0.0150843	0.143431	predicted protein
Zt09_chr_1_1550	360.626	0.531793	0.125733	0	1	1	hypothetical protein
Zt09_chr_1_1551	483.95	0.1264	0.107942	0	1	1	hypothetical protein
Zt09_chr_1_1552	806.892	-0.00883659	0.136785	0	1	1	similar to m protein repeat protein
Zt09_chr_1_1553	183.743	-1.02665	0.272964	-1.61797	0.105668	0.698936	similar to dihydroorotate dehydrogenase
Zt09_chr_1_1554	42.5086	0.395278	0.372795	0	1	1	unspecified product
Zt09_chr_1_1555	281.28	-0.408336	0.137966	0	1	1	similar to ferric-chelate reductase
Zt09_chr_1_1556	945.444	-0.289134	0.161575	0	1	1	hypothetical protein
Zt09_chr_1_1557	462.847	0.0360508	0.143476	0	1	1	hypothetical protein
Zt09_chr_1_1558	3249.77	-0.221526	0.308673	0	1	1	similar to putative alpha beta-hydrolase protein
Zt09_chr_1_1559	730.445	0.995788	0.216083	1.90107	0.0572935	0.430551	similar to short chain dehydrogenase
Zt09_chr_1_156	0.300454	2.31287	4.1375	0.417611	0.676231	1	predicted protein
Zt09_chr_1_1560	255.776	0.269409	0.223777	0	1	1	hypothetical protein
Zt09_chr_1_1561	1155.01	-0.326483	0.238313	0	1	1	similar to xanthine dehydrogenase
Zt09_chr_1_1562	465.756	-0.191388	0.147138	0	1	1	similar to intracellular protein transport protein (Sat1)
Zt09_chr_1_1563	1160.52	-0.295452	0.140815	0	1	1	similar to beta-glucan synthesis-associated protein KRE6
Zt09_chr_1_1564	495.485	-0.17713	0.133233	0	1	1	similar to diphthamide biosynthesis protein 1
Zt09_chr_1_1565	498.69	0.298342	0.175535	0	1	1	similar to u6 snrna-associated sm-like protein lsm2
Zt09_chr_1_1566	241.208	3.6267	0.348283	8.73341	2.47e-18	2.55e-16	hypothetical protein
Zt09_chr_1_1567	256.357	0.194064	0.183958	0	1	1	hypothetical protein
Zt09_chr_1_1568	182.63	3.0221	0.267694	9.10407	8.7e-20	1.03e-17	similar to methyltransferase domain-containing protein
Zt09_chr_1_1569	608.411	-0.138803	0.139562	0	1	1	similar to ribulose-phosphate 3-epimerase
Zt09_chr_1_157	339.872	0.999173	0.182213	2.27301	0.0230254	0.203954	hypothetical protein
Zt09_chr_1_1570	1769.42	-0.402695	0.077865	0	1	1	similar to dipeptidyl-aminopeptidase B
Zt09_chr_1_1571	257.439	0.0665984	0.121967	0	1	1	similar to lactonohydrolase
Zt09_chr_1_1572	773.688	0.094809	0.159308	0	1	1	hypothetical protein
Zt09_chr_1_1573	8.32953	2.23918	0.903662	1.83053	0.0671705	0.485361	hypothetical protein
Zt09_chr_1_1574	485.186	-0.0126042	0.14623	0	1	1	similar to transcription initiation factor tfiid subunit 7
Zt09_chr_1_1575	1289.73	-0.297727	0.191878	0	1	1	similar to cystathionine gamma-lyase
Zt09_chr_1_1576	1.04532	-0.347615	1.53061	0	1	1	predicted protein
Zt09_chr_1_1577	458.311	0.360597	0.172495	0	1	1	similar to glycosyltransferase family 31 protein
Zt09_chr_1_1578	1022.69	0.197471	0.167515	0	1	1	similar to DUF821 domain-containing protein
Zt09_chr_1_1579	132.278	0.703837	0.367416	0.323441	0.746361	1	similar to MFS transporter
Zt09_chr_1_158	63.9239	1.06433	0.34967	1.3708	0.170437	1	similar to aldose 1-epimerase
Zt09_chr_1_1580	388.054	0.148403	0.214524	0	1	1	similar to ankyrin repeat-containing protein
Zt09_chr_1_1581	700.1	-0.0177442	0.0895906	0	1	1	hypothetical protein
Zt09_chr_1_1582	1092.84	-0.0482883	0.0900863	0	1	1	hypothetical protein
Zt09_chr_1_1583	5628.02	0.227611	0.134334	0	1	1	hypothetical protein
Zt09_chr_1_1584	1728.62	-0.0369424	0.17379	0	1	1	hypothetical protein
Zt09_chr_1_1585	31321.3	-0.640829	0.143654	-0.388632	0.697548	1	similar to adenosylhomocysteinase
Zt09_chr_1_1586	47.9731	2.00345	0.501101	2.83066	0.00464522	0.0527878	predicted protein
Zt09_chr_1_1587	19.3844	0.665809	0.399396	0.202327	0.839661	1	predicted protein
Zt09_chr_1_1588	48.9512	-1.29335	0.352208	-2.01116	0.0443087	0.350378	predicted protein
Zt09_chr_1_1589	354.456	0.0638974	0.287132	0	1	1	similar to membrane protein
Zt09_chr_1_159	204.8	0.614632	0.182288	0.162553	0.87087	1	hypothetical protein
Zt09_chr_1_1590	102.193	0.45518	0.308125	0	1	1	predicted protein
Zt09_chr_1_1591	400.093	-0.716322	0.248732	-0.527965	0.597523	1	similar to tripeptidyl peptidase-like protein
Zt09_chr_1_1592	454.593	-0.555257	0.178577	0	1	1	similar to serine family amino acid catabolism-related protein
Zt09_chr_1_1593	452.419	1.94172	0.350813	3.86735	0.000110024	0.00182558	hypothetical protein
Zt09_chr_1_1594	229.811	0.469948	0.530449	0	1	1	similar to putative glucose sorbosone dehydrogenase protein
Zt09_chr_1_1595	21.8937	3.82798	0.66498	4.87681	1.08e-06	2.63e-05	predicted protein
Zt09_chr_1_1596	6.72824	0.435363	0.703103	0	1	1	predicted protein
Zt09_chr_1_1597	25.1376	-0.301144	0.446849	0	1	1	predicted protein
Zt09_chr_1_1598	1945.67	-0.0264878	0.18104	0	1	1	similar to pap2 domain containing protein
Zt09_chr_1_1599	548.289	-0.779008	0.124918	-1.55308	0.120403	0.775027	predicted protein
Zt09_chr_1_16	4.17505	3.3052	1.36799	1.98847	0.0467599	0.366281	hypothetical protein
Zt09_chr_1_160	1492.26	-0.0918238	0.123761	0	1	1	similar to amidase signature enzyme
Zt09_chr_1_1600	1023.94	-0.660688	0.127738	-0.592527	0.553498	1	similar to acetylornithine aminotransferase
Zt09_chr_1_1601	907.276	-0.422903	0.75409	0	1	1	similar to phthalate transporter
Zt09_chr_1_1602	1119.92	-0.167572	0.167621	0	1	1	similar to steroid alpha reductase family protein
Zt09_chr_1_1603	1485.88	-0.127729	0.204755	0	1	1	hypothetical protein
Zt09_chr_1_1604	852.281	0.136813	0.117469	0	1	1	similar to DNA-directed RNA polymerase II subunit RPB3
Zt09_chr_1_1605	104.042	1.07941	0.368153	1.34295	0.179288	1	similar to glycoside hydrolase family 2 protein
Zt09_chr_1_1606	310.669	2.08983	0.193427	7.77983	7.26e-15	5.16e-13	hypothetical protein
Zt09_chr_1_1607	1191.51	-0.026707	0.161989	0	1	1	similar to sh3 domain containing protein
Zt09_chr_1_1608	1262.9	-0.102841	0.0807549	0	1	1	similar to sphingosine-1-phosphate lyase
Zt09_chr_1_1609	2986.66	-0.280643	0.151812	0	1	1	hypothetical protein
Zt09_chr_1_161	641.897	-0.0697995	0.095829	0	1	1	similar to c6 zinc finger domain containing protein
Zt09_chr_1_1610	3609.72	-0.221854	0.145842	0	1	1	similar to cytochrome oxidase c subunit VIb
Zt09_chr_1_1611	95.1713	-0.00576692	0.205327	0	1	1	hypothetical protein
Zt09_chr_1_1612	418.51	0.895534	1.24567	0.249291	0.803136	1	similar to agmatinase 1
Zt09_chr_1_1613	119.321	0.574791	0.23001	0	1	1	similar to mate efflux family protein
Zt09_chr_1_1614	1140.96	-0.19212	0.20305	0	1	1	hypothetical protein
Zt09_chr_1_1615	7.88273	2.94066	0.926707	2.54197	0.0110229	0.111651	hypothetical protein
Zt09_chr_1_1616	335.237	-0.308191	0.133616	0	1	1	similar to glycerol-3-phosphate phosphatase
Zt09_chr_1_1617	2182.75	-0.386987	0.261447	0	1	1	similar to RNA-binding protein Lupus La
Zt09_chr_1_1618	748.096	0.253237	0.163935	0	1	1	predicted protein
Zt09_chr_1_1619	722.833	0.434186	0.204215	0	1	1	similar to signal peptidase complex component
Zt09_chr_1_162	939.036	0.0767028	0.160473	0	1	1	similar to polarized growth protein
Zt09_chr_1_1620	956.539	0.393281	0.187191	0	1	1	similar to duf850 domain protein
Zt09_chr_1_1621	187.189	0.0867934	0.146394	0	1	1	hypothetical protein
Zt09_chr_1_1622	3.13449	0.874477	1.08618	0.266509	0.789847	1	hypothetical protein
Zt09_chr_1_1623	2391.24	0.162051	0.0782001	0	1	1	similar to small glutamine-rich tetratricopeptide repeat-containing protein
Zt09_chr_1_1624	1348.07	0.243102	0.131703	0	1	1	similar to translation machinery-associated protein 20
Zt09_chr_1_1625	520.976	-0.569814	0.150475	0	1	1	hypothetical protein
Zt09_chr_1_1626	654.116	-0.00895013	0.214034	0	1	1	similar to putative ccaat-box-binding transcription factor protein
Zt09_chr_1_1627	977.24	0.11888	0.102008	0	1	1	similar to prolyl-trna synthetase
Zt09_chr_1_1628	311.403	0.581032	0.148404	0	1	1	similar to U1 zinc finger domain protein
Zt09_chr_1_1629	1116.46	0.53707	0.110761	0	1	1	similar to histone transcription regulator Hir1
Zt09_chr_1_163	992.214	-0.0405486	0.116021	0	1	1	hypothetical protein
Zt09_chr_1_1630	1181.58	0.0674658	0.209476	0	1	1	similar to mitochondrial import inner membrane translocase subunit tim54
Zt09_chr_1_1631	499.167	-0.913779	0.217815	-1.50944	0.131187	0.825533	hypothetical protein
Zt09_chr_1_1632	74.6213	-0.520355	0.207074	0	1	1	predicted protein
Zt09_chr_1_1633	714.387	-0.0191351	0.12332	0	1	1	similar to casein kinase II subunit beta-2
Zt09_chr_1_1634	1701.86	-0.0540046	0.145885	0	1	1	similar to DUF1339 domain protein
Zt09_chr_2_745	7098.28	-3.42767	0.665985	-4.26836	1.97e-05	0.000388501	hypothetical protein
Zt09_chr_1_1636	276.816	-0.459743	0.184872	0	1	1	hypothetical protein
Zt09_chr_1_1637	1037.77	-0.0890739	0.0760009	0	1	1	similar to intermediate filament protein Mdm1
Zt09_chr_1_1638	612.629	-0.564188	0.237372	0	1	1	similar to epoxide hydrolase
Zt09_chr_1_1639	6.91251	0.681021	0.679564	0.141299	0.887634	1	hypothetical protein
Zt09_chr_1_164	23.2126	3.46577	0.575028	5.00978	5.45e-07	1.41e-05	predicted protein
Zt09_chr_1_1640	29.2444	0.778804	0.313727	0.617747	0.536742	1	similar to Lipase B
Zt09_chr_1_1641	1835.83	-0.107812	0.131875	0	1	1	hypothetical protein
Zt09_chr_1_1642	90.2769	0.147742	0.209561	0	1	1	similar to RTA1 domain protein
Zt09_chr_1_1643	95.7544	-0.124898	0.186931	0	1	1	hypothetical protein
Zt09_chr_1_1644	153.378	-0.5743	0.193772	0	1	1	similar to mitochondrial carrier protein
Zt09_chr_1_1645	402.625	0.0867104	0.249739	0	1	1	hypothetical protein
Zt09_chr_1_1646	1301.56	-0.440863	0.210721	0	1	1	similar to calcium channel subunit cch1
Zt09_chr_1_1647	430.2	0.0349576	0.146938	0	1	1	similar to hydantoin racemase (Dcg1)
Zt09_chr_1_1648	205.3	-0.198676	0.146927	0	1	1	hypothetical protein
Zt09_chr_1_1649	889.773	-0.0424257	0.152371	0	1	1	hypothetical protein
Zt09_chr_1_165	65.834	-0.990445	0.320149	-1.26642	0.205362	1	hypothetical protein
Zt09_chr_1_1650	7.40712	2.67142	1.00027	2.08585	0.0369921	0.299225	hypothetical protein
Zt09_chr_1_1651	23.554	-0.0233149	0.385754	0	1	1	predicted protein
Zt09_chr_1_1652	21.6497	-0.609931	0.373693	-0.0667145	0.946809	1	predicted protein
Zt09_chr_1_1653	736.255	-0.0505491	0.157979	0	1	1	similar to nadp-dependent leukotriene b4 12-hydroxydehydrogenase
Zt09_chr_1_1654	3.3108	-0.529121	0.910475	0	1	1	predicted protein
Zt09_chr_1_1655	932.851	-1.26558	0.210923	-3.22668	0.00125234	0.0165576	similar to MGS207 protein
Zt09_chr_1_1656	252.869	-0.852394	0.207123	-1.29099	0.196707	1	predicted protein
Zt09_chr_1_1657	866.305	-0.241022	0.130042	0	1	1	similar to vesicle-mediated transport protein Vid24
Zt09_chr_1_1658	454.239	0.260135	0.181338	0	1	1	similar to mago nashi domain protein
Zt09_chr_1_1659	3962.17	0.033046	0.120438	0	1	1	similar to coatomer subunit beta
Zt09_chr_1_166	217.31	0.0448368	0.303542	0	1	1	hypothetical protein
Zt09_chr_1_1660	121.882	-0.0854337	0.183765	0	1	1	hypothetical protein
Zt09_chr_1_1661	274.991	0.0819414	0.134992	0	1	1	similar to ph-response regulator protein palc
Zt09_chr_1_1662	0.897561	0.779369	1.92025	0.101221	0.919375	1	hypothetical protein
Zt09_chr_1_1663	44.5629	1.15862	0.359909	1.5938	0.11098	0.72787	similar to monooxygenase
Zt09_chr_1_1664	179.09	0.214197	0.190766	0	1	1	hypothetical protein
Zt09_chr_1_1665	119.035	-0.0817269	0.213824	0	1	1	hypothetical protein
Zt09_chr_1_1666	11306.3	0.397239	0.222099	0	1	1	similar to 40s ribosomal protein s8
Zt09_chr_1_1667	24.6197	0.657391	0.375767	0.192649	0.847234	1	hypothetical protein
Zt09_chr_1_1668	3021.11	-0.480631	0.170597	0	1	1	hypothetical protein
Zt09_chr_1_1669	11.5479	1.06022	0.565216	0.840769	0.400478	1	predicted protein
Zt09_chr_1_167	512.819	0.01948	0.158619	0	1	1	hypothetical protein
Zt09_chr_1_1670	70.5512	1.04044	0.209855	2.17029	0.029985	0.253348	hypothetical protein
Zt09_chr_1_1671	1487.71	0.0143686	0.114666	0	1	1	similar to c-3 sterol dehydrogenase c-4 decarboxylase
Zt09_chr_1_1672	147.534	-0.837873	0.172335	-1.46733	0.142285	0.878809	hypothetical protein
Zt09_chr_1_1673	893.205	-0.138044	0.290395	0	1	1	hypothetical protein
Zt09_chr_1_1674	162.897	-1.01084	0.320001	-1.33074	0.183275	1	similar to thioredoxin reductase
Zt09_chr_1_1675	1029.79	5.91438	0.234089	22.7664	9.86e-115	2.87e-111	hypothetical protein
Zt09_chr_1_1676	1170.28	0.0519419	0.112881	0	1	1	similar to related to SFH1 subunit of the RSC complex
Zt09_chr_1_1677	47.8419	1.39375	0.291204	2.77724	0.0054822	0.0611654	hypothetical protein
Zt09_chr_1_1678	20.8253	0.182419	0.381407	0	1	1	similar to sugar transporter family protein
Zt09_chr_1_1679	2523.03	0.224023	0.10082	0	1	1	hypothetical protein
Zt09_chr_1_168	3246.39	-0.138547	0.217926	0	1	1	similar to pre-mrna processing splicing factor 8
Zt09_chr_1_1680	89.4881	-0.325697	0.22086	0	1	1	similar to glycoside hydrolase family 79 protein
Zt09_chr_1_1681	7.12691	-2.24578	0.784551	-2.11686	0.0342718	0.282119	hypothetical protein
Zt09_chr_1_1682	742.639	0.15642	0.146597	0	1	1	hypothetical protein
Zt09_chr_1_1683	476.375	-0.0662336	0.131177	0	1	1	similar to 50s ribosomal protein mrp49
Zt09_chr_1_1684	1071.64	0.194769	0.124527	0	1	1	hypothetical protein
Zt09_chr_1_1685	539.173	1.28621	0.169204	4.14418	3.41e-05	0.000633537	hypothetical protein
Zt09_chr_1_1686	2278.06	-0.0725982	0.112186	0	1	1	similar to vacuolar ATP synthase subunit c
Zt09_chr_1_1687	3309.59	-0.692704	0.144946	-0.743068	0.457441	1	similar to glycine cleavage system t protein
Zt09_chr_1_1688	19.1362	1.91709	0.347385	3.83462	0.000125758	0.00206314	predicted protein
Zt09_chr_1_1689	2494.45	-0.0836761	0.168864	0	1	1	similar to adenylyl-sulfate kinase
Zt09_chr_1_169	4075.33	0.36343	0.184606	0	1	1	similar to 60s ribosomal protein l34
Zt09_chr_1_1690	316.816	0.390587	0.200485	0	1	1	similar to tRNA (guanine-N(7)-)-methyltransferase
Zt09_chr_1_1691	141.809	0.384533	0.254321	0	1	1	similar to putative voltage gated chloride channel protein
Zt09_chr_1_1692	1043.05	-0.339557	0.135422	0	1	1	similar to ethanolamine kinase
Zt09_chr_1_1693	385.685	-0.0289173	0.145212	0	1	1	hypothetical protein
Zt09_chr_1_1694	680.581	-0.489142	0.144139	0	1	1	similar to duf962 domain-containing protein
Zt09_chr_1_1695	29673.8	-0.256086	0.13305	0	1	1	similar to mitochondrial ATP synthase alpha subunit
Zt09_chr_1_1696	695.735	0.109175	0.155088	0	1	1	predicted protein
Zt09_chr_1_1697	108.198	-0.107297	0.214352	0	1	1	similar to Asp/Glu/hydantoin racemase
Zt09_chr_1_1698	31.7731	3.74101	0.673492	4.68605	2.79e-06	6.46e-05	hypothetical protein
Zt09_chr_1_1699	1055.05	-0.181306	0.112391	0	1	1	hypothetical protein
Zt09_chr_1_17	0.391101	1.65615	3.41184	0.31395	0.753559	1	hypothetical protein
Zt09_chr_1_170	1627.95	-0.383998	0.124326	0	1	1	similar to zinc finger domain-containing protein
Zt09_chr_1_1700	6.83187	1.76299	1.04354	1.12884	0.258966	1	predicted protein
Zt09_chr_1_1701	507.776	0.0909468	0.106523	0	1	1	hypothetical protein
Zt09_chr_1_1702	728.515	0.253521	0.232346	0	1	1	similar to nucleolar protein 12
Zt09_chr_1_1703	3720.4	0.395971	0.161759	0	1	1	similar to dolichyl-phosphate-mannose--protein mannosyltransferase
Zt09_chr_1_1704	7650.39	-0.324024	0.448147	0	1	1	similar to acetyl-coenzyme a synthetase
Zt09_chr_1_1705	97.4677	0.0988013	0.294335	0	1	1	similar to duf726 domain protein
Zt09_chr_1_1706	323.09	0.491746	0.295295	0	1	1	similar to DNA repair protein Rad7
Zt09_chr_1_1707	1614.67	0.0103159	0.317059	0	1	1	similar to alcohol dehydrogenase
Zt09_chr_1_1708	493.338	-0.0969485	0.22023	0	1	1	similar to ribonuclease h family protein
Zt09_chr_1_1709	3656.13	0.352823	0.194889	0	1	1	similar to NADP-dependent alcohol dehydrogenase
Zt09_chr_1_171	0.523072	0.785759	2.32003	0.0865331	0.931043	1	predicted protein
Zt09_chr_1_1710	839.906	-0.667445	0.475477	-0.173395	0.862341	1	similar to alcohol dehydrogenase
Zt09_chr_1_1711	1311.41	-1.10534	0.277258	-1.87672	0.0605567	0.447566	hypothetical protein
Zt09_chr_1_1712	0.241237	0.812775	4.49288	0.0506968	0.959567	1	predicted protein
Zt09_chr_1_1713	1623.21	-0.0454112	0.115337	0	1	1	hypothetical protein
Zt09_chr_1_1714	2008.69	-0.179924	0.165798	0	1	1	similar to ADAM family of metalloprotease ADM-B
Zt09_chr_1_1715	31.9414	0.0215694	0.400513	0	1	1	predicted protein
Zt09_chr_1_1716	13129.9	0.330337	0.184268	0	1	1	similar to 60S ribosomal protein L3
Zt09_chr_1_1717	1074.34	-0.231036	0.0760173	0	1	1	similar to hormone-sensitive lipase
Zt09_chr_1_1718	24.0322	1.1997	0.395547	1.55404	0.120175	0.774222	hypothetical protein
Zt09_chr_1_1719	99.1336	0.616481	0.223153	0.141072	0.887813	1	hypothetical protein
Zt09_chr_1_172	313.606	-0.0807221	0.161395	0	1	1	hypothetical protein
Zt09_chr_1_1720	261.45	-0.738983	0.292916	-0.52569	0.599104	1	similar to N-acetyltransferase GCN5
Zt09_chr_1_1721	7512.99	0.21349	0.250499	0	1	1	hypothetical protein
Zt09_chr_1_1722	41576.3	0.181474	0.134131	0	1	1	similar to covalently-linked cell wall protein
Zt09_chr_1_1723	4.5785	-1.41119	0.985262	-0.83855	0.401722	1	predicted protein
Zt09_chr_1_1724	1738.93	-1.64705	0.771916	-1.37587	0.168862	1	similar to choline-sulfatase
Zt09_chr_1_1725	296.601	-0.0415817	0.211216	0	1	1	similar to Peptidyl-tRNA hydrolase
Zt09_chr_1_1726	1.52222	2.19553	1.97727	0.814523	0.415345	1	predicted protein
Zt09_chr_1_1727	1030.81	0.0150617	0.0873815	0	1	1	hypothetical protein
Zt09_chr_1_1728	2158.98	-0.145854	0.149084	0	1	1	hypothetical protein
Zt09_chr_1_1729	67.9665	0.317384	0.272347	0	1	1	predicted protein
Zt09_chr_1_173	4200.57	0.272796	0.192877	0	1	1	similar to 40s ribosomal protein s19
Zt09_chr_1_1730	41.4554	0.121697	0.311246	0	1	1	predicted protein
Zt09_chr_1_1731	61.1584	0.987932	0.263308	1.53027	0.12595	0.802113	predicted protein
Zt09_chr_1_1732	1302.47	-0.00916509	0.0778485	0	1	1	hypothetical protein
Zt09_chr_1_1733	1657.75	-0.0702164	0.11569	0	1	1	hypothetical protein
Zt09_chr_1_1734	911.276	-0.126865	0.140835	0	1	1	hypothetical protein
Zt09_chr_1_1735	183.587	2.72418	0.278222	7.68875	1.49e-14	1.01e-12	similar to cytochrome p450 oxidoreductase
Zt09_chr_1_1736	221.328	0.0909591	0.186124	0	1	1	similar to HIT finger domain protein
Zt09_chr_1_1737	323.725	-0.22207	0.151075	0	1	1	similar to cytochrome c oxidase assembly protein cox11
Zt09_chr_1_1738	296.125	-0.343515	0.136706	0	1	1	similar to cupin domain protein
Zt09_chr_1_1739	541.921	-0.163924	0.159464	0	1	1	similar to glycoside hydrolase family 39 protein
Zt09_chr_1_174	334.365	0.0737015	0.243277	0	1	1	similar to alcohol dehydrogenase-like protein
Zt09_chr_1_1740	71.7884	-0.224274	0.272095	0	1	1	hypothetical protein
Zt09_chr_1_1741	411.769	0.0869896	0.196567	0	1	1	hypothetical protein
Zt09_chr_1_1742	14.1355	-0.230622	0.705016	0	1	1	similar to sugar transporter
Zt09_chr_1_1743	386.03	-0.0439919	0.122331	0	1	1	similar to nuclear mrna splicing factor-associated protein
Zt09_chr_1_1744	981.641	0.1112	0.140451	0	1	1	similar to cell cycle control protein Cwf4
Zt09_chr_1_1745	1369.06	0.00664458	0.0914639	0	1	1	similar to pre-mrna-processing factor 31
Zt09_chr_10_546	155.93	-3.34688	0.56732	-4.8683	1.13e-06	2.74e-05	similar to nadh:flavin oxidoreductase nadh oxidase family protein
Zt09_chr_1_1747	67.0839	2.53632	0.365681	5.33611	9.5e-08	2.8e-06	unspecified product
Zt09_chr_1_1748	113.759	-0.282294	0.184177	0	1	1	hypothetical protein
Zt09_chr_1_1749	46.177	1.76422	0.379979	3.10338	0.00191326	0.0240096	hypothetical protein
Zt09_chr_1_175	831.003	0.277704	0.138838	0	1	1	similar to kinesin family protein
Zt09_chr_1_1750	719.191	0.0897409	0.161996	0	1	1	similar to adp-ribosylation factor 6
Zt09_chr_1_1751	184.556	0.587531	0.193713	0.0130641	0.989577	1	similar to protein kinase
Zt09_chr_1_1752	1264.52	0.124908	0.11044	0	1	1	similar to glycosyl transferase family protein
Zt09_chr_1_1753	366.503	-0.0564121	0.151279	0	1	1	similar to mitochondrial carrier protein
Zt09_chr_1_1754	47.478	0.438006	0.322229	0	1	1	predicted protein
Zt09_chr_1_1755	6.88832	3.5245	1.15093	2.55401	0.010649	0.108426	predicted protein
Zt09_chr_1_1756	1.04972	0.483356	1.62133	0	1	1	predicted protein
Zt09_chr_1_1757	596.169	-0.818372	0.167598	-1.39245	0.163786	0.977347	hypothetical protein
Zt09_chr_1_1758	1079.21	-0.377274	0.0906858	0	1	1	similar to glutamate-cysteine ligase
Zt09_chr_1_1759	13.5507	1.43096	0.540873	1.56407	0.117801	0.761457	hypothetical protein
Zt09_chr_1_176	0.329569	-1.04639	3.58382	-0.128743	0.897561	1	hypothetical protein
Zt09_chr_1_1760	101.868	0.0502898	0.209505	0	1	1	hypothetical protein
Zt09_chr_1_1761	1514.21	-0.227109	0.117846	0	1	1	hypothetical protein
Zt09_chr_1_1762	1447.82	-0.212023	0.119256	0	1	1	similar to mannose-6-phosphate isomerase
Zt09_chr_1_1763	402.058	-0.0919333	0.104648	0	1	1	similar to SAGA complex component Sgf29
Zt09_chr_1_1764	53.537	0.851352	0.282636	0.942385	0.345996	1	predicted protein
Zt09_chr_1_1765	225.435	0.322907	0.190162	0	1	1	predicted protein
Zt09_chr_1_1766	288.351	0.424275	0.202678	0	1	1	hypothetical protein
Zt09_chr_1_1767	1376.63	0.0684976	0.167332	0	1	1	similar to alpha-1
Zt09_chr_1_1768	1143.73	-0.0110574	0.13277	0	1	1	predicted protein
Zt09_chr_1_1769	5.26126	1.30194	0.836223	0.857359	0.391247	1	hypothetical protein
Zt09_chr_1_177	780.248	-0.650543	0.180461	-0.363197	0.716458	1	hypothetical protein
Zt09_chr_1_1770	43.0851	0.357316	0.270386	0	1	1	similar to cyclopentanone 1
Zt09_chr_1_1771	524.341	-0.229928	0.159777	0	1	1	hypothetical protein
Zt09_chr_1_1772	83.1084	0.163933	0.246876	0	1	1	predicted protein
Zt09_chr_1_1773	27.0361	0.977367	0.420377	0.93337	0.350629	1	predicted protein
Zt09_chr_1_1774	11.7491	0.313839	0.531598	0	1	1	hypothetical protein
Zt09_chr_1_1775	1575.14	0.100579	0.151208	0	1	1	similar to mitochondrial inner membrane translocase subunit tim44
Zt09_chr_1_1776	667.388	0.01573	0.170729	0	1	1	similar to mitochondrial ribosomal protein subunit protein
Zt09_chr_1_1777	49.1771	0.664285	0.291338	0.272141	0.785514	1	predicted protein
Zt09_chr_1_1778	9.89413	2.15449	0.685899	2.28822	0.0221247	0.198085	hypothetical protein
Zt09_chr_1_1779	3.29504	0.531332	1.12954	0	1	1	predicted protein
Zt09_chr_1_178	2.65206	1.36612	1.59412	0.490005	0.62413	1	hypothetical protein
Zt09_chr_1_1780	147.906	1.37036	0.215628	3.64221	0.000270304	0.00407309	similar to peroxidase catalase
Zt09_chr_1_1781	14.7939	-0.0716734	0.486368	0	1	1	predicted protein
Zt09_chr_1_1782	798.082	2.43647	0.313607	5.90377	3.55e-09	1.31e-07	hypothetical protein
Zt09_chr_1_1783	299.756	0.11826	0.145199	0	1	1	similar to cytochrome p450
Zt09_chr_1_1784	34.2115	0.0268441	0.48652	0	1	1	similar to cytochrome P450
Zt09_chr_1_1785	91.6267	0.0782205	0.213657	0	1	1	hypothetical protein
Zt09_chr_1_1786	40.4763	1.74137	0.546025	2.1178	0.0341923	0.281863	hypothetical protein
Zt09_chr_1_1787	0.0902022	0	5.64883	0	1	1	predicted protein
Zt09_chr_1_1788	428.3	-0.565235	0.231453	0	1	1	similar to acyl-CoA dehydrogenase
Zt09_chr_1_1789	57.5604	0.772076	0.33905	0.551764	0.58111	1	similar to alpha 1
Zt09_chr_1_179	1131.74	-0.138853	0.129775	0	1	1	similar to glycoside hydrolase family 47
Zt09_chr_1_1790	330.995	-0.12706	0.259312	0	1	1	similar to aldehyde dehydrogenase
Zt09_chr_1_1791	11.8864	-0.77353	0.602597	-0.312863	0.754385	1	similar to carboxylesterase family protein
Zt09_chr_1_1792	1.98963	0.489571	1.39319	0	1	1	hypothetical protein
Zt09_chr_1_1793	0	NA	NA	NA	NA	NA	predicted protein
Zt09_chr_1_1794	12.7958	-1.53459	0.492357	-1.92867	0.0537719	0.407505	predicted protein
Zt09_chr_1_1795	730.108	-0.337954	0.121442	0	1	1	hypothetical protein
Zt09_chr_1_1796	356.13	-0.31837	0.222925	0	1	1	similar to nitrilotriacetate monooxygenase protein
Zt09_chr_1_1797	17.142	1.80078	0.594027	2.04668	0.0406892	0.324621	predicted protein
Zt09_chr_1_1798	764.311	-0.0368718	0.0693755	0	1	1	hypothetical protein
Zt09_chr_1_1799	126.842	0.320143	0.180558	0	1	1	hypothetical protein
Zt09_chr_1_18	36.3027	0.832436	0.339023	0.729852	0.465481	1	predicted protein
Zt09_chr_1_180	2223.02	0.134348	0.105261	0	1	1	hypothetical protein
Zt09_chr_1_1800	673.462	-0.187557	0.147609	0	1	1	hypothetical protein
Zt09_chr_1_1801	526.565	0.134699	0.112932	0	1	1	hypothetical protein
Zt09_chr_1_1802	350.284	-0.750988	0.146796	-1.13074	0.258163	1	similar to hco3- transporter family protein
Zt09_chr_1_1803	16.4729	0.0833529	0.491781	0	1	1	hypothetical protein
Zt09_chr_1_1804	31.174	1.19924	0.365428	1.68087	0.0927874	0.627999	similar to acyltransferase
Zt09_chr_1_1805	77.0428	1.17172	0.335443	1.74908	0.0802768	0.558915	similar to heterokaryon incompatibility protein
Zt09_chr_1_1806	961.207	0.53724	0.146382	0	1	1	similar to DNA replication helicase Dna2
Zt09_chr_1_1807	0.253661	0.812743	5.64883	0.0403168	0.967841	1	predicted protein
Zt09_chr_1_1808	0.562002	0.812808	2.98386	0.0763469	0.939143	1	predicted protein
Zt09_chr_1_1809	0	NA	NA	NA	NA	NA	predicted protein
Zt09_chr_1_181	157.809	0.0523738	0.229195	0	1	1	similar to DUF159 domain protein
Zt09_chr_1_1810	0.0740228	-1.26457	5.63663	-0.120562	0.904038	1	predicted protein
Zt09_chr_1_1811	0.249634	-2.01654	5.30285	-0.269957	0.787193	1	predicted protein
Zt09_chr_1_1812	482.371	-0.195993	0.200458	0	1	1	hypothetical protein
Zt09_chr_1_1813	3720.18	0.288225	0.183228	0	1	1	similar to eukaryotic translation initiation factor 3 subunit D
Zt09_chr_1_1814	176.347	-0.771339	0.160741	-1.15924	0.246356	1	predicted protein
Zt09_chr_1_1815	24.3081	1.17614	0.494842	1.1946	0.232242	1	predicted protein
Zt09_chr_1_1816	1904.2	-0.318243	0.126658	0	1	1	similar to mitochondrial 2-oxodicarboxylate carrier protein
Zt09_chr_1_1817	100.046	0.0205418	0.288298	0	1	1	hypothetical protein
Zt09_chr_1_1818	90.194	0.313094	0.217208	0	1	1	hypothetical protein
Zt09_chr_1_1819	1436.98	0.418134	0.228932	0	1	1	similar to NRPS-like enzyme
Zt09_chr_1_182	598.239	0.204799	0.142461	0	1	1	hypothetical protein
Zt09_chr_1_1820	154.285	-0.545148	0.203753	0	1	1	similar to nadp:d-xylose dehydrogenase
Zt09_chr_1_1821	348.258	0.00591971	0.10867	0	1	1	similar to DNA repair protein Pso2/Snm1
Zt09_chr_1_1822	27.6882	-0.372463	0.323801	0	1	1	hypothetical protein
Zt09_chr_1_1823	55.4661	-0.573015	0.223406	0	1	1	similar to C6 transcription factor
Zt09_chr_1_1824	300.398	-1.3757	0.35682	-2.21595	0.0266948	0.229646	similar to anhydro-N-acetylmuramic acid kinase
Zt09_chr_1_1825	38.3031	-7.07e-05	0.379152	0	1	1	hypothetical protein
Zt09_chr_1_1826	93.7059	-0.765739	0.439795	-0.410962	0.6811	1	similar to MFS monosaccharide transporter
Zt09_chr_1_1827	29.1816	-0.560188	0.687927	0	1	1	similar to dimeric dihydrodiol dehydrogenase
Zt09_chr_1_1828	109.187	-0.85723	0.218069	-1.24837	0.211897	1	hypothetical protein
Zt09_chr_1_1829	20.2184	0.430492	0.532818	0	1	1	similar to NmrA-like family protein
Zt09_chr_1_183	34.6079	0.981307	0.325464	1.21767	0.22335	1	hypothetical protein
Zt09_chr_1_1830	195.3	-0.139548	0.184966	0	1	1	similar to short-chain dehydrogenase
Zt09_chr_1_1831	465.756	-0.3728	0.199038	0	1	1	similar to 2-hydroxychromene-2-carboxylate isomerase
Zt09_chr_1_1832	504.169	-0.599414	0.170818	-0.0843808	0.932754	1	similar to phenylacetyl-CoA ligase
Zt09_chr_1_1833	930.396	-0.28671	0.0947567	0	1	1	similar to COP9 signalosome complex subunit 4
Zt09_chr_1_1834	26.547	1.12658	0.29959	1.80772	0.0706494	0.505171	hypothetical protein
Zt09_chr_1_1835	18.7414	1.4321	0.452058	1.87388	0.0609465	0.449307	hypothetical protein
Zt09_chr_1_1836	69.2406	-0.438483	0.378877	0	1	1	similar to oxidase-like protein
Zt09_chr_1_1837	919.77	-0.64483	0.274332	-0.218095	0.827355	1	similar to O-acetylhomoserine/O-acetylserine sulfhydrylase
Zt09_chr_1_1838	235.39	0.411741	0.173686	0	1	1	similar to putative ethanolamine utilization protein (EutQ)
Zt09_chr_1_1839	408.511	-0.684552	0.200917	-0.495486	0.620257	1	hypothetical protein
Zt09_chr_1_184	233.727	0.0365942	0.184242	0	1	1	similar to isochorismatase family protein family
Zt09_chr_1_1840	176.993	-0.127115	0.169259	0	1	1	hypothetical protein
Zt09_chr_1_1841	53.6389	-0.0789999	0.442205	0	1	1	similar to oxidoreductase
Zt09_chr_1_1842	21.698	-0.57818	0.39108	0	1	1	predicted protein
Zt09_chr_1_1843	82.5532	-0.155854	0.228438	0	1	1	hypothetical protein
Zt09_chr_1_1844	434.561	-0.085722	0.150689	0	1	1	similar to caffeine-induced death protein Cid2
Zt09_chr_1_1845	568.296	0.710506	0.12552	0.999888	0.317365	1	similar to DNA ligase
Zt09_chr_1_1846	108.476	0.712207	0.206765	0.615224	0.538407	1	similar to 5'
Zt09_chr_1_1847	346.109	0.572272	0.190763	0	1	1	similar to glycosyltransferase family 8 protein
Zt09_chr_1_1848	291.794	0.287761	0.199088	0	1	1	similar to U6 snRNA-associated Sm-like protein LSm8
Zt09_chr_1_1849	335.479	-0.0593623	0.168112	0	1	1	similar to 2'
Zt09_chr_1_185	79.2513	-0.028692	0.254968	0	1	1	predicted protein
Zt09_chr_1_1850	1010.61	-0.459147	0.11868	0	1	1	similar to glutaredoxin domain protein
Zt09_chr_1_1851	8315.08	0.39475	0.209714	0	1	1	similar to 60s ribosomal protein l9
Zt09_chr_1_1852	207.495	-0.245928	0.212548	0	1	1	hypothetical protein
Zt09_chr_1_1853	1039.42	0.0951932	0.121786	0	1	1	similar to vacuolar protein sorting-associated protein 26
Zt09_chr_1_1854	1353.26	0.392839	0.23829	0	1	1	similar to branched-chain alpha-keto acid dehydrogenase E2 component
Zt09_chr_1_1855	4449.58	-0.14074	0.222837	0	1	1	similar to delta 1-pyrroline-5-carboxylate dehydrogenase
Zt09_chr_1_1856	351.841	-0.387315	0.138355	0	1	1	hypothetical protein
Zt09_chr_1_1857	29.4741	0.567166	0.290495	0	1	1	similar to thermoresistant gluconokinase
Zt09_chr_1_1858	465.853	-1.73834	0.379846	-3.03633	0.00239477	0.0293007	similar to haloacid dehalogenase
Zt09_chr_1_1859	457.82	-1.2537	0.210261	-3.18035	0.00147098	0.0190802	similar to potassium uptake protein
Zt09_chr_1_186	54.5945	-0.222481	0.263608	0	1	1	predicted protein
Zt09_chr_1_1860	19.0117	0.746055	0.393945	0.408826	0.682667	1	hypothetical protein
Zt09_chr_1_1861	634.054	-0.316963	0.140617	0	1	1	similar to cytochrome P450 monooxygenase
Zt09_chr_1_1862	24.2159	1.49543	0.31899	2.85409	0.00431605	0.0492876	hypothetical protein
Zt09_chr_1_1863	315.423	-0.428428	0.274831	0	1	1	hypothetical protein
Zt09_chr_1_1864	141.732	-0.515824	0.238752	0	1	1	similar to MFS transporter (Mch2)
Zt09_chr_1_1865	468.377	0.474094	0.141752	0	1	1	hypothetical protein
Zt09_chr_1_1866	347.893	0.407982	0.162277	0	1	1	hypothetical protein
Zt09_chr_1_1867	250.75	0.0684232	0.213295	0	1	1	hypothetical protein
Zt09_chr_1_1868	306.269	-0.700216	0.14323	-0.804414	0.421158	1	similar to multicopper oxidase
Zt09_chr_1_1869	241.87	-1.17378	0.21116	-2.78833	0.00529802	0.0596822	hypothetical protein
Zt09_chr_7_153	674.002	-3.34311	0.344026	-8.01715	1.08e-15	8.4e-14	similar to putative sugar transporter stl1 protein
Zt09_chr_1_1870	4663.87	-0.989296	0.186586	-2.16681	0.0302497	0.254956	hypothetical protein
Zt09_chr_1_1871	5006.76	-0.887745	0.132984	-2.27655	0.0228133	0.202538	hypothetical protein
Zt09_chr_1_1872	1452.51	-1.06835	0.233628	-2.06887	0.0385585	0.310387	similar to salicylate hydroxylase/monooxygenase extracellular
Zt09_chr_1_1873	1973.74	0.0406546	0.112182	0	1	1	hypothetical protein
Zt09_chr_1_1874	1364.63	-0.221686	0.113464	0	1	1	similar to MAP kinase
Zt09_chr_1_1875	625.341	0.271598	0.130021	0	1	1	similar to WD repeat-containing protein
Zt09_chr_1_1876	106.349	0.121934	0.24303	0	1	1	hypothetical protein
Zt09_chr_1_1877	7.55363	0.227998	0.768957	0	1	1	hypothetical protein
Zt09_chr_1_1878	81.5266	-0.809896	0.207946	-1.08151	0.27947	1	hypothetical protein
Zt09_chr_1_1879	471.113	0.203434	0.180276	0	1	1	predicted protein
Zt09_chr_1_188	49.9999	-0.212389	0.319207	0	1	1	hypothetical protein
Zt09_chr_1_1880	307.732	0.340297	0.135808	0	1	1	hypothetical protein
Zt09_chr_1_1881	926.138	-0.197666	0.185454	0	1	1	similar to HLH transcription factor (GlcD gamma)
Zt09_chr_1_1882	288.289	-0.0576726	0.196234	0	1	1	similar to cytochrome c oxidase assembly protein cox19
Zt09_chr_1_1883	120.533	0.947845	0.222636	1.62977	0.103151	0.684617	predicted protein
Zt09_chr_1_1884	20.2299	-0.123416	0.463917	0	1	1	similar to 40S ribosomal protein S29
Zt09_chr_1_1885	22.6955	0.898338	0.384193	0.815573	0.414745	1	hypothetical protein
Zt09_chr_1_1886	1047.76	-0.091126	0.0755844	0	1	1	hypothetical protein
Zt09_chr_1_1887	18.0476	1.31131	0.472738	1.53639	0.124443	0.794252	predicted protein
Zt09_chr_1_1888	1335.81	-0.189426	0.185197	0	1	1	similar to aldo/keto reductase
Zt09_chr_1_1889	1747.2	-0.424671	0.0781114	0	1	1	similar to protein kinase activator (Mob2)
Zt09_chr_11_29	296.73	-3.32161	0.300876	-9.09547	9.42e-20	1.11e-17	hypothetical protein
Zt09_chr_1_1890	492.514	-0.247021	0.128625	0	1	1	hypothetical protein
Zt09_chr_1_1891	1664.36	0.0880864	0.1516	0	1	1	similar to ubiquitin conjugating enzyme
Zt09_chr_1_1892	458.033	-0.0556473	0.133799	0	1	1	hypothetical protein
Zt09_chr_1_1893	0.0903595	-1.26459	5.63663	-0.120566	0.904034	1	predicted protein
Zt09_chr_1_1894	0	NA	NA	NA	NA	NA	predicted protein
Zt09_chr_1_1895	277.745	-1.06545	0.513074	-0.936414	0.34906	1	similar to acyl-CoA dehydrogenase
Zt09_chr_1_1896	134.332	0.335278	0.199454	0	1	1	hypothetical protein
Zt09_chr_1_1897	1434.79	-0.598938	0.258127	-0.0539975	0.956937	1	similar to succinyl-CoA synthetase
Zt09_chr_1_1898	1797.21	0.0852957	0.137911	0	1	1	similar to ubiquitin-like modifier SUMO
Zt09_chr_1_1899	379.129	0.0420732	0.2087	0	1	1	similar to inosine-uridine preferring nucleoside hydrolase
Zt09_chr_1_19	476.364	-0.393095	0.229997	0	1	1	hypothetical protein
Zt09_chr_1_190	785.102	-0.783811	0.258116	-0.770238	0.441159	1	similar to duf636 domain protein
Zt09_chr_1_1900	4103.5	-0.754037	0.253162	-0.667701	0.504325	1	similar to calcium p-type atpase
Zt09_chr_1_1901	227.107	-0.190576	0.243731	0	1	1	similar to tripeptidyl peptidase-like protein
Zt09_chr_1_1902	1943.18	0.125048	0.15	0	1	1	hypothetical protein
Zt09_chr_1_1903	0.02576	-1.04019	5.64164	-0.0806838	0.935693	1	hypothetical protein
Zt09_chr_9_458	270.284	-3.31475	0.631593	-4.32202	1.55e-05	0.000311574	hypothetical protein
Zt09_chr_1_1905	193.741	-0.589184	0.145762	-0.0287054	0.9771	1	similar to SET domain-containing protein
Zt09_chr_1_1906	40.998	0.337352	0.301434	0	1	1	hypothetical protein
Zt09_chr_1_1907	2666.16	-0.172815	0.0853714	0	1	1	similar to protein phosphatase pp2a regulatory subunit b
Zt09_chr_1_1908	1185.16	0.0215945	0.152806	0	1	1	predicted protein
Zt09_chr_1_1909	91.1942	0.531748	0.270729	0	1	1	hypothetical protein
Zt09_chr_1_191	116.133	0.409938	0.265113	0	1	1	similar to RNA polymerase ii transcription factor b subunit 5
Zt09_chr_1_1910	4.9748	1.26205	0.701577	0.96504	0.334525	1	hypothetical protein
Zt09_chr_1_1911	814.022	0.318277	0.108891	0	1	1	similar to transcription initiation factor iif
Zt09_chr_1_1912	477.557	-0.276716	0.123506	0	1	1	similar to MFS multidrug transporter
Zt09_chr_1_1913	970.088	-1.22215	0.349948	-1.8207	0.0686532	0.49393	similar to salicylate hydroxylase
Zt09_chr_1_1914	18.3695	-0.481709	0.446536	0	1	1	hypothetical protein
Zt09_chr_1_1915	215.748	-0.40968	0.16958	0	1	1	hypothetical protein
Zt09_chr_1_1916	60.3162	-0.215147	0.245556	0	1	1	hypothetical protein
Zt09_chr_1_1917	1426.05	-0.265626	0.194823	0	1	1	similar to mechanosensitive ion channel family
Zt09_chr_1_1918	131.547	0.0864564	0.702756	0	1	1	similar to 6-aminohexanoate-dimer hydrolase
Zt09_chr_1_1919	315.207	0.420165	0.20294	0	1	1	similar to SET domain-containing protein
Zt09_chr_1_192	48.3146	0.45199	0.266624	0	1	1	predicted protein
Zt09_chr_1_1920	392.598	-0.378561	0.231024	0	1	1	similar to ribosomal RNA processing protein
Zt09_chr_1_1921	2023.46	0.0765415	0.133296	0	1	1	similar to glucan 1
Zt09_chr_1_1922	27.1145	0.429504	0.309802	0	1	1	predicted protein
Zt09_chr_1_1923	1241.85	0.0977285	0.306311	0	1	1	similar to pumilio domain-containing protein
Zt09_chr_1_1924	121.831	1.39579	0.38723	2.09382	0.0362759	0.294454	predicted protein
Zt09_chr_1_1925	299.749	0.139154	0.123584	0	1	1	similar to DNA polymerase Pol4
Zt09_chr_1_1926	159.698	0.651577	0.188576	0.353051	0.72405	1	similar to DNA replication complex gins protein psf1
Zt09_chr_1_1927	1185.79	0.0655459	0.288949	0	1	1	similar to cord and cs domain containing protein
Zt09_chr_1_1928	857.47	-0.599264	0.198954	-0.0716935	0.942846	1	similar to 2
Zt09_chr_1_1929	256.005	-0.0942894	0.18396	0	1	1	hypothetical protein
Zt09_chr_1_193	32.7748	0.43801	0.350761	0	1	1	similar to radical s-adenosyl methionine domain containing protein 2
Zt09_chr_1_1930	2428.57	-0.255804	0.121887	0	1	1	hypothetical protein
Zt09_chr_1_1931	883.269	-0.379532	0.155924	0	1	1	similar to Ribonuclease R/mitotic control protein dis3
Zt09_chr_1_1932	983.73	-0.468114	0.186564	0	1	1	similar to nuclear localization protein
Zt09_chr_1_1933	502.72	0.229747	0.131568	0	1	1	similar to histone-fold-containing protein
Zt09_chr_1_1934	63.841	-0.0394423	0.30531	0	1	1	predicted protein
Zt09_chr_1_1935	516.46	0.328162	0.17187	0	1	1	similar to splicing factor 3a subunit 2
Zt09_chr_1_1936	0.623111	1.84033	2.63687	0.47607	0.634025	1	predicted protein
Zt09_chr_1_1937	960.258	0.000190775	0.179508	0	1	1	similar to vesicle transport v-SNARE protein Gos1
Zt09_chr_1_1938	5055.69	0.656269	0.264752	0.269189	0.787784	1	similar to 60s ribosomal protein l35
Zt09_chr_1_1939	385.906	0.0434152	0.166809	0	1	1	hypothetical protein
Zt09_chr_1_194	44.9257	-0.157322	0.338274	0	1	1	similar to glycoside hydrolase family 115 protein
Zt09_chr_1_1940	34.4833	0.473202	0.359122	0	1	1	hypothetical protein
Zt09_chr_1_1941	1779.48	2.65387	0.683951	3.02487	0.00248736	0.0302347	hypothetical protein
Zt09_chr_1_1942	97.5457	0.216078	0.261884	0	1	1	similar to HMG box protein
Zt09_chr_1_1943	497.995	-0.314262	0.273298	0	1	1	similar to TPR domain-containing protein
Zt09_chr_1_1944	494.133	-0.173422	0.140741	0	1	1	similar to rwd domain containing protein
Zt09_chr_1_1945	985.692	0.378059	0.110271	0	1	1	similar to brct domain containing protein
Zt09_chr_1_1946	1.431	-0.953083	1.88038	-0.195749	0.844807	1	similar to aquaporin rerated protein
Zt09_chr_1_1947	577.476	0.304378	0.227761	0	1	1	similar to DNA-directed RNA polymerase iii polypeptide
Zt09_chr_1_1948	367.234	0.277501	0.141462	0	1	1	hypothetical protein
Zt09_chr_1_1949	554.634	-0.179203	0.211062	0	1	1	hypothetical protein
Zt09_chr_1_195	388.008	0.248908	0.210245	0	1	1	hypothetical protein
Zt09_chr_1_1950	268.127	-1.54159	0.300303	-3.18541	0.00144547	0.0188122	similar to Putative sterigmatocystin biosynthesis monooxygenase stcW
Zt09_chr_1_1951	191.924	-0.122363	0.134833	0	1	1	similar to putative escrt-ii complex component protein
Zt09_chr_1_1952	2094.77	-0.103177	0.121485	0	1	1	hypothetical protein
Zt09_chr_1_1953	412.967	0.00920114	0.207902	0	1	1	hypothetical protein
Zt09_chr_1_1954	649.096	0.560615	0.127946	0	1	1	similar to mRNA cleavage and polyadenylation specificity factor complex subunit
Zt09_chr_1_1955	750.546	-0.137008	0.0963609	0	1	1	hypothetical protein
Zt09_chr_1_1956	2994.89	-0.129003	0.0842464	0	1	1	similar to dynamin GTPase Dnm1
Zt09_chr_1_1957	56.7245	-0.329337	0.263467	0	1	1	predicted protein
Zt09_chr_1_1958	104.638	-0.439698	0.191769	0	1	1	hypothetical protein
Zt09_chr_1_1959	843.157	-0.615248	0.252004	-0.12003	0.904459	1	predicted protein
Zt09_chr_1_196	82.077	-0.517638	0.261696	0	1	1	predicted protein
Zt09_chr_1_1960	49.8722	-0.779142	0.33914	-0.572455	0.567014	1	similar to lactose permease
Zt09_chr_1_1961	59.6034	-0.761153	0.287853	-0.611955	0.540568	1	hypothetical protein
Zt09_chr_1_1962	0.40168	0	2.97637	0	1	1	similar to oxidoreductase
Zt09_chr_1_1963	1429.83	0.3572	0.140511	0	1	1	similar to sugar transporter
Zt09_chr_1_1964	1037.23	-0.239557	0.240913	0	1	1	similar to dihydroxyacetone kinase
Zt09_chr_1_1965	477.842	-0.269736	0.291646	0	1	1	similar to 3-ketoacyl-ACP reductase
Zt09_chr_1_1966	595.434	-1.30637	0.232526	-3.10231	0.00192014	0.0240492	similar to polyketide synthase
Zt09_chr_1_1967	201.241	-0.712678	0.207571	-0.615107	0.538484	1	hypothetical protein
Zt09_chr_1_1968	0.895807	-0.390606	1.50803	0	1	1	hypothetical protein
Zt09_chr_1_1969	108.816	-1.07441	0.331606	-1.47587	0.139978	0.869583	similar to short-chain dehydrogenase
Zt09_chr_1_197	829.794	-0.669915	0.130362	-0.651377	0.514803	1	similar to acyl-CoA dehydrogenase family protein
Zt09_chr_1_1970	90.0954	-0.361057	0.265037	0	1	1	predicted protein
Zt09_chr_1_1971	58.1288	-0.599965	0.323244	-0.046297	0.963074	1	predicted protein
Zt09_chr_1_1972	139.363	0.097515	0.216889	0	1	1	similar to aspartic proteinase yapsin-6 precursor
Zt09_chr_1_1973	253.562	-0.137779	0.14701	0	1	1	hypothetical protein
Zt09_chr_1_1974	65.4157	-0.0686909	0.309084	0	1	1	similar to vitamin H transporter
Zt09_chr_1_1975	319.392	-0.69251	0.226144	-0.475404	0.634499	1	similar to ammonium transporter
Zt09_chr_1_1976	628.357	0.24746	0.101888	0	1	1	similar to trna ligase
Zt09_chr_1_1977	7233.46	-0.0582389	0.126325	0	1	1	similar to adp-ribosylation factor
Zt09_chr_1_1978	12.8052	-0.640682	0.800306	-0.0695754	0.944532	1	similar to MFS multidrug transporter
Zt09_chr_1_1979	97.3189	0.666586	0.300914	0.271127	0.786293	1	hypothetical protein
Zt09_chr_1_198	73.3513	-0.793473	0.213238	-0.977653	0.328246	1	hypothetical protein
Zt09_chr_1_1980	9347.46	-0.0699038	0.180484	0	1	1	similar to 60s ribosomal protein l10a
Zt09_chr_1_1981	17.9721	-0.796363	0.435148	-0.485726	0.627161	1	hypothetical protein
Zt09_chr_1_1982	404.32	0.292033	0.164215	0	1	1	similar to G-patch domain-containing protein
Zt09_chr_1_1983	1075.44	-0.136443	0.148322	0	1	1	similar to serine/threonine protein kinase Kin1
Zt09_chr_1_1984	930.632	-0.0842472	0.0920065	0	1	1	similar to cell differentiation protein rcd1
Zt09_chr_1_1985	924.162	-0.191259	0.130132	0	1	1	predicted protein
Zt09_chr_1_1986	6427.42	0.401893	0.115186	0	1	1	similar to tubulin beta chain
Zt09_chr_1_1987	4074.11	-0.49973	0.348499	0	1	1	similar to homogentisate 1
Zt09_chr_1_1988	1952.62	-0.00283664	0.33429	0	1	1	similar to fumarylacetoacetase
Zt09_chr_1_1989	2017.75	-0.917866	0.309666	-1.07492	0.282412	1	similar to cytochrome P450 phenylacetate 2-hydroxylase
Zt09_chr_1_199	727.605	-0.469711	0.145432	0	1	1	similar to cyclic nucleotide-binding domain containing protein
Zt09_chr_1_1990	5.09343	1.27559	0.770073	0.896791	0.369831	1	predicted protein
Zt09_chr_1_1991	543.03	-0.251712	0.122765	0	1	1	hypothetical protein
Zt09_chr_1_1992	1163.1	-0.0932381	0.0957344	0	1	1	similar to MFS transporter
Zt09_chr_1_1993	94.5209	1.32265	0.32277	2.28539	0.0222903	0.198772	hypothetical protein
Zt09_chr_1_1994	5183.08	-0.13367	0.112381	0	1	1	hypothetical protein
Zt09_chr_1_1995	1219.27	0.0770182	0.142682	0	1	1	similar to LIM domain-containing protein
Zt09_chr_1_1996	3112.25	0.131895	0.108797	0	1	1	similar to vacuolar atp synthase 16 kda proteolipid subunit
Zt09_chr_1_1997	5584.01	-0.119368	0.190512	0	1	1	similar to glutathione-dependent formaldehyde dehydrogenase
Zt09_chr_1_1998	79.5828	0.442536	0.236093	0	1	1	hypothetical protein
Zt09_chr_1_1999	77.9086	0.704471	0.214457	0.557084	0.57747	1	similar to heme-thiolate peroxidase aromatic peroxygenase
Zt09_chr_1_2	25.8947	0.421264	0.37448	0	1	1	predicted protein
Zt09_chr_1_20	1697.39	-0.43488	0.230033	0	1	1	similar to fmn-dependent dehydrogenase family protein
Zt09_chr_1_200	1069.86	-0.133919	0.130435	0	1	1	hypothetical protein
Zt09_chr_1_2000	1087.59	0.0775194	0.125506	0	1	1	similar to duf567 domain protein
Zt09_chr_1_2001	426.394	-0.557958	0.130586	0	1	1	hypothetical protein
Zt09_chr_1_2002	1191.13	-0.100671	0.132137	0	1	1	similar to DUF6 domain protein
Zt09_chr_1_2003	121.894	-0.0989517	0.194757	0	1	1	similar to tat pathway signal sequence
Zt09_chr_1_2004	3.79646	2.21579	0.966978	1.68648	0.0917035	0.622835	hypothetical protein
Zt09_chr_1_2005	1986.42	-0.0881604	0.144529	0	1	1	similar to aflatoxin B1 aldehyde reductase
Zt09_chr_1_2006	799.189	0.366565	0.131807	0	1	1	similar to tubulin gamma chain
Zt09_chr_1_2007	194.723	0.147139	0.189471	0	1	1	similar to dynactin arp1 p25 subunit
Zt09_chr_1_2008	522.331	0.0157136	0.124835	0	1	1	hypothetical protein
Zt09_chr_1_2009	509.391	0.125205	0.221678	0	1	1	similar to 60S ribosomal subunit biogenesis protein Nop16
Zt09_chr_1_201	1204.67	0.0524151	0.143085	0	1	1	similar to alkaline phosphatase
Zt09_chr_1_2010	1195.07	-0.221058	0.143211	0	1	1	similar to zip zinc transporter
Zt09_chr_1_2011	32.3931	0.960137	0.411259	0.912167	0.361681	1	hypothetical protein
Zt09_chr_1_2012	34.6612	0.323656	0.289583	0	1	1	hypothetical protein
Zt09_chr_1_2013	865.662	0.0273972	0.0944172	0	1	1	similar to ESCRT-I component
Zt09_chr_1_2014	156.509	-0.0956684	0.33342	0	1	1	similar to DSBA-like thioredoxin domain protein
Zt09_chr_1_2015	753.807	-0.0614973	0.133291	0	1	1	similar to bar domain-containing protein
Zt09_chr_1_2016	8.98374	-0.557737	0.630588	0	1	1	hypothetical protein
Zt09_chr_1_2017	2487.92	-0.221639	0.0807478	0	1	1	similar to cysteine desulfurase
Zt09_chr_1_2018	2004.53	0.106287	0.148757	0	1	1	similar to vacuolar atp synthase subunit h
Zt09_chr_1_2019	21.1808	-0.459998	0.438715	0	1	1	predicted protein
Zt09_chr_1_202	127.932	-0.159663	0.230523	0	1	1	hypothetical protein
Zt09_chr_1_2020	92.7293	0.32815	0.254897	0	1	1	hypothetical protein
Zt09_chr_1_2021	273.608	-0.450863	0.161441	0	1	1	similar to DNA-binding protein smubp-2
Zt09_chr_1_2022	69.3593	0.178091	0.199714	0	1	1	hypothetical protein
Zt09_chr_1_2023	958.227	-0.106375	0.149751	0	1	1	hypothetical protein
Zt09_chr_1_2024	314.477	-0.239966	0.262223	0	1	1	hypothetical protein
Zt09_chr_1_2025	4274.11	-1.01221	0.148836	-2.87032	0.00410051	0.0470894	similar to nadh oxidase
Zt09_chr_1_2026	550.711	-0.442416	0.0993189	0	1	1	similar to srebp cleavage activating protein
Zt09_chr_1_2027	54.5342	0.140115	0.222714	0	1	1	hypothetical protein
Zt09_chr_1_2028	15.7669	0.82876	0.484419	0.5032	0.614824	1	predicted protein
Zt09_chr_1_2029	0.529224	0	3.1424	0	1	1	predicted protein
Zt09_chr_1_203	277.226	-0.133111	0.177653	0	1	1	unspecified product
Zt09_chr_1_2030	2246.51	-0.165238	0.25466	0	1	1	similar to aldehyde reductase
Zt09_chr_1_2031	1814.01	-0.230067	0.206425	0	1	1	hypothetical protein
Zt09_chr_1_2032	454.925	-1.29157	0.260145	-2.71607	0.00660629	0.071916	predicted protein
Zt09_chr_1_2033	343.104	-0.812163	0.17115	-1.32727	0.184418	1	hypothetical protein
Zt09_chr_1_2034	521.713	-0.288415	0.138557	0	1	1	similar to fungal specific transcription factor domain containing protein
Zt09_chr_1_2035	1001.91	0.241386	0.179188	0	1	1	hypothetical protein
Zt09_chr_1_2036	2969.72	-0.25615	0.162797	0	1	1	similar to translation initiation factor rli1
Zt09_chr_1_2037	2060.16	-0.115002	0.176355	0	1	1	similar to chromodomain-helicase-DNA-binding protein 1
Zt09_chr_1_2038	89.7341	-2.23672	1.18283	-1.39641	0.162591	0.974206	similar to carbonic anhydrase
Zt09_chr_1_2039	822.713	-0.31973	0.172091	0	1	1	unspecified product
Zt09_chr_1_204	3171.59	-0.555748	0.132733	0	1	1	similar to vacuolar ABC heavy metal transporter (Hmt1)
Zt09_chr_1_2040	0.0973268	0.812779	5.64883	0.0403232	0.967835	1	predicted protein
Zt09_chr_1_2041	312.151	0.0143927	0.131715	0	1	1	similar to mating-type switch/DNA repair protein Swi10/Rad10
Zt09_chr_1_2042	35.4508	-0.516407	0.351555	0	1	1	hypothetical protein
Zt09_chr_1_2043	961.869	0.266512	0.258705	0	1	1	similar to eukaryotic ribosome biogenesis protein 1
Zt09_chr_1_2044	977.728	-0.270506	0.155382	0	1	1	similar to endosomal peripheral membrane protein
Zt09_chr_1_2045	376.986	0.318867	0.100092	0	1	1	similar to ribonuclease p protein subunit
Zt09_chr_1_2046	4019.22	0.0594016	0.196193	0	1	1	similar to COPII-coated vesicle protein SurF4/Erv29
Zt09_chr_1_2047	2103.33	0.237512	0.12329	0	1	1	hypothetical protein
Zt09_chr_1_2048	64.0314	0.215328	0.307959	0	1	1	similar to protein kinase
Zt09_chr_1_2049	563.753	0.00147074	0.0967704	0	1	1	similar to mitochondrial outer membrane protein iml2
Zt09_chr_1_205	3522.68	0.439756	0.221267	0	1	1	similar to 40s ribosomal protein s21
Zt09_chr_1_2050	900.324	0.105445	0.103153	0	1	1	hypothetical protein
Zt09_chr_1_2051	795.183	-0.479665	0.246824	0	1	1	hypothetical protein
Zt09_chr_1_2052	15908.1	-1.04768	0.234746	-1.97099	0.0487246	0.377859	similar to amino acid permease
Zt09_chr_1_2053	2051.07	-0.976675	0.207119	-1.89107	0.0586153	0.436821	hypothetical protein
Zt09_chr_1_2054	3.62644	0.348179	0.901209	0	1	1	hypothetical protein
Zt09_chr_12_3	45.4359	-3.2946	0.323856	-8.36668	5.93e-17	5.39e-15	hypothetical protein
Zt09_chr_1_2056	21.8828	-0.727691	0.482352	-0.295823	0.767365	1	predicted protein
Zt09_chr_1_2057	3388.65	-0.110037	0.165421	0	1	1	hypothetical protein
Zt09_chr_1_2058	230.4	0.0397196	0.119201	0	1	1	hypothetical protein
Zt09_chr_1_2059	582.962	0.136488	0.0974623	0	1	1	hypothetical protein
Zt09_chr_1_206	7094.77	-0.218013	0.239747	0	1	1	similar to glycoside hydrolase family 16 protein
Zt09_chr_1_2060	979.754	-0.0222054	0.160793	0	1	1	similar to sulfate transporter family protein
Zt09_chr_1_2061	739.479	-1.13096	0.33452	-1.63207	0.102665	0.682169	predicted protein
Zt09_chr_1_2062	234.172	-0.897116	0.227861	-1.36976	0.170761	1	similar to ubiquitin domain-containing protein
Zt09_chr_1_2063	45.1515	3.64551	0.735029	4.1638	3.13e-05	0.000588036	hypothetical protein
Zt09_chr_1_2064	521.14	-0.0869185	0.164837	0	1	1	hypothetical protein
Zt09_chr_1_2065	100.802	-0.0204596	0.19805	0	1	1	similar to mitotic-spindle organizing protein 1
Zt09_chr_1_2066	306.745	-0.274779	0.14763	0	1	1	hypothetical protein
Zt09_chr_1_2067	291.209	0.162399	0.24139	0	1	1	hypothetical protein
Zt09_chr_1_2068	159.567	-0.266235	0.173042	0	1	1	hypothetical protein
Zt09_chr_1_2069	45.8874	0.240736	0.394923	0	1	1	predicted protein
Zt09_chr_1_207	57.348	0.199734	0.377734	0	1	1	similar to alpha/beta-hydrolase
Zt09_chr_1_2070	1566.59	-0.144705	0.0770545	0	1	1	hypothetical protein
Zt09_chr_1_2071	900.3	-0.192625	0.139216	0	1	1	similar to integral membrane protein
Zt09_chr_1_2072	8681.96	-0.128338	0.132059	0	1	1	similar to phosphoglycerate kinase
Zt09_chr_1_2073	1186.7	0.275469	0.0926324	0	1	1	similar to 26 proteasome complex subunit Sem1
Zt09_chr_1_2074	1257.94	0.164317	0.11839	0	1	1	similar to nuclear pore complex protein nup107
Zt09_chr_1_2075	462.189	-0.317636	0.227229	0	1	1	similar to patatin-like serine hydrolase
Zt09_chr_1_2076	21.1237	0.973279	0.468513	0.828748	0.407247	1	similar to acetyltransferase
Zt09_chr_1_2077	267.792	0.208546	0.210694	0	1	1	predicted protein
Zt09_chr_1_2078	204.184	0.151426	0.242943	0	1	1	predicted protein
Zt09_chr_1_2079	67.9106	0.382466	0.219641	0	1	1	hypothetical protein
Zt09_chr_1_208	74.785	1.53062	0.252668	3.74256	0.000182158	0.00287893	predicted protein
Zt09_chr_1_2080	937.565	0.306027	0.14918	0	1	1	hypothetical protein
Zt09_chr_1_2081	373.114	0.105157	0.21212	0	1	1	similar to RNA polymerase II Mediator complex subunit Sin4
Zt09_chr_1_2082	2001.86	-0.557301	0.208357	0	1	1	hypothetical protein
Zt09_chr_1_2083	539.249	0.482937	0.134533	0	1	1	similar to dna repair protein rad51
Zt09_chr_1_2084	1002.95	0.277215	0.131029	0	1	1	hypothetical protein
Zt09_chr_1_2085	385.88	0.236212	0.216741	0	1	1	predicted protein
Zt09_chr_1_2086	200.959	-0.210942	0.137522	0	1	1	similar to penicillin-binding protein
Zt09_chr_1_2087	727.95	0.146331	0.266226	0	1	1	similar to GN3L_Grn1-domain-containing protein
Zt09_chr_1_2088	2441.28	0.0933676	0.0855079	0	1	1	similar to N-terminal acetyltransferase catalytic subunit Nat1
Zt09_chr_1_2089	2630.63	0.0069343	0.163221	0	1	1	predicted protein
Zt09_chr_1_209	543.081	-0.252506	0.109099	0	1	1	similar to WD domain containing protein
Zt09_chr_1_2090	1286.57	0.0768257	0.0935857	0	1	1	hypothetical protein
Zt09_chr_1_2091	523.668	0.160044	0.116546	0	1	1	similar to phosphatidylinositol phospholipase c
Zt09_chr_1_2092	706.344	-0.399654	0.0997564	0	1	1	similar to amid-like mitochondrial oxidoreductase
Zt09_chr_1_2093	780.806	0.0858287	0.101621	0	1	1	similar to solute carrier family 25 member 38
Zt09_chr_1_2094	3513.99	-0.342759	0.236951	0	1	1	hypothetical protein
Zt09_chr_1_2095	546.997	-0.0106226	0.196931	0	1	1	similar to alkaline dihydroceramidase
Zt09_chr_1_2096	265.027	0.122502	0.11933	0	1	1	similar to prefoldin subunit 1
Zt09_chr_1_2097	466.746	0.347495	0.106891	0	1	1	similar to tubulin-specific chaperone e
Zt09_chr_1_2098	103.387	0.428651	0.207878	0	1	1	predicted protein
Zt09_chr_1_2099	510.015	-0.44632	0.23235	0	1	1	similar to alpha/beta-hydrolase
Zt09_chr_1_21	89.8568	-0.376364	0.225654	0	1	1	predicted protein
Zt09_chr_1_210	197.009	-0.217604	0.230788	0	1	1	predicted protein
Zt09_chr_1_2100	257.204	-0.483612	0.152672	0	1	1	similar to agmatinase
Zt09_chr_1_2101	314.751	0.111585	0.14223	0	1	1	hypothetical protein
Zt09_chr_1_2102	24.0937	2.01746	0.520816	2.75042	0.0059519	0.0658383	hypothetical protein
Zt09_chr_1_2103	48740.8	-0.420793	0.325284	0	1	1	unspecified product
Zt09_chr_1_2104	2573.58	-1.41528	0.386385	-2.14883	0.0316476	0.264906	predicted protein
Zt09_chr_1_2105	101.637	-0.68315	0.211325	-0.464452	0.642324	1	hypothetical protein
Zt09_chr_1_2106	1521.75	0.428919	0.155947	0	1	1	hypothetical protein
Zt09_chr_1_2107	239.821	0.227257	0.23022	0	1	1	predicted protein
Zt09_chr_1_2108	305.789	-0.482808	0.166021	0	1	1	predicted protein
Zt09_chr_1_2109	395.25	-0.349694	0.136693	0	1	1	similar to beta-glucosidase
Zt09_chr_1_211	127.275	-0.186794	0.174306	0	1	1	hypothetical protein
Zt09_chr_1_2110	0.161205	0	5.64883	0	1	1	predicted protein
Zt09_chr_1_2111	998.794	-0.824334	0.178598	-1.34007	0.180221	1	similar to monothiol glutaredoxin
Zt09_chr_1_2112	742.548	-0.401668	0.325863	0	1	1	similar to brix domain-containing protein
Zt09_chr_1_2113	137.92	-0.679018	0.2187	-0.429896	0.667271	1	hypothetical protein
Zt09_chr_1_2114	5619.48	-0.223463	0.107306	0	1	1	similar to amino acid permease
Zt09_chr_1_2115	1512.32	-0.184346	0.145523	0	1	1	hypothetical protein
Zt09_chr_1_2116	211.266	-1.0788	0.307839	-1.60407	0.108699	0.715324	predicted protein
Zt09_chr_1_212	588.243	-0.131443	0.119965	0	1	1	similar to cactin
Zt09_chr_1_213	92.7079	0.822627	0.224786	1.05712	0.290456	1	hypothetical protein
Zt09_chr_1_214	249.575	-0.151421	0.190627	0	1	1	similar to nucleoside-diphosphate-sugar epimerase
Zt09_chr_1_215	2.29485	0.36223	1.0627	0	1	1	predicted protein
Zt09_chr_1_216	805.837	-0.27576	0.104922	0	1	1	similar to putative importin 11 protein
Zt09_chr_1_217	634.041	-0.201759	0.128366	0	1	1	hypothetical protein
Zt09_chr_1_218	623.315	-0.821908	0.237945	-0.995642	0.319424	1	similar to zinc-binding alcohol dehydrogenase
Zt09_chr_1_219	401.216	0.247256	0.190772	0	1	1	similar to transthyretin domain protein
Zt09_chr_1_22	511.166	-0.275035	0.148994	0	1	1	hypothetical protein
Zt09_chr_1_220	0.718468	2.55519	2.16143	0.911525	0.362019	1	hypothetical protein
Zt09_chr_1_221	0.339419	0.812774	4.7489	0.0479635	0.961745	1	hypothetical protein
Zt09_chr_1_222	116.285	-0.00330535	0.237132	0	1	1	hypothetical protein
Zt09_chr_1_223	332.71	0.115024	0.180825	0	1	1	hypothetical protein
Zt09_chr_1_224	145.964	-0.83387	0.217792	-1.1427	0.253165	1	hypothetical protein
Zt09_chr_1_225	1833.98	-0.45611	0.20953	0	1	1	similar to glutamate carboxypeptidase
Zt09_chr_1_226	639.614	-0.0587738	0.103907	0	1	1	hypothetical protein
Zt09_chr_1_227	2205.99	0.0536462	0.110494	0	1	1	similar to phenylalanyl-trna synthetase alpha chain
Zt09_chr_1_228	2.28363	0	2.05806	0	1	1	predicted protein
Zt09_chr_1_229	0.722479	-1.70816	5.58882	-0.200966	0.840725	1	predicted protein
Zt09_chr_1_23	466.326	-0.355959	0.203193	0	1	1	hypothetical protein
Zt09_chr_1_230	80.4987	0.0528336	0.265272	0	1	1	predicted protein
Zt09_chr_1_231	1555.24	-0.731918	0.1453	-1.01113	0.311953	1	similar to pyrroline-5-carboxylate reductase
Zt09_chr_1_232	827.642	-0.997325	0.317257	-1.29966	0.193719	1	hypothetical protein
Zt09_chr_1_233	4363.45	-0.578359	0.111545	0	1	1	hypothetical protein
Zt09_chr_1_234	140.541	0.419064	0.181559	0	1	1	similar to mannosylphosphorylation protein
Zt09_chr_1_235	1.60585	1.23924	1.25778	0.520153	0.602957	1	hypothetical protein
Zt09_chr_1_236	2629.57	-0.0509433	0.137513	0	1	1	similar to carbon catabolite derepressing protein kinase Snf1
Zt09_chr_1_237	205.392	-0.666177	0.331609	-0.244797	0.806614	1	predicted protein
Zt09_chr_1_238	83.0255	0.328699	0.254716	0	1	1	hypothetical protein
Zt09_chr_1_239	4668.94	-0.202036	0.227793	0	1	1	hypothetical protein
Zt09_chr_1_24	1450.06	0.00436896	0.162149	0	1	1	similar to adenine phosphoribosyltransferase
Zt09_chr_1_240	434.061	-0.148277	0.201583	0	1	1	similar to duf218 domain protein
Zt09_chr_1_241	388.275	-0.117488	0.217398	0	1	1	predicted protein
Zt09_chr_1_242	0.354389	-0.735946	2.91743	-0.0517395	0.958736	1	predicted protein
Zt09_chr_1_243	8199.01	-0.765199	0.203254	-0.88657	0.375311	1	similar to c-1-tetrahydrofolate synthase
Zt09_chr_1_244	3592.02	0.10007	0.135632	0	1	1	similar to eukaryotic translation initiation factor 3 subunit
Zt09_chr_1_245	26.1939	0.699736	0.415533	0.276116	0.782459	1	predicted protein
Zt09_chr_1_246	312.443	2.37111	0.177475	10.064	7.97e-24	1.16e-21	predicted protein
Zt09_chr_1_247	1134.01	-0.0557306	0.0924008	0	1	1	similar to vacuolar-sorting protein snf7
Zt09_chr_1_248	38.4177	0.477569	0.26959	0	1	1	hypothetical protein
Zt09_chr_1_249	62.2063	0.32946	0.267823	0	1	1	similar to related to heterokaryon incompatibility protein (het-6OR allele)
Zt09_chr_1_25	1009.97	0.210588	0.254974	0	1	1	hypothetical protein
Zt09_chr_1_250	0.0819174	0.812779	5.64883	0.0403232	0.967835	1	predicted protein
Zt09_chr_1_251	10028.7	-0.3797	0.170703	0	1	1	similar to glutamine synthetase
Zt09_chr_1_252	617.089	0.0864262	0.133424	0	1	1	similar to rna polymerase ii transcription mediator-like protein
Zt09_chr_1_253	706.498	-0.592439	0.227121	-0.0327547	0.97387	1	similar to secretory lipase
Zt09_chr_1_254	145.931	-1.05459	0.311977	-1.50522	0.132267	0.831349	similar to L-lactate dehydrogenase (cytochrome)
Zt09_chr_1_255	107.981	-0.147213	0.194547	0	1	1	similar to aromatic peroxygenase
Zt09_chr_1_256	48.1422	0.958218	0.31105	1.19986	0.230192	1	similar to alpha/beta-hydrolase
Zt09_chr_1_257	2267.28	-0.155907	0.139606	0	1	1	hypothetical protein
Zt09_chr_1_258	271.285	-0.701096	0.292602	-0.396772	0.691536	1	similar to D-isomer-specific 2-hydroxyacid dehydrogenase family protein
Zt09_chr_1_259	1105.94	-0.470257	0.226091	0	1	1	similar to glutathione s-transferase
Zt09_chr_1_26	124.069	-0.742488	0.228995	-0.687737	0.491619	1	hypothetical protein
Zt09_chr_1_260	9.79254	1.58974	0.610836	1.64487	0.0999968	0.667869	hypothetical protein
Zt09_chr_1_261	1126.5	0.214844	0.120932	0	1	1	similar to ubiquitin protein ligase Sel1/Ubx2
Zt09_chr_1_262	452.775	-0.273598	0.146025	0	1	1	similar to transcription factor C6
Zt09_chr_1_263	25.2528	1.62752	0.393263	2.65096	0.00802644	0.0845317	similar to mandelate racemase/muconate lactonizing enzyme domain-containing protein
Zt09_chr_1_264	2170.13	0.247747	0.211975	0	1	1	similar to GTP-binding protein EsdC
Zt09_chr_1_265	402.342	0.625446	0.119443	0.338619	0.734897	1	hypothetical protein
Zt09_chr_1_266	584.707	-0.385963	0.145375	0	1	1	hypothetical protein
Zt09_chr_1_267	1771.12	0.137684	0.198437	0	1	1	predicted protein
Zt09_chr_1_268	225.519	0.827675	0.310621	0.781259	0.43465	1	similar to scytalone dehydratase
Zt09_chr_1_269	8.21188	-0.652146	0.660438	-0.10167	0.919019	1	similar to c-3 sterol dehydrogenase c-4 decarboxylase
Zt09_chr_1_27	91.4201	-0.0149732	0.203383	0	1	1	hypothetical protein
Zt09_chr_1_270	4658.37	-0.286612	0.0969838	0	1	1	similar to mRNA binding post-transcriptional regulator (Csx1)
Zt09_chr_1_271	7591.16	-0.0318923	0.0942956	0	1	1	similar to 14-3-3 family protein
Zt09_chr_1_272	266.072	0.375434	0.174354	0	1	1	similar to ubiquitin conjugating enzyme
Zt09_chr_1_273	376.681	-0.0592134	0.16573	0	1	1	hypothetical protein
Zt09_chr_1_274	637.307	-0.0363327	0.115942	0	1	1	similar to o-methyltransferase
Zt09_chr_1_275	449.797	-0.487459	0.273526	0	1	1	similar to flavin-containing amine oxidase
Zt09_chr_1_276	48.2425	2.39811	0.370294	4.8964	9.76e-07	2.41e-05	hypothetical protein
Zt09_chr_1_277	573.262	-0.0592077	0.0968211	0	1	1	similar to pyridoxal-phosphate dependent enzyme
Zt09_chr_1_278	2436.87	-0.0712834	0.169801	0	1	1	similar to TBC-domain-containing protein
Zt09_chr_1_279	349.121	-0.0764113	0.151583	0	1	1	hypothetical protein
Zt09_chr_1_28	1493.78	-0.171758	0.120861	0	1	1	similar to peptide methionine sulfoxide reductase
Zt09_chr_1_280	1371.5	0.763304	0.115963	1.5376	0.124146	0.792794	hypothetical protein
Zt09_chr_1_281	1080.35	0.367554	0.141951	0	1	1	hypothetical protein
Zt09_chr_1_282	20.6464	1.07743	0.418453	1.17678	0.239283	1	hypothetical protein
Zt09_chr_1_283	2768.55	0.0939633	0.239446	0	1	1	predicted protein
Zt09_chr_1_284	63.8785	-1.27806	0.299819	-2.31159	0.0208002	0.18845	hypothetical protein
Zt09_chr_1_285	711.113	-0.225277	0.097804	0	1	1	similar to neutral/alkaline non-lysosomal ceramidase
Zt09_chr_1_286	500.375	0.397968	0.185657	0	1	1	similar to bcas2 family protein
Zt09_chr_1_287	21.6804	3.37077	0.459718	6.05974	1.36e-09	5.38e-08	predicted protein
Zt09_chr_1_288	43.0799	-1.31969	0.341142	-2.15363	0.0312695	0.262412	similar to MFS multidrug resistance transporter
Zt09_chr_1_289	240.584	0.0175665	0.171236	0	1	1	hypothetical protein
Zt09_chr_1_29	1208.46	-0.195373	0.223195	0	1	1	hypothetical protein
Zt09_chr_1_290	147.829	-1.1502	0.207321	-2.7262	0.00640679	0.0699403	similar to MFS multidrug transporter
Zt09_chr_1_291	5055.85	-0.630927	0.371301	-0.123693	0.901558	1	similar to isocitrate lyase
Zt09_chr_1_292	47.1117	0.545082	0.345769	0	1	1	hypothetical protein
Zt09_chr_1_293	12.1032	0.285417	0.649605	0	1	1	predicted protein
Zt09_chr_1_294	252.266	0.192387	0.11583	0	1	1	hypothetical protein
Zt09_chr_1_295	2027.47	0.131572	0.135856	0	1	1	similar to isoleucyl-tRNA synthetase
Zt09_chr_1_296	23.1955	0.0960142	0.39232	0	1	1	predicted protein
Zt09_chr_1_297	1912.79	-0.271374	0.13284	0	1	1	hypothetical protein
Zt09_chr_1_298	270.805	-0.222561	0.140752	0	1	1	hypothetical protein
Zt09_chr_1_299	86.4112	-0.306524	0.198237	0	1	1	predicted protein
Zt09_chr_1_3	926.121	0.266138	0.159213	0	1	1	hypothetical protein
Zt09_chr_1_30	106.189	0.963544	0.173833	2.17763	0.0294339	0.249888	predicted protein
Zt09_chr_1_300	1762.2	-0.325582	0.157153	0	1	1	similar to serine/threonine protein kinase
Zt09_chr_1_301	479.332	-0.936467	0.237614	-1.47915	0.139099	0.865157	predicted protein
Zt09_chr_1_302	251.882	3.03997	0.264369	9.28615	1.6e-20	2.05e-18	hypothetical protein
Zt09_chr_1_303	2123.57	0.144592	0.193675	0	1	1	similar to dead box RNA helicase
Zt09_chr_1_304	2342.75	-0.578723	0.234609	0	1	1	similar to spg20 protein
Zt09_chr_1_305	166.913	1.36912	0.212989	3.68149	0.00023187	0.00353975	similar to von Willebrand domain containing protein
Zt09_chr_1_306	921.65	-0.134262	0.120493	0	1	1	hypothetical protein
Zt09_chr_1_307	162.716	-0.156567	0.168195	0	1	1	similar to ras family protein
Zt09_chr_1_308	620.855	-1.02737	0.236358	-1.87163	0.0612583	0.45132	similar to platelet-activating factor acetylhydrolase precursor
Zt09_chr_1_309	1.43405	-2.93938	1.75636	-1.34049	0.180085	1	predicted protein
Zt09_chr_1_31	76.4843	3.37655	0.25878	10.7873	3.95e-27	7.3e-25	predicted protein
Zt09_chr_1_310	919.153	0.244497	0.116744	0	1	1	similar to transcription factor TFIIA complex subunit Toa1
Zt09_chr_1_311	25.6601	0.595273	0.410162	0.025047	0.980017	1	hypothetical protein
Zt09_chr_1_312	56.7911	-0.240872	0.296417	0	1	1	similar to glycosyl hydrolase
Zt09_chr_1_313	29.9708	2.6207	0.410197	4.96274	6.95e-07	1.77e-05	similar to oxidoreductase domain containing protein
Zt09_chr_1_314	4274.32	0.101242	0.140304	0	1	1	hypothetical protein
Zt09_chr_1_315	100.051	1.35254	0.198204	3.87248	0.000107733	0.00179012	hypothetical protein
Zt09_chr_1_316	781.926	-0.393357	0.128186	0	1	1	similar to adenosine deaminase family protein
Zt09_chr_1_317	1173.79	-0.0151495	0.151343	0	1	1	similar to 1-phosphatidylinositol-4
Zt09_chr_1_318	1052.23	-0.774959	0.306125	-0.620529	0.53491	1	similar to BcpB protein
Zt09_chr_1_319	1960.43	-0.870457	0.242392	-1.17767	0.23893	1	hypothetical protein
Zt09_chr_1_32	776.358	-0.371969	0.125685	0	1	1	similar to major facilitator superfamily transporter
Zt09_chr_1_320	325.771	-0.378152	0.215566	0	1	1	hypothetical protein
Zt09_chr_1_321	171.136	-0.630324	0.197117	-0.229933	0.818144	1	similar to arsenical-resistance protein
Zt09_chr_1_322	508.75	0.399689	0.19461	0	1	1	hypothetical protein
Zt09_chr_1_323	145.235	0.0930166	0.222226	0	1	1	predicted protein
Zt09_chr_1_324	84.6209	1.26019	0.242763	2.78128	0.00541455	0.0606773	hypothetical protein
Zt09_chr_1_325	250.887	-0.215956	0.174771	0	1	1	hypothetical protein
Zt09_chr_1_326	394.94	-0.150765	0.11744	0	1	1	similar to meiotic recombination protein dmc1
Zt09_chr_1_327	31.8057	-0.28737	0.386767	0	1	1	hypothetical protein
Zt09_chr_1_328	3456.51	-0.122664	0.206219	0	1	1	unspecified product
Zt09_chr_1_329	3828.33	0.285998	0.101405	0	1	1	similar to udp-n-acetylglucosamine pyrophosphorylase
Zt09_chr_1_33	8.57608	-0.0262282	0.519347	0	1	1	predicted protein
Zt09_chr_1_330	214.654	3.9923	0.342327	9.95336	2.44e-23	3.51e-21	similar to carboxypeptidase s1
Zt09_chr_1_331	7.03935	2.25337	0.851851	1.95852	0.0501685	0.386483	hypothetical protein
Zt09_chr_1_332	2405.77	-0.0634813	0.158278	0	1	1	unspecified product
Zt09_chr_1_333	2960.05	0.187442	0.294515	0	1	1	similar to aldehyde dehydrogenase (NAD+)
Zt09_chr_1_334	1268.87	0.0406441	0.102982	0	1	1	similar to peroxisomal abc transporter
Zt09_chr_1_335	7.00766	0.609671	0.752489	0.0327856	0.973846	1	similar to ferric reductase like transmembrane component
Zt09_chr_1_336	631.535	-0.106584	0.109089	0	1	1	similar to peptide chain release factor 1
Zt09_chr_1_337	69.6381	0.863672	0.270683	1.02952	0.303237	1	similar to mfs monocarboxylate transporter
Zt09_chr_1_338	172.658	-0.228395	0.235557	0	1	1	hypothetical protein
Zt09_chr_1_339	395.925	-0.55514	0.174553	0	1	1	similar to enoyl-CoA hydratase/isomerase family protein
Zt09_chr_1_34	1019.15	-0.208981	0.144432	0	1	1	hypothetical protein
Zt09_chr_1_340	1103.38	0.0488584	0.140255	0	1	1	similar to actin-like protein
Zt09_chr_1_341	1692.66	-1.42152	0.496349	-1.68534	0.0919234	0.623965	hypothetical protein
Zt09_chr_1_342	876.316	0.0617902	0.153881	0	1	1	similar to oxysterol binding protein
Zt09_chr_1_343	615.202	-0.639752	0.134797	-0.406178	0.684612	1	similar to serine carboxypeptidase
Zt09_chr_1_344	1172.16	-0.164637	0.150966	0	1	1	similar to SWI/SNF family DNA-dependent ATPase Ris1
Zt09_chr_1_345	311.952	-0.633649	0.131037	-0.37126	0.710444	1	similar to cytochrome p450 6a1
Zt09_chr_1_346	31.2049	1.80515	0.399191	3.05656	0.00223895	0.027568	hypothetical protein
Zt09_chr_1_347	988.874	-0.0226203	0.107205	0	1	1	hypothetical protein
Zt09_chr_1_348	818.65	-1.09663	0.209938	-2.43707	0.014807	0.141835	similar to methyltransferase LaeA
Zt09_chr_1_349	1907.63	-0.178691	0.0731654	0	1	1	similar to d-lactate dehydrogenase
Zt09_chr_1_35	236.603	0.0735911	0.1989	0	1	1	hypothetical protein
Zt09_chr_1_350	1201.28	-0.0629614	0.154481	0	1	1	hypothetical protein
Zt09_chr_1_351	5.11239	-0.588856	0.920004	-0.00419123	0.996656	1	hypothetical protein
Zt09_chr_1_352	1694.08	-0.0907845	0.164071	0	1	1	similar to polarized growth protein boi2
Zt09_chr_1_353	1172.07	-0.235917	0.155248	0	1	1	hypothetical protein
Zt09_chr_1_354	1355.15	-0.1895	0.169425	0	1	1	similar to histidine kinase group protein
Zt09_chr_1_355	533.433	0.0870618	0.176347	0	1	1	hypothetical protein
Zt09_chr_1_356	231.624	-0.627295	0.22649	-0.18674	0.851864	1	hypothetical protein
Zt09_chr_1_357	38.2117	-0.0250015	0.267878	0	1	1	similar to exo-beta-1
Zt09_chr_1_358	55.4893	1.45498	0.365094	2.38291	0.0171766	0.160572	hypothetical protein
Zt09_chr_1_359	465.455	0.455957	0.144443	0	1	1	similar to DNA repair protein rad50
Zt09_chr_1_36	1863.41	-0.113947	0.120313	0	1	1	similar to 3-hydroxy-3-methylglutaryl-coenzyme a reductase
Zt09_chr_1_360	2748.78	0.086563	0.315976	0	1	1	hypothetical protein
Zt09_chr_1_361	1156.73	-0.336573	0.152956	0	1	1	similar to DNA directed RNA polymerase III largest subunit
Zt09_chr_1_362	0.174729	-1.04023	5.64164	-0.0806912	0.935688	1	predicted protein
Zt09_chr_1_363	263.361	-0.199664	0.310671	0	1	1	similar to oxidoreductase
Zt09_chr_1_364	286.55	0.441607	0.848371	0	1	1	hypothetical protein
Zt09_chr_11_350	359.067	-3.28583	0.301982	-8.94368	3.76e-19	4.26e-17	similar to sam binding domain-containing protein containing protein
Zt09_chr_1_366	394.765	-0.50196	0.254953	0	1	1	hypothetical protein
Zt09_chr_1_367	886.187	-0.206515	0.18527	0	1	1	hypothetical protein
Zt09_chr_1_368	106.159	0.125772	0.272849	0	1	1	predicted protein
Zt09_chr_1_369	366.378	-0.317861	0.191017	0	1	1	similar to U3 small nucleolar ribonucleoprotein protein Lcp5
Zt09_chr_1_37	57.3638	0.618866	0.225459	0.150208	0.880601	1	hypothetical protein
Zt09_chr_1_370	1825.74	2.00105	0.906461	1.56217	0.118247	0.763494	similar to aminopeptidase y
Zt09_chr_1_371	2453.9	0.14737	0.227812	0	1	1	similar to nucleolar protein
Zt09_chr_1_372	565.124	0.306564	0.147327	0	1	1	similar to actin-related protein RO7
Zt09_chr_1_373	288.707	2.07895	0.308323	4.84541	1.26e-06	3.05e-05	similar to subtilisin-like serine protease PR1A
Zt09_chr_1_374	1407.49	0.10204	0.15122	0	1	1	hypothetical protein
Zt09_chr_1_375	358.548	-0.553228	0.25077	0	1	1	similar to AB hydrolase superfamily protein B1A11.02
Zt09_chr_1_376	494.823	0.508582	0.189112	0	1	1	hypothetical protein
Zt09_chr_1_377	394.611	-0.26015	0.146029	0	1	1	hypothetical protein
Zt09_chr_1_378	4.49181	-0.0652377	1.51677	0	1	1	similar to glycerate kinase
Zt09_chr_1_379	57.8207	0.757429	0.306175	0.563173	0.573317	1	hypothetical protein
Zt09_chr_1_38	246.805	0.276694	0.121388	0	1	1	similar to PHD finger domain protein
Zt09_chr_1_380	1183.63	-1.16746	0.237091	-2.45668	0.0140227	0.135774	similar to lipoxygenase
Zt09_chr_1_381	403.866	0.0116413	0.163717	0	1	1	hypothetical protein
Zt09_chr_1_382	239.642	0.0908791	0.152016	0	1	1	predicted protein
Zt09_chr_1_383	593.615	-0.131199	0.189622	0	1	1	similar to Na(+)/H(+) antiporter
Zt09_chr_1_384	314.665	-0.0442673	0.216426	0	1	1	similar to phospholipase d
Zt09_chr_1_385	586.971	-0.0578187	0.149411	0	1	1	hypothetical protein
Zt09_chr_1_386	513.942	-0.130039	0.10411	0	1	1	hypothetical protein
Zt09_chr_1_387	31.0299	1.07948	0.586025	0.843786	0.398789	1	hypothetical protein
Zt09_chr_1_388	10.3605	0.403734	0.594516	0	1	1	similar to similar to oxidase
Zt09_chr_1_389	298.953	-0.0672822	0.157657	0	1	1	hypothetical protein
Zt09_chr_1_39	584.859	-0.494077	0.194836	0	1	1	similar to histone deacetylase
Zt09_chr_1_390	903.635	-0.000657159	0.189083	0	1	1	hypothetical protein
Zt09_chr_1_391	1505.46	0.070645	0.129834	0	1	1	similar to aldehyde dehydrogenase
Zt09_chr_1_392	3506.36	-0.435713	0.0892894	0	1	1	similar to mitogen-activated protein kinase
Zt09_chr_1_393	1188.58	0.359798	0.170217	0	1	1	hypothetical protein
Zt09_chr_1_394	252.929	-0.213465	0.124946	0	1	1	hypothetical protein
Zt09_chr_1_395	11329	-0.0585472	0.149698	0	1	1	similar to ketol-acid reductoisomerase
Zt09_chr_1_396	818.785	-0.44781	0.0953166	0	1	1	similar to helicase MOV-10
Zt09_chr_1_397	1734.96	0.178175	0.195007	0	1	1	similar to endoplasmic reticulum vesicle protein 25
Zt09_chr_1_398	12.4429	1.24468	0.831472	0.793388	0.427552	1	predicted protein
Zt09_chr_1_399	1698.58	-0.185753	0.133821	0	1	1	similar to TPR repeat protein
Zt09_chr_1_4	23.6453	-0.792661	0.46069	-0.450761	0.652162	1	predicted protein
Zt09_chr_1_40	0.100086	0	5.64883	0	1	1	hypothetical protein
Zt09_chr_1_400	7.49902	1.15903	0.599757	0.957112	0.338511	1	predicted protein
Zt09_chr_1_401	37.9789	1.14259	0.354431	1.5732	0.115674	0.750204	hypothetical protein
Zt09_chr_1_402	2184.21	0.251427	0.185766	0	1	1	similar to acetyl-CoA-acetyltransferase
Zt09_chr_11_487	189.63	-3.18174	0.348303	-7.4554	8.96e-14	5.41e-12	predicted protein
Zt09_chr_1_404	3.71378	6.24828	1.32928	4.2604	2.04e-05	0.000401498	hypothetical protein
Zt09_chr_1_405	794.911	-0.355982	0.193027	0	1	1	similar to Ferlin/Peroxisome membrane
Zt09_chr_1_406	3549.75	0.00188291	0.174435	0	1	1	hypothetical protein
Zt09_chr_1_407	0.357039	-2.24242	3.96701	-0.417802	0.676092	1	similar to sugar transporter STL1
Zt09_chr_1_408	2.92965	0.0793758	1.0666	0	1	1	predicted protein
Zt09_chr_1_409	718.677	-0.0607365	0.126529	0	1	1	hypothetical protein
Zt09_chr_1_41	104.131	-0.380343	0.210779	0	1	1	predicted protein
Zt09_chr_1_410	143.639	-0.0347868	0.241233	0	1	1	similar to glycosyltransferase family 1 protein
Zt09_chr_1_411	216.645	-0.861162	0.305769	-0.903171	0.366435	1	hypothetical protein
Zt09_chr_1_412	409.865	-0.0203495	0.14243	0	1	1	hypothetical protein
Zt09_chr_1_413	2664.07	0.0151942	0.110533	0	1	1	similar to vacuolar atp synthase subunit d
Zt09_chr_1_414	1050.23	-0.0918376	0.101429	0	1	1	hypothetical protein
Zt09_chr_1_415	2010.15	0.180298	0.164846	0	1	1	similar to methyltransferase (Ncl1)
Zt09_chr_1_416	178.549	-0.893161	0.273982	-1.12475	0.260695	1	hypothetical protein
Zt09_chr_1_417	18.0577	0.883459	0.414691	0.719715	0.4717	1	predicted protein
Zt09_chr_1_418	3.36639	3.63021	1.46749	2.07512	0.0379757	0.306543	similar to APSES transcription factor Xbp1
Zt09_chr_1_419	169.831	-0.080664	0.247193	0	1	1	similar to tpt-domain-containing protein
Zt09_chr_1_42	33.02	0.783482	0.334212	0.593879	0.552593	1	hypothetical protein
Zt09_chr_1_420	294.382	-0.221825	0.191796	0	1	1	similar to ATP-dependent rrna helicase spb4
Zt09_chr_1_421	557.824	0.377746	0.183039	0	1	1	similar to seryl-trna synthetase
Zt09_chr_1_422	79.8875	0.78101	0.208785	0.938811	0.347828	1	hypothetical protein
Zt09_chr_1_423	595.875	-0.422291	0.115491	0	1	1	similar to ubiquitin-conjugating enzyme
Zt09_chr_1_424	1364.26	-0.378751	0.159321	0	1	1	similar to MFS multidrug transporter
Zt09_chr_1_425	569.817	-0.443724	0.123499	0	1	1	similar to fungal specific transcription factor domain containing protein
Zt09_chr_1_426	1051.75	-0.138682	0.222374	0	1	1	hypothetical protein
Zt09_chr_1_427	10.5918	0.113984	0.573035	0	1	1	predicted protein
Zt09_chr_1_428	5763.72	0.113605	0.169489	0	1	1	similar to chromatin remodelling complex atpase chain isw1
Zt09_chr_1_429	127.432	0.25998	0.213479	0	1	1	hypothetical protein
Zt09_chr_1_43	19.5246	7.25134	0.92281	7.22395	5.05e-13	2.87e-11	predicted protein
Zt09_chr_1_430	99.2363	-0.367898	0.269359	0	1	1	hypothetical protein
Zt09_chr_1_431	553.639	-0.130815	0.0996911	0	1	1	similar to C2H2 type zinc finger domain protein
Zt09_chr_1_432	1766.49	-0.259574	0.143077	0	1	1	similar to sh3 domain containing protein
Zt09_chr_1_433	12.2774	0.726325	0.454381	0.311027	0.75578	1	predicted protein
Zt09_chr_1_434	4057.95	-0.417629	0.123454	0	1	1	similar to isocitrate dehydrogenase
Zt09_chr_1_435	409.441	-0.43584	0.185114	0	1	1	similar to aminodeoxychorismate lyase
Zt09_chr_1_436	3068.07	-0.163997	0.11216	0	1	1	similar to mitochondrial import receptor subunit tom-70
Zt09_chr_1_437	1663.27	0.775994	0.388104	0.492121	0.622634	1	similar to glycoside hydrolase family 76 protein
Zt09_chr_1_438	913.707	-0.529642	0.24631	0	1	1	similar to glutathione s-transferase
Zt09_chr_1_439	826.168	-0.215974	0.159173	0	1	1	hypothetical protein
Zt09_chr_1_44	1.55845	5.75668	2.07615	2.49099	0.0127386	0.125533	hypothetical protein
Zt09_chr_1_440	1358.27	0.108544	0.127385	0	1	1	hypothetical protein
Zt09_chr_1_441	183.645	0.818727	0.276944	0.843949	0.398698	1	similar to oxidoreductase
Zt09_chr_1_442	1164.96	-0.479008	0.196817	0	1	1	similar to sugar transporter
Zt09_chr_1_443	45.1379	2.93197	0.402751	5.82735	5.63e-09	2.01e-07	hypothetical protein
Zt09_chr_1_444	878.773	0.154025	0.12471	0	1	1	similar to chitin synthase 2
Zt09_chr_1_445	389.927	0.173063	0.159729	0	1	1	similar to low molecular weight phosphotyrosine protein phosphatase
Zt09_chr_1_446	162.67	0.073688	0.200622	0	1	1	hypothetical protein
Zt09_chr_1_447	3.64593	-1.60109	1.05865	-0.959799	0.337156	1	predicted protein
Zt09_chr_1_448	1911.31	-0.657481	0.156187	-0.464065	0.642601	1	similar to Ras GTPase-activating protein
Zt09_chr_1_449	758.494	-0.211895	0.199786	0	1	1	hypothetical protein
Zt09_chr_1_45	21.2627	7.32374	0.895361	7.52628	5.22e-14	3.25e-12	predicted protein
Zt09_chr_1_450	2189.18	0.351786	0.207404	0	1	1	similar to peptidyl-prolyl cis-trans isomerase D
Zt09_chr_1_451	2640.38	-0.493328	0.12853	0	1	1	hypothetical protein
Zt09_chr_1_452	1094.84	0.362329	0.181005	0	1	1	similar to short chain dehydrogenase/reductase
Zt09_chr_1_453	678.125	0.20706	0.148378	0	1	1	hypothetical protein
Zt09_chr_1_454	2767.39	0.061881	0.118804	0	1	1	similar to protein sly1
Zt09_chr_1_455	1883.1	-0.247752	0.131644	0	1	1	hypothetical protein
Zt09_chr_1_456	8395.49	0.0968509	0.241066	0	1	1	hypothetical protein
Zt09_chr_1_457	1053.53	0.0719752	0.0815924	0	1	1	similar to nedd8-conjugating enzyme ubc12
Zt09_chr_1_458	1174.01	-0.380057	0.18978	0	1	1	hypothetical protein
Zt09_chr_1_459	430.995	0.480012	0.175783	0	1	1	similar to phosphoglycerate mutase family protein
Zt09_chr_1_46	10.1847	7.53742	1.20407	5.77411	7.74e-09	2.71e-07	predicted protein
Zt09_chr_1_460	146.956	0.776763	0.239217	0.80163	0.422767	1	predicted protein
Zt09_chr_1_461	631.96	0.189612	0.121587	0	1	1	similar to acid protease
Zt09_chr_1_462	149.212	1.411	0.258763	3.19211	0.00141235	0.0184223	similar to F-box and wd40 domain protein
Zt09_chr_1_463	1970.82	-0.317712	0.123215	0	1	1	hypothetical protein
Zt09_chr_1_464	427.992	0.213337	0.219896	0	1	1	similar to s-adenosylmethionine-dependent methyltransferase-like protein
Zt09_chr_1_465	77.0765	0.0933216	0.2194	0	1	1	similar to ww domain-containing oxidoreductase
Zt09_chr_1_466	834.228	-0.405287	0.113592	0	1	1	hypothetical protein
Zt09_chr_1_467	1253.22	-0.212742	0.104608	0	1	1	similar to putative copper-transporting P-type ATPase
Zt09_chr_1_468	1.22707	2.15116	1.52025	1.0302	0.302917	1	hypothetical protein
Zt09_chr_1_469	79.8298	0.386476	0.245426	0	1	1	hypothetical protein
Zt09_chr_1_47	0.662275	4.60224	3.68888	1.08901	0.276148	1	predicted protein
Zt09_chr_1_470	2051.05	-0.158707	0.136934	0	1	1	similar to serine/threonine-protein kinase KIN4
Zt09_chr_1_471	13.7044	0.848383	0.517828	0.50863	0.611011	1	hypothetical protein
Zt09_chr_1_472	45.0628	0.0915396	0.218887	0	1	1	predicted protein
Zt09_chr_1_473	662.647	0.253358	0.0909064	0	1	1	similar to cop9 signalosome subunit 7
Zt09_chr_1_474	8.6133	1.85905	0.549815	2.31723	0.020491	0.186614	similar to putative methyltransferase type 11 protein
Zt09_chr_1_475	1177.53	0.00269096	0.0955962	0	1	1	hypothetical protein
Zt09_chr_1_476	1437.38	0.535391	0.125844	0	1	1	similar to 5'-3' exoribonuclease 2
Zt09_chr_1_477	1248.68	0.0244282	0.113586	0	1	1	similar to intracellular protein transport UsoA
Zt09_chr_1_478	481.306	-0.495781	0.197202	0	1	1	similar to OPT oligopeptide transporter
Zt09_chr_1_479	327.98	-0.0446646	0.183504	0	1	1	hypothetical protein
Zt09_chr_1_48	1879.77	-0.684304	0.252763	-0.392875	0.694412	1	similar to proline oxidase
Zt09_chr_1_480	529.042	-0.146527	0.148135	0	1	1	hypothetical protein
Zt09_chr_1_481	1795.71	0.593598	0.132544	0.0648717	0.948276	1	similar to DNA topoisomerase II
Zt09_chr_1_482	54.8839	1.13549	0.446035	1.23419	0.21713	1	predicted protein
Zt09_chr_1_483	5371.8	-0.948905	0.176219	-2.06507	0.0389165	0.312836	similar to class ii aldolase adducin domain-containing protein
Zt09_chr_1_484	2096.23	-0.174245	0.203875	0	1	1	hypothetical protein
Zt09_chr_1_485	280.187	-0.293921	0.228293	0	1	1	similar to mfs transporter
Zt09_chr_1_486	98.7298	0.452484	0.288961	0	1	1	hypothetical protein
Zt09_chr_1_487	171.648	0.0210044	0.259874	0	1	1	hypothetical protein
Zt09_chr_1_488	1090.79	0.168476	0.137254	0	1	1	similar to short-chain dehydrogenase/reductase
Zt09_chr_1_489	455.427	0.252577	0.132113	0	1	1	similar to GTP-binding protein obg
Zt09_chr_1_49	2.72365	2.075	1.18231	1.26024	0.207582	1	predicted protein
Zt09_chr_1_490	1622.41	-0.381579	0.179657	0	1	1	hypothetical protein
Zt09_chr_1_491	191.83	0.013328	0.173483	0	1	1	hypothetical protein
Zt09_chr_1_492	738.015	0.347984	0.142644	0	1	1	similar to DUF1014-domain-containing protein
Zt09_chr_1_493	442.756	0.078102	0.180989	0	1	1	similar to frg1-like family protein
Zt09_chr_1_494	2620.31	0.0173056	0.330832	0	1	1	hypothetical protein
Zt09_chr_1_495	176.232	0.0524727	0.22182	0	1	1	similar to alpha amylase
Zt09_chr_1_496	1112.32	-0.458919	0.142048	0	1	1	similar to putative map kinase kinase ste7 protein
Zt09_chr_1_497	2573.82	-0.0680454	0.173381	0	1	1	similar to transcription elongation factor spt6
Zt09_chr_1_498	827.758	-1.0735	0.846581	-0.577033	0.563917	1	similar to nadp-dependent alcohol dehydrogenase
Zt09_chr_1_499	270.88	0.217027	0.195364	0	1	1	hypothetical protein
Zt09_chr_1_5	49.3023	-0.389294	0.311582	0	1	1	hypothetical protein
Zt09_chr_1_50	1.80582	5.23513	1.62019	2.87011	0.00410334	0.0470894	predicted protein
Zt09_chr_1_500	2314.06	-0.0932877	0.107014	0	1	1	similar to CCR4-NOT transcription complex
Zt09_chr_1_501	46.103	-0.720625	0.278624	-0.486767	0.626423	1	hypothetical protein
Zt09_chr_1_502	1.99315	1.03361	1.08545	0.413295	0.67939	1	predicted protein
Zt09_chr_1_503	1951.42	0.271396	0.0749359	0	1	1	similar to proteasome subunit alpha type-6
Zt09_chr_1_504	398.047	-0.179421	0.130734	0	1	1	hypothetical protein
Zt09_chr_1_505	4365.49	-0.222864	0.176281	0	1	1	similar to DUF907 domain-containing protein
Zt09_chr_1_506	2.8045	-1.1289	1.31141	-0.41474	0.678332	1	similar to quinone oxidoreductase
Zt09_chr_1_507	283.438	1.10501	0.288684	1.80131	0.0716536	0.510472	predicted protein
Zt09_chr_1_508	48.4416	0.521205	0.255743	0	1	1	predicted protein
Zt09_chr_1_509	344.983	-0.225361	0.14669	0	1	1	similar to otu domain-containing protein 6b
Zt09_chr_1_51	0.472263	2.50505	4.30554	0.445948	0.655635	1	hypothetical protein
Zt09_chr_1_510	132.675	-0.387293	0.486172	0	1	1	similar to DUF1446 domain-containing protein
Zt09_chr_1_511	261.718	-0.406131	0.299862	0	1	1	similar to caib baif family enzyme
Zt09_chr_1_512	144.082	-0.540273	0.172322	0	1	1	similar to Mg2+ transporter protein CorA-like/Zinc transport protein ZntB
Zt09_chr_1_513	1535.02	-0.392081	0.0731404	0	1	1	similar to dihydroorotase
Zt09_chr_1_514	347.086	-0.212347	0.206346	0	1	1	similar to carboxylesterase
Zt09_chr_1_515	176.534	1.4451	0.269862	3.1872	0.00143656	0.018717	hypothetical protein
Zt09_chr_1_516	2100.53	-0.369398	0.195693	0	1	1	similar to transcription factor bZIP AtfA
Zt09_chr_1_517	586.86	0.220625	0.12318	0	1	1	similar to spindle pole body component alp6
Zt09_chr_1_518	823.806	0.141237	0.126075	0	1	1	similar to maf-like protein
Zt09_chr_1_519	992.114	-0.380975	0.158237	0	1	1	similar to MSF1-domain-containing protein
Zt09_chr_1_52	56.2294	0.821629	0.278041	0.851056	0.394738	1	predicted protein
Zt09_chr_1_520	1273.89	-0.00322038	0.0806063	0	1	1	similar to tryptophanyl-trna synthetase
Zt09_chr_1_521	142.377	-0.776382	0.410243	-0.466508	0.640852	1	similar to glycosyltransferase family 2 protein
Zt09_chr_1_522	465.661	0.45269	0.245951	0	1	1	similar to putative mitotic spindle checkpoint component mad2 protein
Zt09_chr_1_523	1206.75	0.123334	0.115636	0	1	1	similar to GTP-binding protein GUF1
Zt09_chr_1_524	1657.69	-0.355799	0.194944	0	1	1	hypothetical protein
Zt09_chr_1_525	59.461	-0.0679409	0.270441	0	1	1	predicted protein
Zt09_chr_1_526	257.478	-0.068228	0.172849	0	1	1	hypothetical protein
Zt09_chr_1_527	712.501	0.0227815	0.102978	0	1	1	similar to phosphoglycerate mutase family protein
Zt09_chr_1_528	268.249	-0.252214	0.130901	0	1	1	hypothetical protein
Zt09_chr_1_529	1473.4	-0.149104	0.115766	0	1	1	similar to RNA polymerase II transcription elongation factor Rtf1p
Zt09_chr_1_53	0.0499984	-1.26457	5.63663	-0.120562	0.904038	1	predicted protein
Zt09_chr_1_530	147.439	-0.135363	0.198947	0	1	1	similar to ubiquinone biosynthesis protein Coq7
Zt09_chr_1_531	41.8132	0.900728	0.278044	1.13553	0.256153	1	predicted protein
Zt09_chr_1_532	2069.88	0.0341399	0.243324	0	1	1	similar to camp-dependent protein kinase regulatory subunit
Zt09_chr_1_533	3324.12	-0.525819	0.263763	0	1	1	similar to carbohydrate-binding module family 48 protein
Zt09_chr_1_534	187.617	-0.0459571	0.170863	0	1	1	similar to hydantoin utilization protein a
Zt09_chr_1_535	133.906	-0.737225	0.241402	-0.630585	0.528312	1	similar to glyoxalase family protein
Zt09_chr_1_536	163.87	0.481396	0.188619	0	1	1	hypothetical protein
Zt09_chr_1_537	1612.26	-0.0350071	0.15221	0	1	1	similar to ribosomal protein s15
Zt09_chr_1_538	8513.14	0.326578	0.198944	0	1	1	similar to 40s ribosomal protein s0
Zt09_chr_1_539	2050.38	-0.324973	0.153756	0	1	1	similar to pentafunctional polypeptide (AroM)
Zt09_chr_1_54	382.328	-0.282632	0.139581	0	1	1	similar to peroxisomal biogenesis factor 2
Zt09_chr_1_540	487.826	-0.484851	0.20997	0	1	1	similar to alpha/beta hydrolase
Zt09_chr_1_541	1354.06	-0.165398	0.779967	0	1	1	similar to phthalate transporter
Zt09_chr_1_542	2078.98	-0.954964	0.316889	-1.16749	0.243014	1	similar to zinc-binding oxidoreductase CipB
Zt09_chr_1_543	115.3	-1.22591	0.330564	-1.93882	0.0525229	0.400122	similar to short chain dehydrogenase
Zt09_chr_1_544	65.51	0.876961	0.213758	1.36585	0.171986	1	hypothetical protein
Zt09_chr_1_545	1840.2	-0.21194	0.127312	0	1	1	similar to serine/threonine-protein phosphatase PP-Z
Zt09_chr_1_546	954.152	-0.24246	0.131541	0	1	1	similar to protoheme IX farnesyltransferase
Zt09_chr_1_547	947.774	0.148227	0.177024	0	1	1	hypothetical protein
Zt09_chr_1_548	3153.8	0.128877	0.178364	0	1	1	similar to pyruvate dehydrogenase protein x component
Zt09_chr_1_549	241.375	0.0730568	0.20948	0	1	1	similar to oxidoreductase
Zt09_chr_1_55	959.849	0.808208	0.243474	0.916764	0.359266	1	similar to 6-phosphogluconate dehydrogenase (decarboxylating)
Zt09_chr_1_550	858.308	-0.21569	0.155752	0	1	1	hypothetical protein
Zt09_chr_1_551	646.244	0.13484	0.186668	0	1	1	hypothetical protein
Zt09_chr_1_552	240.751	-0.16135	0.158086	0	1	1	similar to triacylglycerol lipase
Zt09_chr_1_553	1262.5	0.0492533	0.238922	0	1	1	similar to V-type ATPase
Zt09_chr_1_554	187.723	0.367419	0.262591	0	1	1	hypothetical protein
Zt09_chr_1_555	77.1106	-0.966247	0.235318	-1.62014	0.105203	0.696253	similar to amidohydrolase family protein
Zt09_chr_1_556	55.5141	-0.371187	0.324225	0	1	1	similar to short-chain dehydrogenase
Zt09_chr_1_557	482.248	-0.353196	0.196277	0	1	1	similar to ATP-dependent RNA helicase rok1
Zt09_chr_1_558	506.027	-0.108166	0.124267	0	1	1	similar to dor1-like family protein
Zt09_chr_1_559	1902.53	-1.44925	0.500436	-1.727	0.0841675	0.579422	hypothetical protein
Zt09_chr_1_56	0.263099	0	5.24958	0	1	1	predicted protein
Zt09_chr_1_560	211.436	-0.183609	0.239552	0	1	1	similar to type 11 methyltransferase
Zt09_chr_1_561	806.879	-0.183908	0.24925	0	1	1	similar to MFS monocarboxylate transporter
Zt09_chr_1_562	0.577399	-1.05986	2.41988	-0.196235	0.844427	1	hypothetical protein
Zt09_chr_1_563	9.18814	0.0801054	0.522926	0	1	1	predicted protein
Zt09_chr_1_564	889.501	0.223568	0.174072	0	1	1	similar to dihydrodipicolinate synthetase
Zt09_chr_1_565	5469.71	-0.301006	0.129121	0	1	1	Name=GT2
Zt09_chr_1_566	5344.58	-0.0986148	0.145424	0	1	1	similar to mitochondrial F1F0-ATP synthase
Zt09_chr_1_567	841.632	0.016598	0.119983	0	1	1	hypothetical protein
Zt09_chr_1_568	499.398	-0.0274108	0.139417	0	1	1	similar to phosphoglycerate mutase family domain protein
Zt09_chr_1_569	239.665	0.230102	0.185195	0	1	1	similar to DUF1168 domain protein
Zt09_chr_1_57	579.971	-0.133681	0.208435	0	1	1	similar to ABC bile acid transporter
Zt09_chr_1_570	795.125	0.266445	0.14617	0	1	1	hypothetical protein
Zt09_chr_1_571	1.74044	-0.922795	1.76733	-0.191133	0.848421	1	predicted protein
Zt09_chr_1_572	2.5976	3.24862	1.52329	1.7486	0.0803604	0.559162	predicted protein
Zt09_chr_1_573	170.461	0.267466	0.149504	0	1	1	similar to short-chain dehydrogenase/reductase family protein
Zt09_chr_1_574	64.5741	1.72694	0.279267	4.08907	4.33e-05	0.000785814	similar to catalase-1
Zt09_chr_1_575	425.154	0.226678	0.162403	0	1	1	hypothetical protein
Zt09_chr_1_576	0.909242	-0.923418	2.28519	-0.148092	0.88227	1	predicted protein
Zt09_chr_1_577	3572.06	-0.0535865	0.114097	0	1	1	similar to cytosolic non-specific dipeptidase
Zt09_chr_1_578	294.611	0.294323	0.181069	0	1	1	similar to Polysaccharide deacetylase family protein
Zt09_chr_1_579	386.957	-1.19976	0.316197	-1.94422	0.0518693	0.396439	similar to 3-oxoacyl-ACP reductase
Zt09_chr_1_58	241.055	0.303853	0.166146	0	1	1	similar to DNA excision repair protein
Zt09_chr_1_580	811.304	-0.0400569	0.253088	0	1	1	similar to small nucleolar ribonucleoprotein complex subunit Utp15
Zt09_chr_1_581	61.8096	0.272024	0.19541	0	1	1	predicted protein
Zt09_chr_1_582	2354.09	-0.267218	0.106804	0	1	1	hypothetical protein
Zt09_chr_1_583	604.63	0.423701	0.137405	0	1	1	similar to chromosome segregation protein BIR1
Zt09_chr_1_584	915.499	-0.104217	0.156521	0	1	1	hypothetical protein
Zt09_chr_9_333	57.3785	-3.18125	0.457214	-5.67841	1.36e-08	4.55e-07	predicted protein
Zt09_chr_1_586	6809.14	-0.751723	0.173647	-0.960126	0.336992	1	hypothetical protein
Zt09_chr_1_587	226.627	-0.47181	0.20174	0	1	1	predicted protein
Zt09_chr_1_588	263.102	0.0861083	0.186027	0	1	1	hypothetical protein
Zt09_chr_1_589	387.797	-0.227976	0.184866	0	1	1	similar to phosphoglycerate mutase family protein
Zt09_chr_1_59	974.194	0.466227	0.244997	0	1	1	hypothetical protein
Zt09_chr_1_590	215.41	-0.235589	0.204211	0	1	1	similar to 5'-nucleotidase
Zt09_chr_1_591	4411.24	-0.981365	0.265158	-1.49482	0.134961	0.845627	hypothetical protein
Zt09_chr_1_592	1.55274	-0.569004	2.03843	0	1	1	hypothetical protein
Zt09_chr_3_642	157.869	-3.16108	0.432008	-5.96304	2.48e-09	9.39e-08	similar to MFS transporter
Zt09_chr_1_594	1513.6	-0.00437807	0.0773882	0	1	1	similar to swi-snf complex subunit
Zt09_chr_1_595	370.677	0.200426	0.130349	0	1	1	similar to zinc metallopeptidase
Zt09_chr_1_596	124.799	0.0311737	0.20003	0	1	1	hypothetical protein
Zt09_chr_1_597	717.576	0.228709	0.11043	0	1	1	similar to putative mitochondrial inheritance component mdm12 protein
Zt09_chr_1_598	391.815	-0.548924	0.153194	0	1	1	similar to IBR finger domain-containing protein
Zt09_chr_1_599	1145.87	-0.157174	0.121576	0	1	1	similar to transcriptional regulator Ngg1
Zt09_chr_1_6	1242.98	0.301459	0.121784	0	1	1	similar to splicing factor U2AF 23 kDa subunit
Zt09_chr_1_60	349.798	-0.555955	0.356985	0	1	1	similar to major facilitator superfamily transporter
Zt09_chr_1_600	915.101	-0.598399	0.151913	-0.0882007	0.929717	1	similar to RING finger domain-containing protein
Zt09_chr_1_601	312.867	0.161462	0.113718	0	1	1	similar to putative exosome complex exonuclease rrp41 protein
Zt09_chr_1_602	101.193	0.516509	0.295301	0	1	1	predicted protein
Zt09_chr_1_603	462.441	-0.22509	0.136297	0	1	1	similar to fungal specific transcription factor domain-containing protein
Zt09_chr_1_604	50.0303	-1.08327	0.584045	-0.85314	0.393582	1	predicted protein
Zt09_chr_1_605	2256.82	-0.490895	0.140811	0	1	1	similar to osomolarity two-component system
Zt09_chr_1_606	8744.49	0.00253724	0.168297	0	1	1	hypothetical protein
Zt09_chr_1_607	56.7667	0.137717	0.235693	0	1	1	similar to Rad51 family DNA repair protein
Zt09_chr_1_608	296.621	0.240164	0.227651	0	1	1	hypothetical protein
Zt09_chr_1_609	346.113	0.154624	0.204283	0	1	1	similar to bromodomain associated domain protein
Zt09_chr_1_61	228.832	-0.264915	0.129975	0	1	1	similar to putative metallo-hydrolase oxidoreductase protein
Zt09_chr_1_610	1012.42	0.124651	0.0878893	0	1	1	similar to ap-3 adaptor complex subunit mu
Zt09_chr_1_611	2599.43	0.0551311	0.204916	0	1	1	similar to cytochrome c oxidase family protein
Zt09_chr_1_612	614.761	-0.269291	0.153787	0	1	1	similar to IFRD-domain-containing protein
Zt09_chr_1_613	699.508	-0.310936	0.19748	0	1	1	hypothetical protein
Zt09_chr_1_614	860.721	-0.205616	0.201173	0	1	1	hypothetical protein
Zt09_chr_1_615	890.222	-0.297008	0.214909	0	1	1	hypothetical protein
Zt09_chr_1_616	301.027	0.529669	0.201622	0	1	1	hypothetical protein
Zt09_chr_1_617	3855.84	0.25234	0.124141	0	1	1	similar to eukaryotic translation initiation factor 2 subunit beta
Zt09_chr_1_618	344.402	0.425789	0.169862	0	1	1	hypothetical protein
Zt09_chr_1_619	635.517	0.508761	0.259942	0	1	1	similar to duf124 domain containing protein
Zt09_chr_1_62	467.362	-1.0376	0.186013	-2.43316	0.0149678	0.142672	similar to nucleoside transporter
Zt09_chr_1_620	489.727	-0.0219008	0.104787	0	1	1	hypothetical protein
Zt09_chr_1_621	820.454	0.205385	0.0946763	0	1	1	hypothetical protein
Zt09_chr_1_622	269.108	0.05799	0.282103	0	1	1	similar to nad-dependent 15-hydroxyprostaglandin dehydrogenase
Zt09_chr_1_623	470.707	-0.0871158	0.210418	0	1	1	hypothetical protein
Zt09_chr_1_624	14.1128	-0.236858	0.47302	0	1	1	hypothetical protein
Zt09_chr_1_625	562.667	-0.501834	0.140447	0	1	1	hypothetical protein
Zt09_chr_1_626	258.917	0.653753	0.134885	0.509712	0.610253	1	hypothetical protein
Zt09_chr_1_627	1093.44	-0.46543	0.189097	0	1	1	predicted protein
Zt09_chr_1_628	2.26475	-0.61083	1.07663	-0.0239918	0.980859	1	predicted protein
Zt09_chr_1_629	56.5602	-0.168853	0.275449	0	1	1	hypothetical protein
Zt09_chr_1_63	290.806	0.0756652	0.203103	0	1	1	unspecified product
Zt09_chr_1_630	48.1341	2.26656	0.560925	2.99783	0.00271909	0.032719	similar to cytochrome p450
Zt09_chr_1_631	19.0048	0.290253	0.432792	0	1	1	predicted protein
Zt09_chr_1_632	947.441	-0.161837	0.116953	0	1	1	hypothetical protein
Zt09_chr_1_633	577.192	0.102338	0.128452	0	1	1	hypothetical protein
Zt09_chr_1_634	1197.5	0.215916	0.148142	0	1	1	similar to mitochondrial import inner membrane translocase subunit tim10
Zt09_chr_1_635	117.263	0.752	0.330621	0.50511	0.613482	1	hypothetical protein
Zt09_chr_1_636	165.996	0.954106	0.207121	1.78208	0.0747369	0.529201	similar to nadph oxidase
Zt09_chr_1_637	792.497	-0.367503	0.151452	0	1	1	hypothetical protein
Zt09_chr_1_638	53.6458	0.776898	0.311186	0.616667	0.537454	1	predicted protein
Zt09_chr_1_639	604.452	-0.277774	0.305022	0	1	1	similar to enoyl-CoA hydratase/isomerase
Zt09_chr_1_64	185.676	6.62643	0.394755	15.3043	7.16e-53	3.97e-50	predicted protein
Zt09_chr_1_640	230.951	2.14206	0.415253	3.74966	0.000177073	0.00281	similar to 2-amino-3-carboxymuconate-6-semialdehyde decarboxylase
Zt09_chr_1_641	93.3588	2.55426	0.283026	6.95788	3.45e-12	1.82e-10	hypothetical protein
Zt09_chr_1_642	348.474	0.0578061	0.130895	0	1	1	similar to putative cop9 signalosome complex subunit 12 protein
Zt09_chr_1_643	4712.27	0.493335	0.198632	0	1	1	similar to 60s ribosomal protein l20
Zt09_chr_1_644	116.281	-0.139885	0.358534	0	1	1	hypothetical protein
Zt09_chr_1_645	173.516	0.132345	0.197306	0	1	1	similar to wd domain-containing protein
Zt09_chr_1_646	791.886	-0.57798	0.153378	0	1	1	hypothetical protein
Zt09_chr_1_647	220.535	0.0919478	0.160346	0	1	1	similar to glutamyl-tRNA(Gln) amidotransferase subunit A
Zt09_chr_1_648	1569.73	-1.03187	0.257854	-1.73305	0.0830869	0.572661	similar to C2H2 transcription factor (Sfp1)
Zt09_chr_1_649	886.158	0.180312	0.206491	0	1	1	similar to tRNA-dihydrouridine synthase 3
Zt09_chr_1_65	3117.67	8.14754	0.188022	40.2215	0	0	hypothetical protein
Zt09_chr_1_650	1368.19	0.0509141	0.144903	0	1	1	similar to bap31 domain protein
Zt09_chr_1_651	1.32338	-0.496326	1.53216	0	1	1	predicted protein
Zt09_chr_1_652	178.29	-0.292677	0.188739	0	1	1	predicted protein
Zt09_chr_1_653	428.985	-0.454225	0.186388	0	1	1	similar to lysyl-trna synthetase
Zt09_chr_1_654	1409.48	-0.0657528	0.164515	0	1	1	hypothetical protein
Zt09_chr_1_655	52.4211	2.55317	0.437832	4.49527	6.95e-06	0.000148501	hypothetical protein
Zt09_chr_1_656	103.358	0.513228	0.174309	0	1	1	hypothetical protein
Zt09_chr_1_657	720.363	-0.347664	0.133919	0	1	1	hypothetical protein
Zt09_chr_1_658	6.0401	-0.0443241	0.618975	0	1	1	similar to Six-bladed beta-propeller TolB-like protein
Zt09_chr_1_659	413.037	-0.786431	0.207558	-0.97048	0.331807	1	hypothetical protein
Zt09_chr_1_66	1.3328	4.94487	4.3326	1.00629	0.314274	1	hypothetical protein
Zt09_chr_1_660	2403.59	0.168726	0.138835	0	1	1	similar to multiprotein bridging factor 1
Zt09_chr_1_661	728.266	-0.233229	0.118165	0	1	1	hypothetical protein
Zt09_chr_1_662	1067.82	-0.115908	0.0854675	0	1	1	similar to calponin domain protein
Zt09_chr_1_663	111.321	0.0853134	0.25262	0	1	1	similar to maltose permease
Zt09_chr_1_664	1925.69	-0.212219	0.164014	0	1	1	similar to phospholipase D1 (PLD1)
Zt09_chr_1_665	27.7334	0.967035	0.400357	0.954236	0.339964	1	hypothetical protein
Zt09_chr_1_666	99.2466	-0.69827	0.268291	-0.422189	0.672887	1	similar to MFS transporter
Zt09_chr_1_667	951.494	-0.160975	0.0797792	0	1	1	similar to phytanoyl-CoA dioxygenase family protein
Zt09_chr_1_668	1306.95	-0.4705	0.130044	0	1	1	similar to pre-mRNA splicing factor (Prp24)
Zt09_chr_1_669	1471.07	0.0310435	0.121747	0	1	1	similar to mitochondrial large ribosomal subunit
Zt09_chr_1_67	3.76261	6.94812	1.40052	4.54338	5.54e-06	0.000120609	predicted protein
Zt09_chr_1_670	2924.41	-0.394834	0.21432	0	1	1	predicted protein
Zt09_chr_1_671	207.987	0.66826	0.238716	0.348781	0.727254	1	similar to epoxide hydrolase
Zt09_chr_1_672	45.9282	1.10521	0.354199	1.4687	0.141913	0.878269	hypothetical protein
Zt09_chr_1_673	177.651	-0.277375	0.143237	0	1	1	similar to metalloprotease
Zt09_chr_1_674	173.552	0.167911	0.177259	0	1	1	hypothetical protein
Zt09_chr_1_675	343.627	-0.217098	0.162269	0	1	1	similar to phosphotransferase enzyme family protein
Zt09_chr_1_676	128.88	0.998447	0.228805	1.80698	0.0707651	0.505378	hypothetical protein
Zt09_chr_1_677	646.56	-0.210503	0.143933	0	1	1	hypothetical protein
Zt09_chr_1_678	673.001	-0.603957	0.302931	-0.0625791	0.950102	1	similar to glycoside hydrolase family 79 protein
Zt09_chr_1_679	6836.79	-0.697898	0.236118	-0.478144	0.632548	1	similar to xylulose-5-phosphate phosphoketolase
Zt09_chr_1_68	1.06696	5.17432	2.7675	1.65829	0.0972583	0.653324	predicted protein
Zt09_chr_1_680	2848.3	-0.575414	0.294792	0	1	1	similar to ubiquitin-protein ligase
Zt09_chr_1_681	9.02554	0.484667	0.635601	0	1	1	predicted protein
Zt09_chr_1_682	975.36	-0.739853	0.309583	-0.500198	0.616935	1	similar to fructose-2
Zt09_chr_1_683	59.5522	0.010836	0.348988	0	1	1	hypothetical protein
Zt09_chr_1_684	0	NA	NA	NA	NA	NA	hypothetical protein
Zt09_chr_1_685	0.235203	0.812748	5.4035	0.0421482	0.966381	1	hypothetical protein
Zt09_chr_1_686	971.078	-0.3963	0.212633	0	1	1	hypothetical protein
Zt09_chr_1_687	1754.15	0.254215	0.101509	0	1	1	similar to ruvB-like helicase 1
Zt09_chr_1_688	746.442	-0.567623	0.17119	0	1	1	similar to iron-sulfur cluster assembly accessory protein
Zt09_chr_1_689	304.16	-0.281594	0.226853	0	1	1	similar to stress responsive a b barrel domain containing protein
Zt09_chr_1_69	4.55531	6.30109	1.35286	4.22518	2.39e-05	0.00045966	hypothetical protein
Zt09_chr_1_690	289.106	-0.636092	0.229072	-0.223041	0.823504	1	similar to RCC1/BLIP-II protein
Zt09_chr_1_691	63.4652	0.695415	0.269199	0.410162	0.681687	1	similar to ser/Thr protein phosphatase family protein
Zt09_chr_1_692	8.66712	1.42034	0.595603	1.40251	0.160764	0.967243	predicted protein
Zt09_chr_1_693	36.314	0.543729	0.295519	0	1	1	hypothetical protein
Zt09_chr_1_694	17.6422	1.04361	0.492381	0.931409	0.351642	1	predicted protein
Zt09_chr_1_695	1157.09	0.112633	0.130903	0	1	1	similar to vesicle transport v-snare protein
Zt09_chr_1_696	397.448	-0.0569181	0.122413	0	1	1	similar to amine oxidase
Zt09_chr_1_697	109.927	-0.21069	0.183379	0	1	1	hypothetical protein
Zt09_chr_1_698	175.384	0.161228	0.151096	0	1	1	hypothetical protein
Zt09_chr_1_699	25.0074	0.15534	0.34949	0	1	1	similar to choline dehydrogenase
Zt09_chr_1_7	468.792	0.183019	0.200434	0	1	1	similar to DNA-directed RNA polymerase III subunit Rpc34
Zt09_chr_1_70	1.67324	5.61004	2.09379	2.39998	0.0163962	0.154267	hypothetical protein
Zt09_chr_1_700	487.426	-0.109075	0.116976	0	1	1	similar to DUF1674-domain-containing protein
Zt09_chr_1_701	39.8038	-0.111684	0.259876	0	1	1	hypothetical protein
Zt09_chr_1_702	719.866	-0.368219	0.300901	0	1	1	similar to pre-rRNA processing protein Tsr1
Zt09_chr_1_703	604.503	0.111254	0.33707	0	1	1	similar to mannose-6-phosphate isomerase
Zt09_chr_1_704	573.04	-0.155656	0.200766	0	1	1	similar to DUF726-domain-containing protein
Zt09_chr_1_705	561.95	0.257631	0.162556	0	1	1	similar to DUF1741-domain-containing protein
Zt09_chr_1_706	303.997	0.208986	0.179912	0	1	1	similar to nicotinamide riboside kinase 1
Zt09_chr_1_707	1515.8	0.032724	0.130341	0	1	1	similar to kh domain-containing protein
Zt09_chr_1_708	502.571	0.229066	0.131651	0	1	1	similar to dynactin ro-3
Zt09_chr_1_709	58.3866	0.840633	0.26226	0.974733	0.329693	1	similar to spo22-domain-containing protein
Zt09_chr_1_71	39.3774	5.74358	0.542393	9.51079	1.89e-21	2.56e-19	hypothetical protein
Zt09_chr_1_710	1751.2	-0.290425	0.244315	0	1	1	hypothetical protein
Zt09_chr_1_711	69.5458	2.26865	0.470571	3.57788	0.000346389	0.00509437	predicted protein
Zt09_chr_1_712	20.5882	1.97339	0.454724	3.05327	0.00226362	0.0277836	hypothetical protein
Zt09_chr_1_713	6.98608	-0.301085	0.827011	0	1	1	similar to putative Epidermis-type lipoxygenase 3
Zt09_chr_1_714	118.537	0.510865	0.226996	0	1	1	predicted protein
Zt09_chr_1_715	433.235	0.0192968	0.184923	0	1	1	similar to aminotransferase family protein
Zt09_chr_1_716	856.135	-0.520013	0.125529	0	1	1	predicted protein
Zt09_chr_1_717	32.2352	-0.548864	0.344882	0	1	1	hypothetical protein
Zt09_chr_1_718	647.769	0.44865	0.144054	0	1	1	hypothetical protein
Zt09_chr_1_719	151.776	0.290794	0.359068	0	1	1	hypothetical protein
Zt09_chr_1_72	2248.49	-1.38835	0.737561	-1.0892	0.276067	1	hypothetical protein
Zt09_chr_1_720	1002.26	0.0212383	0.154305	0	1	1	hypothetical protein
Zt09_chr_1_721	9.55958	0.472187	0.605904	0	1	1	predicted protein
Zt09_chr_1_722	5117.91	-0.422789	0.0944311	0	1	1	similar to ferric-chelate reductase
Zt09_chr_1_723	14159.5	-0.0162611	0.194722	0	1	1	similar to nadp-dependent alcohol dehydrogenase
Zt09_chr_1_724	29.1908	0.473942	0.354343	0	1	1	similar to glucose-methanol-choline oxidoreductase:gmc oxidoreductase
Zt09_chr_1_725	1925.51	-0.623358	0.156707	-0.244774	0.806632	1	hypothetical protein
Zt09_chr_4_481	4405.79	-3.03232	0.480556	-5.09269	3.53e-07	9.41e-06	similar to oxalate decarboxylase
Zt09_chr_1_727	3764.97	-1.22269	0.230985	-2.76074	0.00576707	0.0640981	similar to nonribosomal peptide synthetase 10
Zt09_chr_1_728	329.934	-0.608676	0.17927	-0.132067	0.894932	1	hypothetical protein
Zt09_chr_1_729	384.747	-0.3138	0.224173	0	1	1	similar to mitochondrial peroxiredoxin prx1
Zt09_chr_1_73	103.092	2.70808	0.245531	8.64689	5.29e-18	5.18e-16	hypothetical protein
Zt09_chr_1_730	566.339	-0.364391	0.133434	0	1	1	hypothetical protein
Zt09_chr_1_731	8176.86	0.35359	0.197423	0	1	1	hypothetical protein
Zt09_chr_1_732	1395.61	-0.0804477	0.129468	0	1	1	similar to other hect domain ubiquitin protein ligase E3
Zt09_chr_1_733	1596.04	-0.314088	0.0719478	0	1	1	similar to NAD dependent epimerase/dehydratase
Zt09_chr_1_734	60.4756	-0.109847	0.245044	0	1	1	hypothetical protein
Zt09_chr_1_735	1165.4	-0.00499894	0.140159	0	1	1	hypothetical protein
Zt09_chr_1_736	271.662	0.0673441	0.180269	0	1	1	similar to sodium/hydrogen exchanger family protein
Zt09_chr_1_737	525.132	0.309642	0.214601	0	1	1	similar to pseudouridylate synthase 3
Zt09_chr_1_738	169.473	-0.533527	0.197798	0	1	1	similar to phosphatidylinositol N-acetylglucosaminyltransferase
Zt09_chr_4_192	6934.18	-3.0057	0.369931	-6.54366	6e-11	2.81e-09	hypothetical protein
Zt09_chr_1_74	37.739	0.814495	0.400852	0.572518	0.566971	1	hypothetical protein
Zt09_chr_1_740	655.222	0.15724	0.139948	0	1	1	similar to ubiquitin-conjugating enzyme e2 2
Zt09_chr_1_741	1057.08	0.213034	0.174136	0	1	1	similar to phosphatidate cytidylyltransferase
Zt09_chr_1_742	1116.59	0.0627025	0.133985	0	1	1	similar to histidinol-phosphate aminotransferase
Zt09_chr_1_743	107.166	-0.267457	0.286193	0	1	1	similar to carbohydrate esterase family 1 protein
Zt09_chr_1_744	477.589	0.158056	0.151647	0	1	1	similar to GPI anchor transamidase
Zt09_chr_1_745	404.922	-0.282343	0.132947	0	1	1	similar to ubiquitin-conjugating enzyme e2
Zt09_chr_1_746	442.204	0.0751021	0.0955166	0	1	1	hypothetical protein
Zt09_chr_1_747	556.385	0.120818	0.23262	0	1	1	hypothetical protein
Zt09_chr_1_748	15.1374	1.22368	0.48098	1.32787	0.18422	1	predicted protein
Zt09_chr_1_749	1802.39	0.243005	0.120998	0	1	1	similar to kinesin heavy chain
Zt09_chr_1_75	2.53466	-1.03606	0.968348	-0.465809	0.641352	1	predicted protein
Zt09_chr_1_750	770.811	-1.24338	0.391416	-1.68205	0.0925601	0.626826	hypothetical protein
Zt09_chr_1_751	1054.66	-0.687272	0.155941	-0.655839	0.511928	1	similar to GTP binding protein
Zt09_chr_1_752	1.79614	-1.7723	1.4585	-0.814053	0.415614	1	similar to MFS drug efflux pump
Zt09_chr_1_753	372.249	-0.794877	0.244582	-0.858106	0.390834	1	hypothetical protein
Zt09_chr_1_754	2028.94	0.131899	0.0878788	0	1	1	hypothetical protein
Zt09_chr_1_755	919.254	0.240383	0.146067	0	1	1	similar to nadh-ubiquinone oxidoreductase 105 kda subunit
Zt09_chr_1_756	835.183	-0.447624	0.112055	0	1	1	similar to aromatic ring-opening dioxygenase LigB subunit
Zt09_chr_1_757	1265.74	0.10199	0.136186	0	1	1	unspecified product
Zt09_chr_1_758	1654.71	0.394136	0.191338	0	1	1	similar to short-chain dehydrogenase/reductase family protein
Zt09_chr_1_759	2226.91	-0.00311336	0.15585	0	1	1	similar to glutamine synthetase
Zt09_chr_1_76	2240.5	-0.18019	0.129248	0	1	1	similar to oxysterol-binding protein
Zt09_chr_1_760	1795.83	-0.151729	0.120521	0	1	1	hypothetical protein
Zt09_chr_1_761	276.936	1.98356	0.323759	4.31974	1.56e-05	0.000314257	hypothetical protein
Zt09_chr_1_762	2872.08	-0.313213	0.227437	0	1	1	hypothetical protein
Zt09_chr_1_763	5622.03	-0.320791	0.145831	0	1	1	hypothetical protein
Zt09_chr_1_764	278.457	-0.357441	0.174634	0	1	1	similar to TIM-barrel enzyme family protein
Zt09_chr_1_765	399.57	-0.542892	0.222387	0	1	1	hypothetical protein
Zt09_chr_1_766	905.414	-0.211175	0.149018	0	1	1	hypothetical protein
Zt09_chr_1_767	2533.52	0.156695	0.125655	0	1	1	similar to 3'(2')
Zt09_chr_1_768	12.593	0.611473	0.540616	0.048968	0.960945	1	hypothetical protein
Zt09_chr_1_769	540.969	0.224234	0.103948	0	1	1	similar to U1 snRNP splicing complex subunit (Luc7)
Zt09_chr_1_77	47.2372	0.0952195	0.328687	0	1	1	predicted protein
Zt09_chr_1_770	1270.95	-0.0383132	0.114519	0	1	1	similar to GPI transamidase component Gpi16
Zt09_chr_1_771	30.3021	1.59218	0.366642	2.74704	0.00601356	0.0663314	predicted protein
Zt09_chr_1_772	1089.93	-3.12162	1.15745	-2.19156	0.0284113	0.242977	similar to oxidase-like protein
Zt09_chr_1_773	60.5836	0.117294	0.227713	0	1	1	predicted protein
Zt09_chr_1_774	74.7445	0.532825	0.224007	0	1	1	hypothetical protein
Zt09_chr_1_775	4.35474	2.00378	1.10448	1.28457	0.198944	1	predicted protein
Zt09_chr_1_776	5.62535	-0.38442	0.718674	0	1	1	hypothetical protein
Zt09_chr_1_777	102.065	0.298064	0.203789	0	1	1	similar to ferric-chelate reductase
Zt09_chr_1_778	1.65652	-0.460771	1.48184	0	1	1	similar to MFS multidrug transporter
Zt09_chr_1_779	19.067	1.58194	0.642797	1.55094	0.120915	0.777272	similar to glycoside hydrolase family 76 protein
Zt09_chr_1_78	1770.16	-0.891245	0.203486	-1.505	0.132325	0.831349	hypothetical protein
Zt09_chr_1_780	1476.08	0.314098	0.154388	0	1	1	similar to 5'-methylthioadenosine phosphorylase
Zt09_chr_1_781	859.828	-0.242839	0.175914	0	1	1	hypothetical protein
Zt09_chr_1_782	8167.72	0.480435	0.199185	0	1	1	similar to 40s ribosomal protein S30
Zt09_chr_1_783	39.3826	-0.0506433	0.378565	0	1	1	hypothetical protein
Zt09_chr_1_784	1664.43	-0.154161	0.170795	0	1	1	hypothetical protein
Zt09_chr_1_785	4241.74	0.0952837	0.163852	0	1	1	similar to serine/threonine-protein phosphatase PP1
Zt09_chr_1_786	955.736	-0.438494	0.163608	0	1	1	similar to leucine rich repeat domain-containing protein
Zt09_chr_1_787	850.796	-0.830817	0.242655	-1.01303	0.311045	1	similar to 3-hydroxyacyl-CoA dehydrogenase
Zt09_chr_1_788	748.296	0.18266	0.0872982	0	1	1	similar to cell cycle regulatory protein (Srw1)
Zt09_chr_1_789	835.142	-0.12661	0.148045	0	1	1	similar to 4-nitrophenylphosphatase
Zt09_chr_1_79	15.9034	-0.258281	0.417469	0	1	1	hypothetical protein
Zt09_chr_1_790	14.6753	0.894307	0.630504	0.490571	0.62373	1	similar to MFS sugar transporter
Zt09_chr_1_791	302.108	-0.479982	0.172267	0	1	1	hypothetical protein
Zt09_chr_1_792	605.411	-0.213146	0.108688	0	1	1	hypothetical protein
Zt09_chr_1_793	127.428	-0.369228	0.189342	0	1	1	similar to cytochrome p450
Zt09_chr_1_794	1028.97	-0.164706	0.13379	0	1	1	predicted protein
Zt09_chr_1_795	10228.9	-0.426723	0.200393	0	1	1	similar to 2-methylcitrate dehydratase
Zt09_chr_1_796	8.85388	0.829881	0.650275	0.376581	0.706485	1	similar to excitatory amino acid transporter 2
Zt09_chr_1_797	2251.16	-0.00615151	0.0913527	0	1	1	similar to ubiquitin carboxyl-terminal hydrolase
Zt09_chr_1_798	30.5301	0.165517	0.320758	0	1	1	similar to rad21 rec8 n terminal domain-containing protein
Zt09_chr_1_799	399.444	-0.290652	0.194321	0	1	1	similar to thioredoxin-like protein
Zt09_chr_1_8	1466.64	-0.227979	0.118898	0	1	1	similar to histone deacetylase rpd3
Zt09_chr_1_80	193.808	0.289229	0.190738	0	1	1	hypothetical protein
Zt09_chr_1_800	953.178	-0.0832304	0.146177	0	1	1	similar to isoleucyl-tRNA synthetase
Zt09_chr_1_801	883.321	0.492349	0.145899	0	1	1	similar to kinesin family protein
Zt09_chr_1_802	1895.96	-0.230001	0.107659	0	1	1	similar to farnesyl-diphosphate farnesyltransferase
Zt09_chr_1_803	91.8314	0.443073	0.266114	0	1	1	hypothetical protein
Zt09_chr_1_804	1878.99	-0.171661	0.118368	0	1	1	similar to thiosulfate sulfurtransferase
Zt09_chr_1_805	8.72998	2.09772	0.91747	1.6488	0.0991896	0.663901	hypothetical protein
Zt09_chr_1_806	324.887	-0.112796	0.181996	0	1	1	similar to aminotransferase
Zt09_chr_1_807	1.70878	1.43873	1.2537	0.68097	0.495891	1	hypothetical protein
Zt09_chr_1_808	1339.75	-0.22131	0.135414	0	1	1	similar to ATP-binding cassette
Zt09_chr_1_809	1388.6	-0.276862	0.149089	0	1	1	hypothetical protein
Zt09_chr_1_81	50.5967	2.15742	0.297354	5.28806	1.24e-07	3.56e-06	hypothetical protein
Zt09_chr_1_810	704.88	-0.121175	0.0875219	0	1	1	similar to serine/threonine-protein phosphatase 2A activator 2
Zt09_chr_1_811	553.795	0.0241273	0.136344	0	1	1	similar to lipase/serine esterase
Zt09_chr_1_812	194.23	-0.74169	0.237881	-0.658689	0.510096	1	similar to methyltransferase domain-containing protein
Zt09_chr_1_813	342.526	0.706272	0.11415	1.06239	0.288057	1	similar to RNA exonuclease Rex3
Zt09_chr_1_814	901.268	-0.398255	0.204196	0	1	1	hypothetical protein
Zt09_chr_1_815	133.466	0.0683792	0.142049	0	1	1	similar to bud32 protein kinase
Zt09_chr_1_816	1781.52	0.394486	0.123059	0	1	1	hypothetical protein
Zt09_chr_1_817	14134.7	-0.435328	0.13916	0	1	1	similar to transketolase
Zt09_chr_1_818	55.249	2.28399	0.329979	5.14878	2.62e-07	7.12e-06	hypothetical protein
Zt09_chr_1_819	715.084	0.0779837	0.104285	0	1	1	similar to cell cycle control protein cwf19
Zt09_chr_1_82	81.3734	0.0153142	0.355299	0	1	1	hypothetical protein
Zt09_chr_1_820	517.985	0.23068	0.0958802	0	1	1	similar to ATP binding protein
Zt09_chr_1_821	497.703	0.0613265	0.164196	0	1	1	similar to cell division control protein 14
Zt09_chr_1_822	2304.23	0.17968	0.174522	0	1	1	similar to eukaryotic translation initiation factor 3 subunit H
Zt09_chr_1_823	203.547	-0.825002	0.328487	-0.730629	0.465006	1	similar to glutathione S-transferase
Zt09_chr_1_824	1083.16	-0.0684984	0.162937	0	1	1	hypothetical protein
Zt09_chr_1_825	352.35	-0.500862	0.112312	0	1	1	similar to cytochrome p450 monooxygenase
Zt09_chr_1_826	281.273	-0.218039	0.222517	0	1	1	hypothetical protein
Zt09_chr_1_827	23.3897	1.25751	0.406074	1.65613	0.0976953	0.654976	similar to cupin
Zt09_chr_1_828	70.4989	0.463189	0.301273	0	1	1	similar to cytochrome P450 monooxygenase
Zt09_chr_1_829	280.067	0.325778	0.209931	0	1	1	similar to ent-kaurene synthase
Zt09_chr_1_83	69.2578	0.735195	0.314126	0.478136	0.632554	1	hypothetical protein
Zt09_chr_1_830	416.825	0.505527	0.140002	0	1	1	similar to mitochondrial 54S ribosomal protein YmL33
Zt09_chr_1_831	1114.15	0.147037	0.0891756	0	1	1	similar to exocyst complex component sec6
Zt09_chr_1_832	307.411	-0.368494	0.155064	0	1	1	similar to fungal specific transcription factor domain-containing protein
Zt09_chr_1_833	2124.93	-0.229222	0.114717	0	1	1	similar to hydroxymethylglutaryl-CoA lyase
Zt09_chr_1_834	45.2341	-0.539544	0.346204	0	1	1	similar to cytochrome p450
Zt09_chr_1_835	361.229	0.308673	0.162627	0	1	1	hypothetical protein
Zt09_chr_1_836	151.436	-0.394034	0.158991	0	1	1	similar to pyridine nucleotide-disulfide oxidoreductase
Zt09_chr_1_837	175.575	0.467357	0.196029	0	1	1	similar to UV damage endonuclease UvdE
Zt09_chr_1_838	419.022	-0.207501	0.118956	0	1	1	hypothetical protein
Zt09_chr_1_839	370.423	0.370577	0.144605	0	1	1	hypothetical protein
Zt09_chr_1_84	1.5325	0.878622	1.27103	0.231012	0.817305	1	predicted protein
Zt09_chr_1_840	81.8943	-0.44626	0.289268	0	1	1	hypothetical protein
Zt09_chr_1_841	2715.71	0.335011	0.231961	0	1	1	hypothetical protein
Zt09_chr_1_842	724.622	0.175803	0.262532	0	1	1	hypothetical protein
Zt09_chr_1_843	508.248	-0.478237	0.197378	0	1	1	similar to aldo/keto reductase
Zt09_chr_1_844	55.3489	-0.551028	0.263017	0	1	1	similar to Complex 1 protein (LYR family)
Zt09_chr_1_845	717.678	-0.317332	0.116285	0	1	1	hypothetical protein
Zt09_chr_1_846	1201.57	0.0853013	0.0766199	0	1	1	similar to serine/threonine-protein kinase ssn3
Zt09_chr_1_847	618.858	0.0531619	0.150398	0	1	1	similar to MFS glucose transporter
Zt09_chr_1_848	7668.08	-0.479372	0.242488	0	1	1	similar to 1
Zt09_chr_1_849	4672.76	-0.375276	0.176071	0	1	1	hypothetical protein
Zt09_chr_1_85	23186	0.162213	0.178016	0	1	1	similar to NADP-dependent mannitol dehydrogenase
Zt09_chr_1_850	228.305	-0.627324	0.187076	-0.22624	0.821014	1	predicted protein
Zt09_chr_1_851	1000.78	0.258921	0.101207	0	1	1	similar to 4-coumarate-CoA ligase
Zt09_chr_1_852	1339.83	0.143019	0.0900226	0	1	1	similar to ATP-dependent rna helicase dbp5
Zt09_chr_1_853	944.436	-0.111501	0.0986657	0	1	1	similar to actin polymerization protein Bzz1
Zt09_chr_1_854	3037.57	-0.212799	0.180391	0	1	1	hypothetical protein
Zt09_chr_1_855	23.8419	1.0394	0.401062	1.13298	0.257222	1	predicted protein
Zt09_chr_1_856	2447.21	-0.164164	0.110652	0	1	1	similar to guanine nucleotide-binding protein subunit alpha
Zt09_chr_1_857	647.523	-0.18284	0.131805	0	1	1	hypothetical protein
Zt09_chr_1_858	919.772	0.214394	0.102399	0	1	1	similar to Mis12-Mtw1 family protein
Zt09_chr_1_859	16.4114	-0.820388	0.49205	-0.478383	0.632378	1	hypothetical protein
Zt09_chr_1_86	73.5261	0.411054	0.231198	0	1	1	similar to deoxyribodipyrimidine photo-lyase
Zt09_chr_1_860	343.643	0.399982	0.206508	0	1	1	similar to putative exosome complex subunit rrp46 protein
Zt09_chr_1_861	336.468	-0.379929	0.266775	0	1	1	hypothetical protein
Zt09_chr_1_862	8338.81	0.537747	0.224072	0	1	1	similar to 60s ribosomal protein l5
Zt09_chr_1_863	1260.16	-0.676459	0.17054	-0.53629	0.591758	1	hypothetical protein
Zt09_chr_1_864	2322.81	-0.760706	0.132884	-1.32225	0.186084	1	similar to indoleamine 2
Zt09_chr_1_865	1068.1	-0.160287	0.140332	0	1	1	hypothetical protein
Zt09_chr_1_866	483.517	-0.263367	0.0988665	0	1	1	similar to putative integral peroxisomal membrane peroxin protein
Zt09_chr_1_867	231.931	-0.073711	0.159911	0	1	1	similar to AAT family amino acid transporter
Zt09_chr_1_868	1177.35	0.448961	0.103927	0	1	1	unspecified product
Zt09_chr_1_869	1092.16	-0.206133	0.0902918	0	1	1	similar to anthranilate synthase component 2
Zt09_chr_1_87	465.394	0.418234	0.103644	0	1	1	hypothetical protein
Zt09_chr_1_870	274.303	0.0717243	0.167187	0	1	1	hypothetical protein
Zt09_chr_1_871	155.906	-0.367432	0.219054	0	1	1	hypothetical protein
Zt09_chr_1_872	497.257	0.124179	0.211702	0	1	1	hypothetical protein
Zt09_chr_1_873	387.495	0.416101	0.164173	0	1	1	similar to mage family protein
Zt09_chr_1_874	110.66	0.538701	0.205352	0	1	1	similar to isochorismatase family protein
Zt09_chr_1_875	1117.39	-0.0101901	0.121767	0	1	1	similar to serine/threonine-protein kinase
Zt09_chr_1_876	265.327	0.0936891	0.181558	0	1	1	similar to mediator of rna polymerase ii transcription subunit 31
Zt09_chr_1_877	2352.39	-0.268054	0.129962	0	1	1	similar to Pal1 cell morphology protein
Zt09_chr_1_878	222.559	0.417527	0.267784	0	1	1	hypothetical protein
Zt09_chr_1_879	764.675	0.110446	0.132903	0	1	1	similar to ankyrin repeat protein
Zt09_chr_1_88	344.319	0.223677	0.143353	0	1	1	hypothetical protein
Zt09_chr_1_880	695.645	-0.0593621	0.10317	0	1	1	predicted protein
Zt09_chr_1_881	188.412	0.230952	0.147503	0	1	1	hypothetical protein
Zt09_chr_1_882	503.386	-0.677137	0.145126	-0.634879	0.525507	1	similar to transcription factor bZIP MeaB
Zt09_chr_1_883	9581.41	0.192703	0.135537	0	1	1	hypothetical protein
Zt09_chr_1_884	736.234	-0.261162	0.282736	0	1	1	similar to integral membrane protein
Zt09_chr_1_885	2805.04	0.113224	0.128746	0	1	1	hypothetical protein
Zt09_chr_1_886	259.612	0.0139979	0.15207	0	1	1	similar to SNARE complex subunit (Vam7)
Zt09_chr_1_887	636.476	-0.34671	0.101313	0	1	1	similar to lmbr1 domain-containing protein
Zt09_chr_1_888	551.889	-0.184748	0.170996	0	1	1	similar to zinc alcohol dehydrogenase
Zt09_chr_1_889	361.398	-0.164103	0.177431	0	1	1	similar to inositol phospholipid biosynthesis protein Scs3
Zt09_chr_1_89	16.8578	1.68603	0.653672	1.68438	0.0921075	0.624405	hypothetical protein
Zt09_chr_1_890	97.7124	-0.375622	0.201703	0	1	1	hypothetical protein
Zt09_chr_1_891	18.6669	2.82858	0.614373	3.65182	0.000260389	0.00393387	predicted protein
Zt09_chr_1_892	141.557	3.18011	0.418398	6.2025	5.56e-10	2.34e-08	predicted protein
Zt09_chr_1_893	781.386	0.269315	0.108857	0	1	1	similar to secretory pathway protein Sec39
[truncated: 9,840 more rows]

## Sheet: ash1
gene	baseMean	log2FoldChange	lfcSE	stat	pvalue	padj	description
Zt09_chr_1_1	0	NA	NA	NA	NA	NA	hypothetical protein
Zt09_chr_1_10	73.3007	1.69134	0.294754	3.75343	0.000174431	0.00266988	hypothetical protein
Zt09_chr_1_100	201.086	1.73643	0.301835	3.81478	0.000136304	0.00212539	predicted protein
Zt09_chr_1_1000	164.883	-0.296486	0.14094	0	1	1	hypothetical protein
Zt09_chr_1_1001	823.616	-0.0274465	0.14803	0	1	1	similar to tyrosyl-trna synthetase
Zt09_chr_1_1002	4626.03	0.0727248	0.21857	0	1	1	similar to nascent polypeptide-associated complex subunit beta
Zt09_chr_1_1003	476.272	-0.228765	0.137691	0	1	1	similar to retinol dehydrogenase
Zt09_chr_1_1004	44.476	0.0648906	0.489263	0	1	1	similar to cytochrome P450 phenylacetate 2-hydroxylase
Zt09_chr_1_1005	394.202	0.0380276	0.616111	0	1	1	similar to uracil permease
Zt09_chr_1_1006	105.931	0.140939	0.274419	0	1	1	hypothetical protein
Zt09_chr_1_1007	2542.9	-0.177033	0.0966833	0	1	1	similar to phosphatidylserine decarboxylase
Zt09_chr_1_1008	1197.15	-0.0305949	0.121754	0	1	1	similar to px domain-containing protein
Zt09_chr_1_1009	211.447	-0.249272	0.151183	0	1	1	similar to F-box domain protein
Zt09_chr_1_101	10.6777	3.79692	1.10601	2.90406	0.00368359	0.0406697	predicted protein
Zt09_chr_1_1010	2.02397	2.09552	1.31863	1.14552	0.251993	1	similar to sur7 protein
Zt09_chr_1_1011	69.0368	0.385825	0.222043	0	1	1	predicted protein
Zt09_chr_1_1012	116.023	-0.2364	0.26232	0	1	1	hypothetical protein
Zt09_chr_1_1013	324.719	0.163933	0.162839	0	1	1	similar to phospholipase C
Zt09_chr_1_1014	294.851	1.72536	0.370047	3.08166	0.00205848	0.0245417	hypothetical protein
Zt09_chr_1_1015	2229.27	0.0983756	0.0980512	0	1	1	similar to 26s protease regulatory subunit 7
Zt09_chr_1_1016	2032.85	0.417816	0.159346	0	1	1	similar to t-complex protein 1 subunit delta
Zt09_chr_1_1017	590.899	-0.303658	0.0956958	0	1	1	similar to cell cycle checkpoint protein rad17
Zt09_chr_1_1018	134.535	-0.114092	0.185636	0	1	1	similar to DNA repair family protein
Zt09_chr_1_1019	26.4967	0.903292	0.37452	0.849865	0.3954	1	similar to subtilisin-like protein
Zt09_chr_1_102	4.11518	1.17469	1.21594	0.484971	0.627697	1	predicted protein
Zt09_chr_1_1020	666.677	-0.149084	0.0971255	0	1	1	similar to 54S ribosomal protein L49
Zt09_chr_1_1021	1083.61	0.16929	0.249268	0	1	1	similar to ribosome biogenesis protein nsa2
Zt09_chr_1_1022	3122.27	0.106396	0.158149	0	1	1	similar to vacuolar protein sorting protein
Zt09_chr_1_1023	8.28912	0.215278	0.656757	0	1	1	hypothetical protein
Zt09_chr_1_1024	1366.36	0.378374	0.208802	0	1	1	similar to putative GPI anchored protein
Zt09_chr_1_1025	644.259	0.0470292	0.143781	0	1	1	similar to extracellular matrix protein
Zt09_chr_1_1026	1835.94	0.05238	0.107174	0	1	1	similar to rho-GTPase-activating protein
Zt09_chr_1_1027	1036.94	0.0960946	0.189732	0	1	1	similar to polymerase (RNA) II (DNA directed) polypeptide D
Zt09_chr_1_1028	2417.58	-0.374464	0.243168	0	1	1	similar to serine/threonine-protein kinase
Zt09_chr_1_1029	503.565	0.162651	0.190784	0	1	1	similar to ribosome biogenesis protein Noc4
Zt09_chr_1_103	504.981	0.0741026	0.174788	0	1	1	similar to C6 transcription factor
Zt09_chr_1_1030	6562.78	-0.151478	0.13986	0	1	1	similar to ATP synthase subunit 4
Zt09_chr_1_1031	201.117	-0.741032	0.186959	-0.83458	0.403954	1	similar to 2OG-Fe(II) oxygenase superfamily protein
Zt09_chr_1_1032	1665.05	-0.25205	0.159614	0	1	1	similar to aldehyde reductase
Zt09_chr_1_1033	295.852	3.03664	0.259967	9.43057	4.08e-21	4.95e-19	hypothetical protein
Zt09_chr_1_1034	30.3829	0.448528	0.472119	0	1	1	similar to glycoside hydrolase family 16 protein
Zt09_chr_1_1035	6.82761	-1.48162	1.04099	-0.861312	0.389066	1	predicted protein
Zt09_chr_1_1036	685.282	-0.183398	0.14235	0	1	1	similar to mitochondrial ribosomal protein subunit L37
Zt09_chr_1_1037	1203.01	0.216684	0.0790564	0	1	1	unspecified product
Zt09_chr_1_1038	192.023	-0.845659	0.224958	-1.1587	0.246578	1	similar to alpha-acetolactate decarboxylase
Zt09_chr_1_1039	232.125	0.0774827	0.245647	0	1	1	hypothetical protein
Zt09_chr_1_104	257.066	0.160082	0.222409	0	1	1	similar to acid phosphatase
Zt09_chr_1_1040	2687.43	0.394801	0.100731	0	1	1	similar to oligosaccharyl transferase subunit Stt3
Zt09_chr_1_1041	383.051	0.0806461	0.165823	0	1	1	similar to cytidine deaminase
Zt09_chr_1_1042	207.694	-0.764529	0.169663	-1.05815	0.289986	1	hypothetical protein
Zt09_chr_1_1043	580.905	-1.2257	0.216068	-2.96524	0.00302442	0.0341926	similar to MFS phosphate transporter
Zt09_chr_1_1044	11523.1	0.0973918	0.27233	0	1	1	hypothetical protein
Zt09_chr_1_1045	519.11	0.0330997	0.208501	0	1	1	similar to mitochondrial thiamine pyrophosphate carrier 1
Zt09_chr_1_1046	736.413	-0.242336	0.0959206	0	1	1	hypothetical protein
Zt09_chr_1_1047	1012.62	0.120204	0.128064	0	1	1	similar to checkpoint protein kinase
Zt09_chr_1_1048	881.88	-0.154522	0.153121	0	1	1	similar to translation machinery-associated protein 22
Zt09_chr_1_1049	226.67	0.00493715	0.199255	0	1	1	similar to Protein kinase-like domain
Zt09_chr_1_105	175.456	0.216826	0.218082	0	1	1	predicted protein
Zt09_chr_1_1050	369.064	-0.0714793	0.259341	0	1	1	similar to 3-oxoacyl-(acyl-carrier-protein) reductase
Zt09_chr_1_1051	145.725	-0.281926	0.207998	0	1	1	hypothetical protein
Zt09_chr_1_1052	1293.42	0.110026	0.08679	0	1	1	similar to exocyst complex component sec10
Zt09_chr_1_1053	1217.32	-0.158515	0.100515	0	1	1	unspecified product
Zt09_chr_1_1054	629.382	0.00946159	0.188009	0	1	1	similar to di-trans
Zt09_chr_1_1055	1500.72	0.259219	0.12821	0	1	1	similar to ran gtpase activating protein 1
Zt09_chr_1_1056	222.611	-0.818959	0.217286	-1.07673	0.281599	1	similar to cytochrome c oxidase copper chaperone protein
Zt09_chr_1_1057	577.857	-0.145764	0.084643	0	1	1	similar to dolichyl pyrophosphate Man9GlcNAc2 alpha-1
Zt09_chr_1_1058	3745.07	0.835496	0.27443	0.912785	0.361356	1	similar to RNA-binding domain-containing protein
Zt09_chr_1_1059	603.339	-0.21258	0.171253	0	1	1	hypothetical protein
Zt09_chr_1_106	810.857	0.00617594	0.100835	0	1	1	hypothetical protein
Zt09_chr_1_1060	1047.18	-0.2634	0.165569	0	1	1	similar to peroxisomal biogenesis factor 6
Zt09_chr_1_1061	145.539	-0.123814	0.207729	0	1	1	similar to ab-hydrolase associated lipase
Zt09_chr_1_1062	1029.98	-0.145421	0.133506	0	1	1	similar to benzoate 4-monooxygenase
Zt09_chr_1_1063	47.9475	3.41715	0.458837	6.17246	6.72e-10	2.67e-08	predicted protein
Zt09_chr_1_1064	500.534	-0.148404	0.0996063	0	1	1	similar to DNA repair protein
Zt09_chr_1_1065	316.75	-0.144266	0.143373	0	1	1	hypothetical protein
Zt09_chr_1_1066	0.991852	-1.51079	1.92912	-0.479904	0.631296	1	hypothetical protein
Zt09_chr_1_1067	285.128	-0.10009	0.18087	0	1	1	hypothetical protein
Zt09_chr_1_1068	447.156	-0.665034	0.165609	-0.483271	0.628903	1	hypothetical protein
Zt09_chr_1_1069	284.873	-0.488678	0.121698	0	1	1	hypothetical protein
Zt09_chr_1_107	68.5634	0.50641	0.261356	0	1	1	similar to putative mfs multidrug transporter protein
Zt09_chr_1_1070	1561.36	-0.36553	0.206322	0	1	1	similar to 1-phosphatidylinositol-4
Zt09_chr_1_1071	857.374	-0.47944	0.187241	0	1	1	similar to short-chain dehydrogenase
Zt09_chr_1_1072	2677.26	-0.589494	0.173049	-0.0259668	0.979284	1	similar to lactoylglutathione lyase
Zt09_chr_1_1073	1267.98	-0.374758	0.0890351	0	1	1	similar to nicotinamide mononucleotide adenylyl transferase
Zt09_chr_1_1074	78.9224	-0.13304	0.226101	0	1	1	hypothetical protein
Zt09_chr_1_1075	599.249	-0.0206835	0.113305	0	1	1	similar to cytochrome p450
Zt09_chr_1_1076	10.3902	-0.0515113	0.454779	0	1	1	hypothetical protein
Zt09_chr_1_1077	1185.76	-0.278759	0.129711	0	1	1	hypothetical protein
Zt09_chr_1_1078	1775.53	0.0324475	0.196045	0	1	1	hypothetical protein
Zt09_chr_1_1079	583.641	0.228003	0.189188	0	1	1	hypothetical protein
Zt09_chr_1_108	1.12517	0.00290971	1.94303	0	1	1	predicted protein
Zt09_chr_1_1080	471.952	0.0944241	0.181172	0	1	1	hypothetical protein
Zt09_chr_1_1081	22.4082	-0.753451	0.4097	-0.411157	0.680957	1	hypothetical protein
Zt09_chr_1_1082	183.871	-0.590034	0.1679	-0.0299824	0.976081	1	predicted protein
Zt09_chr_1_1083	78.5092	-1.53283	0.26069	-3.63586	0.000277058	0.00410581	hypothetical protein
Zt09_chr_1_1084	19079	1.18889	0.201623	2.99514	0.00274319	0.0314676	similar to glucose-regulated-like protein
Zt09_chr_1_1085	23.8116	0.556062	0.373646	0	1	1	predicted protein
Zt09_chr_1_1086	617.923	-0.156439	0.114551	0	1	1	hypothetical protein
Zt09_chr_1_1087	3.06881	0.957676	1.18329	0.31495	0.7528	1	predicted protein
Zt09_chr_1_1088	777.341	-0.37215	0.173398	0	1	1	similar to short chain dehydrogenase
Zt09_chr_1_1089	8.4779	3.58581	1.12805	2.66017	0.00781019	0.0786285	similar to aspartic-type endopeptidase
Zt09_chr_1_109	764.532	-0.362121	0.306237	0	1	1	similar to non-specific lipid-transfer protein
Zt09_chr_1_1090	155.936	0.0647182	0.174935	0	1	1	hypothetical protein
Zt09_chr_1_1091	346.963	0.442837	0.149872	0	1	1	predicted protein
Zt09_chr_1_1092	601.277	0.373641	0.17965	0	1	1	hypothetical protein
Zt09_chr_1_1093	321.756	0.175017	0.112674	0	1	1	similar to smr domain-containing protein
Zt09_chr_1_1094	10.3382	0.512005	0.543436	0	1	1	hypothetical protein
Zt09_chr_1_1095	3183.81	-0.811253	0.333643	-0.678131	0.497689	1	similar to MFS transporter
Zt09_chr_1_1096	362.491	0.479573	0.127192	0	1	1	similar to serine/threonine-protein phosphatase 2A activator 1
Zt09_chr_1_1097	240.733	0.378929	0.177234	0	1	1	hypothetical protein
Zt09_chr_1_1098	2038.58	2.89417	0.261581	8.82776	1.07e-18	1.15e-16	hypothetical protein
Zt09_chr_1_1099	678.758	-0.800294	0.283721	-0.758824	0.447958	1	hypothetical protein
Zt09_chr_1_11	16.7285	-0.333716	0.48812	0	1	1	hypothetical protein
Zt09_chr_1_110	1654.27	-0.44587	0.243502	0	1	1	similar to cystathionine gamma-synthase
Zt09_chr_1_1100	188.884	-0.313086	0.170215	0	1	1	predicted protein
Zt09_chr_1_1101	552.627	-0.546852	0.112229	0	1	1	similar to methyltransferase
Zt09_chr_1_1102	49.9938	-0.756691	0.336859	-0.509683	0.610273	1	hypothetical protein
Zt09_chr_1_1103	2326.96	-0.291207	0.172664	0	1	1	similar to sulfite reductase flavoprotein component
Zt09_chr_1_1104	525.575	0.215788	0.158323	0	1	1	hypothetical protein
Zt09_chr_1_1105	293.479	0.430732	0.15019	0	1	1	similar to glucan 1
Zt09_chr_1_1106	1041.6	0.295843	0.127283	0	1	1	hypothetical protein
Zt09_chr_1_1107	478.486	-0.203249	0.118669	0	1	1	similar to protein kinase
Zt09_chr_1_1108	522.406	-0.215177	0.149109	0	1	1	similar to glycerate dehydrogenase
Zt09_chr_1_1109	1294.4	-0.868923	0.269857	-1.05212	0.292743	1	predicted protein
Zt09_chr_1_111	1042.85	-0.0546411	0.190256	0	1	1	hypothetical protein
Zt09_chr_1_1110	27.4029	-1.48359	0.355758	-2.52584	0.0115422	0.10984	predicted protein
Zt09_chr_1_1111	174.491	0.86847	0.217493	1.30335	0.192454	1	hypothetical protein
Zt09_chr_1_1112	290.14	2.93382	0.296499	7.92185	2.34e-15	1.82e-13	predicted protein
Zt09_chr_1_1113	320.123	-0.284829	0.141987	0	1	1	hypothetical protein
Zt09_chr_1_1114	1798.63	-0.325811	0.105249	0	1	1	hypothetical protein
Zt09_chr_1_1115	2347.49	0.191518	0.175777	0	1	1	similar to ntf2 and rrm domain-containing protein
Zt09_chr_1_1116	135.492	-0.371732	0.261531	0	1	1	similar to DUF821 domain-containing protein
Zt09_chr_1_1117	962.805	-0.148219	0.122341	0	1	1	hypothetical protein
Zt09_chr_1_1118	588.215	0.889982	0.135585	2.24938	0.0244882	0.208052	hypothetical protein
Zt09_chr_1_1119	113.499	-0.525509	0.196194	0	1	1	hypothetical protein
Zt09_chr_1_112	1674.65	0.340431	0.0904791	0	1	1	similar to Golgi to endosome transport protein (Ent3)
Zt09_chr_1_1120	4126.91	-0.749974	0.199389	-0.827397	0.408012	1	hypothetical protein
Zt09_chr_1_1121	1304.97	0.130259	0.174369	0	1	1	similar to nuclear movement protein nudc
Zt09_chr_1_1122	396.388	-0.11303	0.128363	0	1	1	hypothetical protein
Zt09_chr_1_1123	328.241	0.39903	0.125302	0	1	1	similar to c3hc zinc finger domain-containing protein
Zt09_chr_1_1124	664.731	0.715647	0.170872	0.764592	0.444515	1	hypothetical protein
Zt09_chr_1_1125	138.746	-0.10031	0.236444	0	1	1	hypothetical protein
Zt09_chr_1_1126	528.336	-0.49468	0.187374	0	1	1	similar to oxidoreductase
Zt09_chr_1_1127	1362.43	-0.067081	0.0831174	0	1	1	similar to vacuolar protein sorting-associated protein 21
Zt09_chr_1_1128	1627.18	0.0791473	0.133125	0	1	1	similar to ferric-chelate reductase
Zt09_chr_1_1129	1221.02	-0.730142	0.201637	-0.719816	0.471638	1	similar to glutathione s-transferase
Zt09_chr_1_113	17882.8	-0.200831	0.117313	0	1	1	similar to peptidyl-prolyl cis-trans isomerase
Zt09_chr_1_1130	299.843	-0.0531237	0.18064	0	1	1	similar to trna-intron endonuclease
Zt09_chr_1_1131	865.31	-0.306199	0.146466	0	1	1	similar to transcription factor C6
Zt09_chr_1_1132	2574.83	0.0581196	0.0986347	0	1	1	similar to 26s proteasome regulatory subunit rpn7
Zt09_chr_1_1133	710.024	-0.143797	0.0924481	0	1	1	hypothetical protein
Zt09_chr_1_1134	226.985	0.313984	0.33615	0	1	1	predicted protein
Zt09_chr_1_1135	7692.82	0.111349	0.228329	0	1	1	similar to 60s ribosomal protein l14
Zt09_chr_1_1136	3814.81	0.215027	0.150064	0	1	1	similar to nascent polypeptide-associated complex
Zt09_chr_1_1137	5874.22	-0.15666	0.163326	0	1	1	similar to mitochondrial ATP synthase D chain
Zt09_chr_1_1138	642.93	-0.25969	0.203712	0	1	1	similar to carbohydrate esterase family 9 protein
Zt09_chr_1_1139	144.905	-0.480134	0.195804	0	1	1	hypothetical protein
Zt09_chr_1_114	5450.19	0.113915	0.22141	0	1	1	similar to 60s ribosomal protein l23
Zt09_chr_1_1140	1574.52	0.00213939	0.0858174	0	1	1	similar to exportin-t
Zt09_chr_1_1141	400.761	3.05023	0.241113	10.2244	1.54e-24	2.43e-22	hypothetical protein
Zt09_chr_1_1142	409.072	0.231254	0.154549	0	1	1	hypothetical protein
Zt09_chr_1_1143	1064.68	-0.170602	0.199758	0	1	1	similar to high affinity cAMP phosphodiesterase
Zt09_chr_1_1144	854.685	-0.430686	0.102485	0	1	1	similar to patatin-like phospholipase domain-containing protein
Zt09_chr_1_1145	404.811	-0.133554	0.12873	0	1	1	similar to glycoprotease family protein
Zt09_chr_1_1146	417.106	0.00729291	0.143615	0	1	1	similar to 6-phosphogluconate dehydrogenase C-terminal domain-like protein
Zt09_chr_1_1147	461.058	-0.073718	0.146858	0	1	1	similar to similar to oxidoreductase NAD-binding domain-containing protein 1
Zt09_chr_1_1148	135.874	0.130913	0.193512	0	1	1	hypothetical protein
Zt09_chr_1_1149	17.6998	0.55512	0.481557	0	1	1	hypothetical protein
Zt09_chr_1_115	353.558	-0.761279	0.254611	-0.692346	0.48872	1	hypothetical protein
Zt09_chr_1_1150	8.97505	0.752741	0.599579	0.279765	0.779658	1	predicted protein
Zt09_chr_1_1151	5.69527	1.60419	0.921236	1.10633	0.268584	1	predicted protein
Zt09_chr_1_1152	156.958	-0.411847	0.158717	0	1	1	predicted protein
Zt09_chr_1_1153	1135.14	-0.167928	0.137385	0	1	1	similar to HIRA-interacting protein 5
Zt09_chr_1_1154	350.723	0.199331	0.187665	0	1	1	hypothetical protein
Zt09_chr_1_1155	233.161	1.70832	0.161575	6.95229	3.59e-12	1.88e-10	similar to centromere binding protein b
Zt09_chr_1_1156	642.324	0.0873048	0.0991782	0	1	1	similar to pxa domain-containing protein
Zt09_chr_1_1157	323.028	0.0193839	0.205938	0	1	1	similar to mediator of RNA polymerase II transcription subunit 10
Zt09_chr_1_1158	853.728	0.0118888	0.0959415	0	1	1	similar to glycosyltransferase family 90 protein
Zt09_chr_1_1159	11.8609	0.740184	0.611565	0.253749	0.799689	1	similar to D-3-phosphoglycerate dehydrogenase
Zt09_chr_1_116	2425.75	0.109021	0.204674	0	1	1	similar to membrane bound c2 domain protein
Zt09_chr_1_1160	181.769	-0.566087	0.251907	0	1	1	similar to RNAse III
Zt09_chr_1_1161	2.6251	-0.421747	1.36417	0	1	1	similar to GPI anchored cell wall protein
Zt09_chr_1_1162	2248.43	-0.550416	0.289211	0	1	1	hypothetical protein
Zt09_chr_1_1163	1355.38	0.11919	0.103122	0	1	1	similar to calcineurin-like phosphoesterase
Zt09_chr_1_1164	493.72	0.182628	0.148525	0	1	1	similar to tRNA (adenine-N(1)-)-methyltransferase
Zt09_chr_1_1165	1113.87	0.260552	0.27813	0	1	1	similar to putative 90s preribosome component rrp12 protein
Zt09_chr_1_1166	4022.6	0.035967	0.21738	0	1	1	similar to 60s ribosomal protein l22
Zt09_chr_1_1167	364.858	0.211308	0.174668	0	1	1	similar to RNA methylase family protein
Zt09_chr_1_1168	2025.6	0.381153	0.17574	0	1	1	similar to transport protein sec13
Zt09_chr_1_1169	365.636	0.10539	0.139698	0	1	1	unspecified product
Zt09_chr_1_117	2.682	3.76978	1.55615	2.04657	0.0407001	0.320321	hypothetical protein
Zt09_chr_1_1170	1437.35	-0.121517	0.14334	0	1	1	unspecified product
Zt09_chr_1_1171	1715.95	0.342634	0.143579	0	1	1	similar to HMG box domain containing protein
Zt09_chr_1_1172	1184.86	-0.111752	0.123663	0	1	1	similar to binuclear zinc transcription factor
Zt09_chr_1_1173	912.019	0.0508704	0.0926943	0	1	1	hypothetical protein
Zt09_chr_1_1174	180.435	0.489687	0.293983	0	1	1	similar to D-3-phosphoglycerate dehydrogenase
Zt09_chr_1_1175	0.300505	0	4.19567	0	1	1	predicted protein
Zt09_chr_1_1176	379.546	0.121097	0.16845	0	1	1	hypothetical protein
Zt09_chr_1_1177	2124.37	0.719592	0.101246	1.32936	0.183729	1	similar to g2 mitotic-specific cyclin-b
Zt09_chr_1_1178	1460.81	0.0537459	0.118352	0	1	1	similar to mitochondrial 54s ribosomal protein rml2
Zt09_chr_1_1179	1434.44	0.153622	0.122697	0	1	1	similar to pre-mRNA splicing factor CLF1
Zt09_chr_1_118	16.5694	0.66849	0.456274	0.182982	0.854812	1	hypothetical protein
Zt09_chr_1_1180	565.18	0.105598	0.151903	0	1	1	similar to anthranilate phosphoribosyltransferase
Zt09_chr_1_1181	855.051	0.0743907	0.115837	0	1	1	hypothetical protein
Zt09_chr_1_1182	491.06	-0.228253	0.100052	0	1	1	similar to sphingosine kinase
Zt09_chr_1_1183	147.324	0.294079	0.188838	0	1	1	predicted protein
Zt09_chr_1_1184	822.979	0.137683	0.106049	0	1	1	hypothetical protein
Zt09_chr_1_1185	26.6978	1.0705	0.407993	1.18997	0.234057	1	predicted protein
Zt09_chr_1_1186	48.8589	1.00206	0.326468	1.27751	0.201424	1	hypothetical protein
Zt09_chr_1_1187	4.86595	0.218885	0.80292	0	1	1	predicted protein
Zt09_chr_1_1188	6850.59	0.123583	0.0955528	0	1	1	similar to CFEM domain containing protein
Zt09_chr_1_1189	2.23802	-0.221772	1.20982	0	1	1	predicted protein
Zt09_chr_1_119	0.997229	3.90617	2.11885	1.56744	0.117012	0.748875	similar to kp-43 peptidase/serine peptidase
Zt09_chr_1_1190	349.079	-0.23102	0.204719	0	1	1	similar to metallo-beta-lactamase superfamily protein
Zt09_chr_1_1191	428.327	-0.294307	0.202024	0	1	1	hypothetical protein
Zt09_chr_1_1192	895.345	0.170133	0.212989	0	1	1	similar to small nuclear ribonucleoprotein LSM1
Zt09_chr_1_1193	1805.19	-0.545771	0.123706	0	1	1	hypothetical protein
Zt09_chr_1_1194	1697.66	-0.0724194	0.18361	0	1	1	similar to mitochondrial co-chaperone GrpE/grpE
Zt09_chr_1_1195	245.881	0.490373	0.214836	0	1	1	hypothetical protein
Zt09_chr_1_1196	2903.61	0.311208	0.112739	0	1	1	similar to leucyl-tRNA synthetase
Zt09_chr_1_1197	77.1636	0.783967	0.287475	0.692119	0.488863	1	similar to inositol oxygenase
Zt09_chr_1_1198	945.461	-0.522857	0.196533	0	1	1	similar to d-galacturonic acid reductase
Zt09_chr_1_1199	70.7921	0.528866	0.334944	0	1	1	similar to apoptosis-inducing TAF9-like domain 1 family protein
Zt09_chr_1_12	816.644	-0.200293	0.1092	0	1	1	hypothetical protein
Zt09_chr_1_120	204.539	-0.050467	0.180168	0	1	1	hypothetical protein
Zt09_chr_1_1200	350.131	-0.456801	0.290535	0	1	1	predicted protein
Zt09_chr_1_1201	238.419	-0.303393	0.188042	0	1	1	similar to sorbitol dehydrogenase-like protein
Zt09_chr_1_1202	393.036	-0.22036	0.195175	0	1	1	similar to 2-deoxy-d-gluconate 3-dehydrogenase
Zt09_chr_1_1203	2516.12	0.151262	0.139688	0	1	1	hypothetical protein
Zt09_chr_1_1204	1185.96	0.0897833	0.194126	0	1	1	similar to NUC189-domain-containing protein
Zt09_chr_1_1205	499.529	-0.648611	0.183792	-0.346102	0.729266	1	hypothetical protein
Zt09_chr_1_1206	502.088	-0.28765	0.161502	0	1	1	predicted protein
Zt09_chr_1_1207	3.14391	-1.86477	1.12745	-1.1351	0.256332	1	predicted protein
Zt09_chr_1_1208	7.06622	1.88189	0.764732	1.69588	0.0899088	0.608164	similar to alpha/beta hydrolase
Zt09_chr_1_1209	23.3775	0.0641689	0.451429	0	1	1	predicted protein
Zt09_chr_1_121	6632.08	0.454871	0.178839	0	1	1	similar to utp-glucose-1-phosphate uridylyltransferase
Zt09_chr_1_1210	322.59	0.420546	0.164032	0	1	1	similar to alpha/beta hydrolase fold protein
Zt09_chr_1_1211	157.394	0.79696	0.184643	1.14795	0.25099	1	similar to F-box domain-containing protein
Zt09_chr_1_1212	741.9	0.0359698	0.127133	0	1	1	similar to WD repeat protein
Zt09_chr_1_1213	497.26	0.424699	0.124337	0	1	1	similar to rhomboid family protein
Zt09_chr_1_1214	3438.92	-0.440914	0.187102	0	1	1	similar to c2 domain protein
Zt09_chr_1_1215	1096.67	-0.198873	0.193119	0	1	1	similar to nadh:flavin oxidoreductase nadh oxidase family protein
Zt09_chr_1_1216	445.766	1.38807	0.528766	1.51877	0.128821	0.811965	hypothetical protein
Zt09_chr_1_1217	4592.99	0.744082	0.154224	1.0315	0.302308	1	similar to transport protein SEC61 subunit alpha
Zt09_chr_1_1218	971.763	0.247143	0.210735	0	1	1	similar to mitochondrial dicarboxylate carrier
Zt09_chr_1_1219	642.336	-0.356546	0.133599	0	1	1	similar to phenylalanyl-tRNA synthetase
Zt09_chr_1_122	3777.48	-0.0890279	0.265081	0	1	1	similar to heat shock protein sti1
Zt09_chr_1_1220	1042.77	-0.668624	0.154665	-0.540681	0.588727	1	similar to pyruvate dehydrogenase kinase
Zt09_chr_1_1221	403.971	0.465232	0.213225	0	1	1	similar to cytochrome P450 monooxygenase
Zt09_chr_1_1222	134.24	-0.119627	0.218873	0	1	1	similar to sister chromatid cohesion protein Ctf8
Zt09_chr_1_1223	3147.03	-0.231629	0.145086	0	1	1	similar to tryptophan synthase
Zt09_chr_1_1224	3.49214	0.0886241	0.976675	0	1	1	predicted protein
Zt09_chr_1_1225	81.3756	3.79068	0.453827	7.06366	1.62e-12	8.79e-11	predicted protein
Zt09_chr_1_1226	1228.32	0.392408	0.126527	0	1	1	hypothetical protein
Zt09_chr_1_1227	686.591	0.0626901	0.123231	0	1	1	similar to protein HbrB
Zt09_chr_1_1228	424.52	0.544728	0.180053	0	1	1	similar to plasma membrane fusion protein prm1
Zt09_chr_1_1229	9.68917	-0.704438	0.529418	-0.225603	0.82151	1	hypothetical protein
Zt09_chr_1_123	460.403	0.80757	0.34328	0.648362	0.516751	1	predicted protein
Zt09_chr_1_1230	289.879	3.62072	0.232539	13.0547	5.98e-39	2.11e-36	predicted protein
Zt09_chr_1_1231	256.514	0.0460618	0.164948	0	1	1	similar to ap-3 adaptor complex subunit sigma
Zt09_chr_1_1232	6902.24	-0.163219	0.120717	0	1	1	similar to ATP synthase subunit 5
Zt09_chr_1_1233	21.6379	-0.321531	0.457399	0	1	1	predicted protein
Zt09_chr_1_1234	291.252	0.345541	0.232041	0	1	1	hypothetical protein
Zt09_chr_1_1235	1500.99	0.486709	0.224482	0	1	1	hypothetical protein
Zt09_chr_1_1236	1082.8	-0.14659	0.124355	0	1	1	similar to geranylgeranyl pyrophosphate synthase
Zt09_chr_1_1237	383.898	-1.84952	0.312551	-4.0458	5.21e-05	0.000868922	hypothetical protein
Zt09_chr_1_1238	140.815	0.148521	0.194126	0	1	1	hypothetical protein
Zt09_chr_1_1239	84.8456	-0.761205	0.318587	-0.553082	0.580207	1	hypothetical protein
Zt09_chr_1_124	438.565	0.107894	0.12191	0	1	1	hypothetical protein
Zt09_chr_1_1240	2503.45	-0.465737	0.125826	0	1	1	similar to glutathione peroxidase
Zt09_chr_1_1241	769.438	-0.583281	0.183602	0	1	1	similar to 4-carboxymuconolactone decarboxylase family protein
Zt09_chr_1_1242	293.574	0.0569357	0.16219	0	1	1	hypothetical protein
Zt09_chr_1_1243	0.50188	0	3.75321	0	1	1	similar to expansin-like protein
Zt09_chr_1_1244	1231.55	0.294999	0.146185	0	1	1	similar to tyrosine-protein phosphatase cdc14
Zt09_chr_1_1245	1135.12	-0.256748	0.212294	0	1	1	hypothetical protein
Zt09_chr_1_1246	43.3056	0.624122	0.302191	0.129462	0.896992	1	similar to mismatched base pair and/cruciform DNA recognition protein
Zt09_chr_1_1247	1392.48	-0.248952	0.095364	0	1	1	hypothetical protein
Zt09_chr_1_1248	3701.82	-0.645745	0.182837	-0.332237	0.73971	1	similar to pheromone-regulated membrane protein
Zt09_chr_1_1249	3694.91	-1.53194	0.205501	-4.60795	4.07e-06	8.47e-05	similar to plasma membrane proteolipid 3
Zt09_chr_1_125	84.7752	-0.425308	0.216217	0	1	1	hypothetical protein
Zt09_chr_1_1250	4319.27	0.0759668	0.184369	0	1	1	similar to spermidine synthase
Zt09_chr_1_1251	357.802	0.107782	0.162016	0	1	1	hypothetical protein
Zt09_chr_1_1252	2403.63	0.453802	0.16077	0	1	1	similar to coatomer subunit epsilon
Zt09_chr_1_1253	243.805	0.0412313	0.175251	0	1	1	predicted protein
Zt09_chr_1_1254	873.795	0.0491458	0.149127	0	1	1	similar to GTP-binding protein
Zt09_chr_1_1255	1560.91	0.0399059	0.164422	0	1	1	hypothetical protein
Zt09_chr_1_1256	3379.49	-0.778142	0.109646	-1.76151	0.0781528	0.541215	similar to phosphatidyl synthase
Zt09_chr_1_1257	163.061	1.38703	0.220674	3.63446	0.000278559	0.00412281	predicted protein
Zt09_chr_1_1258	1734.89	-0.353072	0.11867	0	1	1	hypothetical protein
Zt09_chr_1_1259	1990.54	-0.164976	0.104085	0	1	1	similar to actin cytoskeleton organization protein App1
Zt09_chr_1_126	5519.71	-0.379796	0.150623	0	1	1	similar to cytochrome c oxidase subunit Vb
Zt09_chr_1_1260	119.396	-0.0128683	0.338506	0	1	1	similar to short-chain dehydrogenase
Zt09_chr_1_1261	1624.77	0.3613	0.107868	0	1	1	similar to replication factor C subunit 1
Zt09_chr_1_1262	628.644	0.188518	0.158083	0	1	1	similar to 54S ribosomal protein L16
Zt09_chr_1_1263	183.049	0.269698	0.184303	0	1	1	predicted protein
Zt09_chr_1_1264	928.737	0.0637133	0.0970295	0	1	1	similar to ATP-binding cassette
Zt09_chr_1_1265	185.186	0.0618111	0.24641	0	1	1	hypothetical protein
Zt09_chr_1_1266	137.812	0.106477	0.220789	0	1	1	hypothetical protein
Zt09_chr_1_1267	1723.6	0.00445395	0.095302	0	1	1	hypothetical protein
Zt09_chr_1_1268	1254	-0.0372669	0.131168	0	1	1	hypothetical protein
Zt09_chr_1_1269	49.7	4.52222	0.625433	6.29518	3.07e-10	1.25e-08	hypothetical protein
Zt09_chr_1_127	3.40969	-0.547141	1.67599	0	1	1	predicted protein
Zt09_chr_1_1270	35.0268	1.99139	0.440342	3.19387	0.0014038	0.0174509	hypothetical protein
Zt09_chr_1_1271	74.2343	0.127469	0.287925	0	1	1	similar to integral membrane protein
Zt09_chr_1_1272	124.641	-0.295323	0.361005	0	1	1	hypothetical protein
Zt09_chr_1_1273	44.5639	-0.568998	0.326571	0	1	1	hypothetical protein
Zt09_chr_1_1274	1201.24	0.199098	0.136948	0	1	1	hypothetical protein
Zt09_chr_1_1275	34.822	-0.561606	0.326053	0	1	1	predicted protein
Zt09_chr_1_1276	46.212	-0.220923	0.343056	0	1	1	predicted protein
Zt09_chr_1_1277	769.165	-0.237357	0.163374	0	1	1	hypothetical protein
Zt09_chr_1_1278	8.86224	4.48049	1.14144	3.41277	0.000643069	0.00876078	predicted protein
Zt09_chr_1_1279	24.8929	-0.0338049	0.52364	0	1	1	predicted protein
Zt09_chr_1_128	1857.59	-0.0608232	0.0752622	0	1	1	hypothetical protein
Zt09_chr_1_1280	757.684	-0.142281	0.122242	0	1	1	similar to WD repeat protein
Zt09_chr_1_1281	918.958	-0.120815	0.143973	0	1	1	hypothetical protein
Zt09_chr_1_1282	329.612	0.203032	0.189801	0	1	1	similar to alpha-1
Zt09_chr_1_1283	606.752	-0.696318	0.1478	-0.753169	0.451348	1	similar to histidine containing phosphotransmitter protein
Zt09_chr_1_1284	4865.87	-0.0378535	0.109337	0	1	1	similar to aspartate aminotransferase
Zt09_chr_1_1285	558.251	0.12549	0.271536	0	1	1	similar to U3 small nucleolar RNA-associated protein 7
Zt09_chr_1_1286	902.42	0.83839	0.134657	1.88174	0.0598714	0.438605	hypothetical protein
Zt09_chr_1_1287	1819.33	0.117623	0.121691	0	1	1	similar to vesicular-fusion protein sec17
Zt09_chr_1_1288	1580.17	-0.550284	0.0775129	0	1	1	similar to hsp70 protein
Zt09_chr_1_1289	536.139	-0.413419	0.0852631	0	1	1	hypothetical protein
Zt09_chr_1_129	713.164	-0.584143	0.145674	0	1	1	hypothetical protein
Zt09_chr_1_1290	7.69305	0.395542	0.875123	0	1	1	predicted protein
Zt09_chr_1_1291	671.212	-0.0485064	0.165765	0	1	1	similar to ring finger domain-containing protein
Zt09_chr_1_1292	3459.77	0.172378	0.156729	0	1	1	similar to proteasome subunit alpha type-2
Zt09_chr_1_1293	737.879	0.352195	0.147153	0	1	1	similar to RNA export mediator Gle1
Zt09_chr_1_1294	6862.48	-0.441653	0.19604	0	1	1	similar to cell wall biogenesis protein phosphatase Ssd1
Zt09_chr_1_1295	481.665	0.0256298	0.144096	0	1	1	hypothetical protein
Zt09_chr_1_1296	2069.86	0.0630664	0.156811	0	1	1	similar to NADH:ubiquinone oxidoreductase 11.6kD subunit
Zt09_chr_1_1297	625.489	0.113444	0.127037	0	1	1	similar to MFS multidrug transporter
Zt09_chr_1_1298	197.897	-0.200306	0.168218	0	1	1	similar to PAP2-domain-containing protein
Zt09_chr_1_1299	236.441	0.126966	0.192702	0	1	1	similar to putative mediator of rna polymerase ii transcription subunit 7 protein
Zt09_chr_1_13	90.6392	0.212648	0.245527	0	1	1	hypothetical protein
Zt09_chr_1_130	397.135	-0.205401	0.161463	0	1	1	hypothetical protein
Zt09_chr_1_1300	54.0224	2.80026	0.442742	5.00349	5.63e-07	1.39e-05	hypothetical protein
Zt09_chr_1_1301	804.244	-0.0585106	0.120319	0	1	1	similar to cytochrome c oxidase assembly protein cox15
Zt09_chr_1_1302	753.103	-0.397335	0.155113	0	1	1	hypothetical protein
Zt09_chr_1_1303	1186	0.896643	0.231878	1.34399	0.17895	1	similar to lysophospholipase
Zt09_chr_1_1304	186.029	0.301394	0.212022	0	1	1	hypothetical protein
Zt09_chr_1_1305	850.548	0.310964	0.134133	0	1	1	similar to vacuolar sorting receptor
Zt09_chr_1_1306	257.871	-0.319912	0.22051	0	1	1	similar to selenoprotein domain protein
Zt09_chr_1_1307	5362.51	-0.224974	0.104459	0	1	1	similar to mitochondrion protein
Zt09_chr_1_1308	105.543	-0.100347	0.362241	0	1	1	similar to flavin-binding monooxygenase
Zt09_chr_1_1309	8.34487	-0.126857	0.710547	0	1	1	predicted protein
Zt09_chr_1_131	18.6296	-0.128171	0.450535	0	1	1	predicted protein
Zt09_chr_1_1310	82.861	-1.44274	0.329124	-2.60613	0.00915708	0.0903147	hypothetical protein
Zt09_chr_1_1311	864.541	-0.626744	0.114839	-0.363495	0.716235	1	hypothetical protein
Zt09_chr_1_1312	38.6198	-0.698453	0.320486	-0.354003	0.723337	1	hypothetical protein
Zt09_chr_1_1313	103.721	-1.67454	0.306011	-3.56045	0.000370213	0.00532043	hypothetical protein
Zt09_chr_1_1314	386.687	-0.92398	0.188051	-1.80259	0.0714519	0.503492	hypothetical protein
Zt09_chr_1_1315	503.375	-0.34829	0.124545	0	1	1	similar to duf858 domain protein
Zt09_chr_1_1316	939.059	0.0516009	0.124815	0	1	1	predicted protein
Zt09_chr_1_1317	34.7115	2.73747	0.372825	5.77341	7.77e-09	2.66e-07	hypothetical protein
Zt09_chr_1_1318	237.613	0.191438	0.204411	0	1	1	similar to tRNA splicing 2' phosphotransferase 1
Zt09_chr_1_1319	2362.03	0.210156	0.113227	0	1	1	similar to ap-1 complex subunit gamma-1
Zt09_chr_1_132	57.0043	-1.20666	0.474032	-1.31142	0.189715	1	predicted protein
Zt09_chr_1_1320	230.18	-0.0875174	0.17627	0	1	1	similar to F-box domain containing protein
Zt09_chr_1_1321	2504.69	-0.22417	0.143987	0	1	1	hypothetical protein
Zt09_chr_1_1322	1067.88	0.260095	0.126703	0	1	1	similar to guanine nucleotide-binding protein subunit gamma
Zt09_chr_1_1323	5035.32	0.0606644	0.16368	0	1	1	similar to eukaryotic translation initiation factor 3 subunit A
Zt09_chr_1_1324	1527.18	-0.560313	0.222846	0	1	1	hypothetical protein
Zt09_chr_1_1325	889.403	0.710036	0.217782	0.574131	0.565879	1	hypothetical protein
Zt09_chr_1_1326	2929.62	0.321939	0.108874	0	1	1	similar to small COPII coat GTPase sar1
Zt09_chr_1_1327	189.501	0.438741	0.179701	0	1	1	hypothetical protein
Zt09_chr_1_1328	826.997	0.105761	0.0830161	0	1	1	hypothetical protein
Zt09_chr_1_1329	29.1208	-0.273623	0.403703	0	1	1	hypothetical protein
Zt09_chr_1_133	885.228	-0.824305	0.188359	-1.27047	0.203916	1	hypothetical protein
Zt09_chr_1_1330	1514.85	-0.24229	0.130546	0	1	1	similar to transcription factor sipA3
Zt09_chr_1_1331	814.326	-0.245978	0.131069	0	1	1	similar to WD repeat-containing protein
Zt09_chr_1_1332	1496.54	-1.01617	0.276302	-1.56049	0.118645	0.757665	hypothetical protein
Zt09_chr_1_1333	2940.66	-0.0354355	0.215392	0	1	1	hypothetical protein
Zt09_chr_1_1334	790.094	-0.458231	0.142366	0	1	1	similar to putative negative regulation of gluconeogenesis protein
Zt09_chr_1_1335	1844.54	0.0961811	0.108268	0	1	1	similar to mitogen-activated protein kinase maf1
Zt09_chr_1_1336	729.68	-0.0259666	0.163263	0	1	1	similar to AP-1 adaptor complex subunit sigma
Zt09_chr_1_1337	904.901	0.100417	0.116298	0	1	1	similar to glutamate-cysteine ligase regulatory subunit
Zt09_chr_1_1338	2094.57	-0.080923	0.166253	0	1	1	similar to d-3-phosphoglycerate dehydrogenase
Zt09_chr_1_1339	115.148	-0.0633885	0.173452	0	1	1	hypothetical protein
Zt09_chr_1_134	44.6527	-0.445803	0.283893	0	1	1	predicted protein
Zt09_chr_1_1340	67.0398	0.0318455	0.253576	0	1	1	similar to nad dependent epimerase dehydratase family protein
Zt09_chr_1_1341	2749.13	-0.100733	0.169108	0	1	1	unspecified product
Zt09_chr_1_1342	2927.84	-0.523458	0.158829	0	1	1	similar to Fe-containing alcohol dehydrogenase
Zt09_chr_1_1343	81.8015	-0.0261838	0.261902	0	1	1	similar to arogenate dehydratase
Zt09_chr_1_1344	61.291	0.522136	0.266087	0	1	1	hypothetical protein
Zt09_chr_1_1345	22.0095	-0.402425	0.378512	0	1	1	predicted protein
Zt09_chr_1_1346	120.953	2.81175	0.339518	6.55857	5.43e-11	2.38e-09	predicted protein
Zt09_chr_1_1347	374.154	1.28252	0.21901	3.1849	0.00144806	0.0179436	predicted protein
Zt09_chr_1_1348	6.64379	0.45244	0.835237	0	1	1	predicted protein
Zt09_chr_1_1349	791.668	-0.469874	0.160511	0	1	1	hypothetical protein
Zt09_chr_1_135	11.2621	0.892434	0.609635	0.504292	0.614056	1	hypothetical protein
Zt09_chr_1_1350	840.478	0.299643	0.17861	0	1	1	similar to U3 small nucleolar ribonucleoprotein protein Imp4
Zt09_chr_1_1351	2867.28	-0.0674852	0.165176	0	1	1	similar to regulator of nonsense transcripts 1
Zt09_chr_1_1352	473.57	-0.49582	0.13116	0	1	1	similar to putative glutamyl-trna amidotransferase subunit a protein
Zt09_chr_1_1353	111.461	-0.500611	0.167768	0	1	1	hypothetical protein
Zt09_chr_1_1354	1032.01	-0.524356	0.230079	0	1	1	hypothetical protein
Zt09_chr_1_1355	1582.32	-0.174969	0.0914819	0	1	1	similar to DNA repair/transcription protein
Zt09_chr_1_1356	1956.69	-0.0448027	0.157059	0	1	1	similar to cytoskeleton assembly control protein sla1
Zt09_chr_1_1357	1082.33	-0.25989	0.12152	0	1	1	similar to snf2 family helicase
Zt09_chr_1_1358	1013.65	0.141742	0.261727	0	1	1	similar to sas10 utp3 family protein
Zt09_chr_1_1359	3149.52	-0.658927	0.175234	-0.421878	0.673114	1	similar to neutral amino acid permease
Zt09_chr_1_136	0.0357214	0	5.64883	0	1	1	predicted protein
Zt09_chr_1_1360	292.699	0.145598	0.160038	0	1	1	hypothetical protein
Zt09_chr_1_1361	4337.28	0.0715117	0.137369	0	1	1	similar to methylene-fatty-acyl-phospholipid synthase
Zt09_chr_1_1362	410.215	0.163134	0.192099	0	1	1	similar to JmjC domain protein
Zt09_chr_1_1363	687.445	-0.0807199	0.10465	0	1	1	unspecified product
Zt09_chr_1_1364	1059.47	-0.145947	0.11065	0	1	1	similar to cue domain-containing protein
Zt09_chr_1_1365	646.989	0.293801	0.246417	0	1	1	similar to ribosome biogenesis protein Nop4
Zt09_chr_1_1366	676.369	-0.488081	0.168582	0	1	1	similar to progesterone binding protein
Zt09_chr_1_1367	138.27	-0.513163	0.267316	0	1	1	similar to agmatinase/arginase 1
Zt09_chr_1_1368	11284.6	-0.149186	0.183619	0	1	1	similar to myo-inositol-1-phosphate synthase
Zt09_chr_1_1369	1.58894	-0.980689	1.64918	-0.239931	0.810384	1	predicted protein
Zt09_chr_1_137	505.795	0.328637	0.150914	0	1	1	similar to er lumen protein retaining receptor
Zt09_chr_1_1370	231.901	1.63705	0.253254	4.15413	3.27e-05	0.000571947	hypothetical protein
Zt09_chr_1_1371	187.92	-1.20216	0.230132	-2.68178	0.00732312	0.0746933	hypothetical protein
Zt09_chr_1_1372	0.951826	1.09537	1.73703	0.293818	0.768897	1	predicted protein
Zt09_chr_1_1373	1764.59	-0.170657	0.142895	0	1	1	similar to dipeptidyl-peptidase III
Zt09_chr_1_1374	594.591	0.0714164	0.17682	0	1	1	similar to coiled-coil domain-containing protein 25
Zt09_chr_1_1375	352.241	0.0768913	0.118274	0	1	1	similar to 3-ketosphinganine reductase/TSC10
Zt09_chr_1_1376	25.6162	-0.744393	0.486547	-0.327601	0.743214	1	similar to UbiE/COQ5 family methyltransferase
Zt09_chr_1_1377	863.241	-0.488901	0.134475	0	1	1	hypothetical protein
Zt09_chr_1_1378	2417.08	-0.187145	0.205146	0	1	1	hypothetical protein
Zt09_chr_1_1379	1022.32	-0.644955	0.181145	-0.330979	0.74066	1	similar to HLH transcription factor (Hpa3)
Zt09_chr_1_138	1662.46	-0.456561	0.188258	0	1	1	similar to dihydroxy-acid dehydratase
Zt09_chr_1_1380	411.309	0.159294	0.14057	0	1	1	similar to ectonucleotide pyrophosphatase/phosphodiesterase family member 1/3
Zt09_chr_1_1381	413.626	0.121062	0.158281	0	1	1	similar to tRNA (guanine) methyltransferase Trm5
Zt09_chr_1_1382	714.077	-0.170948	0.115206	0	1	1	similar to kinesin family protein
Zt09_chr_1_1383	179.257	-0.127124	0.188924	0	1	1	hypothetical protein
Zt09_chr_1_1384	517.571	1.34875	0.198339	3.85074	0.000117763	0.0018612	similar to major facilitator superfamily transporter
Zt09_chr_1_1385	169.796	2.83363	0.637808	3.52557	0.00042258	0.00595909	hypothetical protein
Zt09_chr_1_1386	27.9393	1.16246	0.440226	1.31173	0.18961	1	predicted protein
Zt09_chr_1_1387	28.7589	0.536775	0.375712	0	1	1	similar to ATP-binding cassette sub-family G member 2
Zt09_chr_1_1388	8415.74	-0.517222	0.132229	0	1	1	similar to succinate dehydrogenase flavoprotein subunit
Zt09_chr_1_1389	5.97256	-0.60066	0.762304	-0.0205433	0.98361	1	predicted protein
Zt09_chr_1_139	2233.69	-1.58379	0.288843	-3.4579	0.000544394	0.007531	unspecified product
Zt09_chr_1_1390	541.563	0.57233	0.198898	0	1	1	similar to short chain dehydrogenase/reductase
Zt09_chr_1_1391	32.7113	-0.192306	0.394512	0	1	1	predicted protein
Zt09_chr_1_1392	53.6926	1.54555	0.350568	2.73999	0.00614403	0.0644736	predicted protein
Zt09_chr_1_1393	48.5641	1.48469	0.342231	2.62889	0.00856644	0.0856497	hypothetical protein
Zt09_chr_1_1394	252.587	-0.143217	0.179154	0	1	1	hypothetical protein
Zt09_chr_1_1395	54.8816	1.19116	0.26275	2.30698	0.0210559	0.182485	hypothetical protein
Zt09_chr_1_1396	1034.54	-0.141351	0.0930442	0	1	1	hypothetical protein
Zt09_chr_1_1397	660.715	1.52578	0.158531	5.93436	2.95e-09	1.1e-07	hypothetical protein
Zt09_chr_1_1398	9659.78	-0.615803	0.155018	-0.198708	0.842491	1	similar to elmo ced-12 family protein
Zt09_chr_1_1399	12063.6	-0.462015	0.14801	0	1	1	hypothetical protein
Zt09_chr_1_14	246.293	-0.45466	0.240623	0	1	1	hypothetical protein
Zt09_chr_1_140	14.961	-0.21138	0.608916	0	1	1	hypothetical protein
Zt09_chr_1_1400	10.402	-0.0740204	0.495579	0	1	1	predicted protein
Zt09_chr_1_1401	380.459	0.647427	0.358733	0.174022	0.861848	1	predicted protein
Zt09_chr_1_1402	1941.11	1.27734	0.186409	3.7141	0.00020393	0.003065	hypothetical protein
Zt09_chr_1_1403	147.126	-1.68715	0.32335	-3.40854	0.000653114	0.00884589	hypothetical protein
Zt09_chr_1_1404	7095.54	0.0819478	0.173376	0	1	1	similar to elongation factor 1-beta
Zt09_chr_1_1405	2971.17	-0.439474	0.396434	0	1	1	similar to heat shock protein 78
Zt09_chr_1_1406	3884.65	-0.996153	0.16209	-2.53657	0.0111944	0.107142	similar to aspartyl-trna synthetase
Zt09_chr_1_1407	3117.68	0.366284	0.11378	0	1	1	similar to arsenite resistance protein ars2
Zt09_chr_1_1408	789.636	-0.303624	0.169552	0	1	1	similar to benzodiazepine receptor family protein
Zt09_chr_1_1409	126.267	0.598535	0.214277	0.0631652	0.949635	1	hypothetical protein
Zt09_chr_1_141	3291.97	1.07665	0.141145	3.48329	0.000495286	0.00692568	hypothetical protein
Zt09_chr_1_1410	438.306	-0.139067	0.197503	0	1	1	unspecified product
Zt09_chr_1_1411	56.2215	-0.126291	0.368357	0	1	1	hypothetical protein
Zt09_chr_1_1412	639.555	-0.359571	0.148698	0	1	1	similar to amp deaminase
Zt09_chr_1_1413	2484.42	0.0427922	0.159709	0	1	1	similar to mitochondrial ATPase
Zt09_chr_1_1414	623.349	0.122935	0.117421	0	1	1	similar to cytoplasmic dynein 1 intermediate chain 2
Zt09_chr_1_1415	716.265	-0.334559	0.140894	0	1	1	similar to threonine aldolase
Zt09_chr_1_1416	1293.41	0.921048	0.236337	1.4219	0.155054	0.935788	similar to retinol dehydrogenase 12
Zt09_chr_1_1417	69.7937	0.658811	0.28357	0.26029	0.79464	1	hypothetical protein
Zt09_chr_1_1418	1240.68	0.315587	0.100273	0	1	1	hypothetical protein
Zt09_chr_1_1419	0.0473169	0	5.64883	0	1	1	predicted protein
Zt09_chr_1_142	392.512	-0.00194497	0.208267	0	1	1	similar to glucan 1
Zt09_chr_1_1420	356.159	0.403787	0.177777	0	1	1	similar to transmembrane protein 32
Zt09_chr_1_1421	24.3818	0.745395	0.379428	0.422729	0.672493	1	similar to DNA mismatch repair protein msh5
Zt09_chr_1_1422	286.64	-0.909658	0.147483	-2.20133	0.0277128	0.2309	similar to major facilitator superfamily transporter
Zt09_chr_1_1423	557.462	-0.423041	0.14134	0	1	1	similar to DUF1000-domain-containing protein
Zt09_chr_1_1424	325.33	-0.202548	0.198266	0	1	1	similar to snf7 family protein
Zt09_chr_1_1425	1682.48	0.144974	0.177329	0	1	1	similar to AAA family ATPase/60S ribosome export protein Rix7/60S ribosome export protein/Rix7
Zt09_chr_1_1426	152.79	-0.558679	0.217365	0	1	1	hypothetical protein
Zt09_chr_1_1427	12.2748	1.27299	0.742224	0.926936	0.35396	1	predicted protein
Zt09_chr_1_1428	2446.28	0.448664	0.0921877	0	1	1	similar to transcription factor btf3
Zt09_chr_1_1429	77.8619	-1.15806	0.306923	-1.86712	0.0618853	0.450265	predicted protein
Zt09_chr_1_143	6224.24	0.333924	0.370219	0	1	1	hypothetical protein
Zt09_chr_1_1430	613.101	0.129849	0.133008	0	1	1	hypothetical protein
Zt09_chr_1_1431	557.733	0.616472	0.20337	0.154755	0.877015	1	similar to kinetochore protein spc25
Zt09_chr_1_1432	184.864	-0.407363	0.211265	0	1	1	similar to MFS transporter
Zt09_chr_1_1433	266.252	-0.268064	0.164427	0	1	1	similar to ribosomal protein S5 domain 2-like protein
Zt09_chr_1_1434	886.955	-0.760414	0.18515	-0.947417	0.343426	1	similar to acetolactate synthase
Zt09_chr_1_1435	356.671	0.738111	0.17467	0.876577	0.380717	1	similar to putative pirin protein
Zt09_chr_1_1436	163.777	0.438182	0.343432	0	1	1	hypothetical protein
Zt09_chr_1_1437	527.949	0.147545	0.132506	0	1	1	similar to putative u4 u6 small nuclear ribonucleoprotein prp4 protein
Zt09_chr_1_1438	612.665	-0.00451478	0.107615	0	1	1	similar to 5-azacytidine resistance protein azr1
Zt09_chr_1_1439	673.511	0.0695959	0.111557	0	1	1	similar to feruloyl esterase B
Zt09_chr_1_144	534.54	-0.406391	0.164588	0	1	1	similar to aldo-keto reductase
Zt09_chr_1_1440	20.1757	2.99457	0.578521	4.16504	3.11e-05	0.000547726	similar to bZIP transcription factor
Zt09_chr_1_1441	327.843	-0.115765	0.126026	0	1	1	similar to HCP-like protein
Zt09_chr_1_1442	354.703	-0.524422	0.12076	0	1	1	similar to CCCH zinc finger protein
Zt09_chr_1_1443	693.736	0.180312	0.142167	0	1	1	similar to pre-mRNA splicing factor prp46
Zt09_chr_1_1444	405.578	0.315795	0.142823	0	1	1	similar to origin recognition complex subunit 1
Zt09_chr_1_1445	36.8388	0.861178	0.396549	0.696453	0.486145	1	hypothetical protein
Zt09_chr_1_1446	1904.68	0.375745	0.0807979	0	1	1	predicted protein
Zt09_chr_1_1447	251.127	0.32324	0.154789	0	1	1	similar to peptidyl prolyl cis-trans isomerase cyclophilin
Zt09_chr_1_1448	4748.21	0.170793	0.148706	0	1	1	similar to transport protein SEC31
Zt09_chr_1_1449	1808.07	-0.0240322	0.145246	0	1	1	similar to glucose repression mediator protein CYC8
Zt09_chr_1_145	788.203	-0.232109	0.10971	0	1	1	similar to translation factor pelota
Zt09_chr_1_1450	1403.17	-0.892745	0.195611	-1.57325	0.115662	0.741456	similar to oxidoreductase
Zt09_chr_1_1451	1212.49	-0.584914	0.160494	0	1	1	hypothetical protein
Zt09_chr_1_1452	227.105	0.319046	0.201975	0	1	1	predicted protein
Zt09_chr_1_1453	481.579	-0.346209	0.246038	0	1	1	similar to phosphoglycerate mutase family protein
Zt09_chr_1_1454	51.6479	0.265337	0.292717	0	1	1	hypothetical protein
Zt09_chr_1_1455	562.258	0.656567	0.133956	0.534257	0.593164	1	similar to putative histone acetylase complex subunit mrg15-2 protein
Zt09_chr_1_1456	528.946	0.0281493	0.0887604	0	1	1	similar to DNA binding protein SART-1
Zt09_chr_1_1457	22.8501	0.447279	0.422066	0	1	1	similar to major facilitator superfamily transporter
Zt09_chr_1_1458	1214.34	0.134884	0.158815	0	1	1	hypothetical protein
Zt09_chr_1_1459	2842.49	-0.0524631	0.161619	0	1	1	similar to actin binding protein
Zt09_chr_1_146	1410.91	-0.124472	0.183816	0	1	1	similar to L-PSP endoribonuclease family protein (Hmf1)
Zt09_chr_1_1460	1063.9	0.172386	0.149238	0	1	1	similar to protein kinase
Zt09_chr_1_1461	477.91	0.638501	0.169081	0.316425	0.75168	1	similar to d-aminopeptidase
Zt09_chr_1_1462	61.4404	1.16022	0.294888	1.95065	0.0510987	0.38851	hypothetical protein
Zt09_chr_1_1463	366.894	-1.1482	0.178245	-3.15971	0.00157925	0.0193429	hypothetical protein
Zt09_chr_1_1464	651.34	-1.32898	0.250898	-2.96528	0.00302409	0.0341926	hypothetical protein
Zt09_chr_1_1465	141.93	0.15324	0.196438	0	1	1	similar to sybindin-like family protein
Zt09_chr_1_1466	849.419	-0.249511	0.117605	0	1	1	unspecified product
Zt09_chr_1_1467	1605.72	-0.257732	0.152762	0	1	1	similar to transcription factor TFIID complex 145 kDa subunit
Zt09_chr_1_1468	1248.48	0.0119139	0.142068	0	1	1	hypothetical protein
Zt09_chr_1_1469	623.023	0.212078	0.0941072	0	1	1	similar to exonuclease
Zt09_chr_1_147	102.125	0.514847	0.270086	0	1	1	hypothetical protein
Zt09_chr_1_1470	5459.1	-0.10946	0.204721	0	1	1	hypothetical protein
Zt09_chr_1_1471	576.235	0.479594	0.310195	0	1	1	similar to prefoldin subunit 5
Zt09_chr_1_1472	556.642	-0.110755	0.119651	0	1	1	similar to fungal specific transcription factor domain protein
Zt09_chr_1_1473	851.351	0.250445	0.092636	0	1	1	hypothetical protein
Zt09_chr_1_1474	29.3066	1.03009	0.323034	1.37783	0.168255	0.992823	hypothetical protein
Zt09_chr_1_1475	8448.46	0.253585	0.248303	0	1	1	similar to 40s ribosomal protein s15
Zt09_chr_1_1476	8126.21	0.175427	0.284054	0	1	1	similar to 60s acidic ribosomal protein p2
Zt09_chr_1_1477	939.3	-0.181548	0.120367	0	1	1	hypothetical protein
Zt09_chr_1_1478	913.852	0.0310614	0.135555	0	1	1	hypothetical protein
Zt09_chr_1_1479	360.621	0.773888	0.200939	0.940028	0.347203	1	similar to amino acid permease
Zt09_chr_1_148	846.514	0.19553	0.170012	0	1	1	similar to IQ domain-containing protein containing GTPase activating protein
Zt09_chr_1_1480	40.0847	0.864682	0.282984	0.988333	0.32299	1	similar to exo-beta-1
Zt09_chr_1_1481	56.5541	0.84142	0.308324	0.831657	0.405603	1	hypothetical protein
Zt09_chr_1_1482	8932.32	0.240987	0.226304	0	1	1	similar to 60s ribosomal protein l6
Zt09_chr_1_1483	1850.74	0.0555102	0.084444	0	1	1	similar to 26S proteasome complex ubiquitin receptor
Zt09_chr_1_1484	840.56	-0.3426	0.139036	0	1	1	similar to transcription factor C6
Zt09_chr_1_1485	877.661	0.278126	0.118954	0	1	1	similar to misfolded glycoproteins degradation protein Yos9
Zt09_chr_1_1486	723.405	0.101349	0.236828	0	1	1	similar to amino-acid transporter Arg-13
Zt09_chr_1_1487	374.764	0.413593	0.219222	0	1	1	similar to rrna-processing protein cgr1
Zt09_chr_1_1488	0.0403611	1.1874	5.64883	0.106641	0.915074	1	predicted protein
Zt09_chr_1_1489	573.452	0.00562293	0.195464	0	1	1	hypothetical protein
Zt09_chr_1_149	2540.41	0.134869	0.245898	0	1	1	similar to inosine-5'-monophosphate dehydrogenase
Zt09_chr_1_1490	405.901	-0.253431	0.133622	0	1	1	similar to short chain dehydrogenase reductase family
Zt09_chr_1_1491	72.4144	0.656029	0.256161	0.277283	0.781563	1	similar to glycoside hydrolase family 43 protein
Zt09_chr_1_1492	799.946	-0.0183362	0.123345	0	1	1	hypothetical protein
Zt09_chr_1_1493	45.889	-1.27069	0.341367	-2.00867	0.0445726	0.344513	similar to carbohydrate esterase family 8 protein
Zt09_chr_1_1494	295.084	-0.654256	0.19817	-0.349476	0.726732	1	hypothetical protein
Zt09_chr_1_1495	1230.6	-0.290059	0.147331	0	1	1	hypothetical protein
Zt09_chr_1_1496	177.433	-1.31592	0.283625	-2.57706	0.00996433	0.0971251	hypothetical protein
Zt09_chr_1_1497	786.167	-1.32951	0.224184	-3.32098	0.00089703	0.01174	hypothetical protein
Zt09_chr_1_1498	1059.97	-0.684802	0.161481	-0.618041	0.536548	1	similar to glycoside hydrolase
Zt09_chr_1_1499	220.075	0.134646	0.25377	0	1	1	similar to aldo-keto reductase
Zt09_chr_1_15	764.293	0.129639	0.157046	0	1	1	hypothetical protein
Zt09_chr_1_150	51.2381	0.611798	0.2892	0.0926615	0.926173	1	predicted protein
Zt09_chr_1_1500	243.996	0.322678	0.165784	0	1	1	hypothetical protein
Zt09_chr_1_1501	25.955	0.273131	0.377041	0	1	1	predicted protein
Zt09_chr_1_1502	1798.23	-1.66921	0.192583	-5.62985	1.8e-08	5.72e-07	similar to caffeine resistance protein 5
Zt09_chr_1_1503	300.852	0.215688	0.195927	0	1	1	similar to serum paraoxonase arylesterase
Zt09_chr_1_1504	1108.02	-0.129466	0.118641	0	1	1	similar to peroxisomal targeting signal receptor
Zt09_chr_1_1505	8.64974	0.102781	0.678842	0	1	1	hypothetical protein
Zt09_chr_1_1506	37.5964	0.057225	0.296854	0	1	1	hypothetical protein
Zt09_chr_1_1507	197.067	-0.474692	0.352579	0	1	1	similar to NAD(P)-binding protein
Zt09_chr_1_1508	957.534	-0.178856	0.135588	0	1	1	similar to fad binding domain-containing protein
Zt09_chr_1_1509	1893.32	0.17373	0.0842529	0	1	1	similar to 26S proteasome regulatory subunit S5A
Zt09_chr_1_151	12.4438	2.23667	0.671113	2.4611	0.0138514	0.128764	similar to serine peptidase
Zt09_chr_1_1510	329.656	0.185432	0.141458	0	1	1	hypothetical protein
Zt09_chr_1_1511	384.832	-0.198188	0.199466	0	1	1	similar to amino acid transporter
Zt09_chr_1_1512	45.3805	-0.92819	0.331558	-1.03508	0.300631	1	similar to phytanoyl-CoA dioxygenase
Zt09_chr_1_1513	2120.26	-0.480102	0.15231	0	1	1	similar to branched-chain-amino-acid aminotransferase
Zt09_chr_1_1514	391.683	0.103479	0.138164	0	1	1	hypothetical protein
Zt09_chr_1_1515	1347.64	0.05321	0.0897355	0	1	1	similar to protein kinase Scy1
Zt09_chr_1_1516	142.368	-1.02238	0.241175	-1.81354	0.0697486	0.49358	similar to s-adenosyl-methionine-sterol-c-methyltransferase
Zt09_chr_1_1517	2602.24	0.583424	0.789947	0	1	1	hypothetical protein
Zt09_chr_1_1518	416.991	0.0270324	0.159823	0	1	1	predicted protein
Zt09_chr_1_1519	91.2412	-0.0566086	0.229255	0	1	1	similar to 1-acyl-sn-glycerol-3-phosphate acyltransferase
Zt09_chr_1_152	44.7849	2.62359	0.347618	5.86444	4.51e-09	1.62e-07	hypothetical protein
Zt09_chr_1_1520	2025.05	-0.0215264	0.146548	0	1	1	hypothetical protein
Zt09_chr_1_1521	8.37808	2.62459	0.830609	2.45554	0.0140674	0.130564	predicted protein
Zt09_chr_1_1522	44.1583	-0.143605	0.317394	0	1	1	predicted protein
Zt09_chr_1_1523	8.89599	3.82549	1.37269	2.36069	0.0182408	0.162562	hypothetical protein
Zt09_chr_1_1524	90.0689	0.455478	0.23785	0	1	1	similar to alkaline ceramidase family protein
Zt09_chr_1_1525	44.9032	0.323748	0.28883	0	1	1	similar to cholesterol oxidase
Zt09_chr_1_1526	4068.98	0.228493	0.124943	0	1	1	hypothetical protein
Zt09_chr_1_1527	146.952	0.0885396	0.218389	0	1	1	similar to MFS sugar transporter
Zt09_chr_1_1528	394.128	0.249126	0.240001	0	1	1	similar to methylenetetrahydrofolate dehydrogenase
Zt09_chr_1_1529	553.046	0.223458	0.126457	0	1	1	hypothetical protein
Zt09_chr_1_153	56.1272	0.577097	0.307363	0	1	1	similar to cytochrome p450 oxidoreductase
Zt09_chr_1_1530	1790.08	0.529549	0.204647	0	1	1	similar to endosomal protein p24b
Zt09_chr_1_1531	8.79944	2.9769	0.794526	3.01047	0.00260839	0.0301714	hypothetical protein
Zt09_chr_1_1532	847.574	0.0139979	0.136639	0	1	1	hypothetical protein
Zt09_chr_1_1533	91.2517	0.24643	0.261034	0	1	1	similar to transmembrane amino acid transporter protein
Zt09_chr_1_1534	159.56	0.0415746	0.22011	0	1	1	hypothetical protein
Zt09_chr_1_1535	110.498	-0.22424	0.204244	0	1	1	similar to glycoside hydrolase family 43 protein
Zt09_chr_1_1536	807.838	0.368189	0.135093	0	1	1	hypothetical protein
Zt09_chr_1_1537	78.9403	-0.307446	0.222218	0	1	1	predicted protein
Zt09_chr_1_1538	1077.06	0.0215397	0.0971436	0	1	1	hypothetical protein
Zt09_chr_1_1539	74.1144	0.515511	0.227528	0	1	1	hypothetical protein
Zt09_chr_1_154	2992.52	-0.585579	0.195331	-0.00296537	0.997634	1	similar to bax inhibitor family protein
Zt09_chr_1_1540	3.46187	0	1.9676	0	1	1	hypothetical protein
Zt09_chr_1_1541	2277.61	-0.323405	0.0861686	0	1	1	similar to stomatin family protein
Zt09_chr_1_1542	82.0423	-0.390646	0.470824	0	1	1	predicted protein
Zt09_chr_1_1543	3008.4	0.371491	0.109533	0	1	1	similar to serine/threonine protein kinase
Zt09_chr_1_1544	539.13	-0.486858	0.151855	0	1	1	similar to metallothionein-I gene transcription activator
Zt09_chr_1_1545	1044.7	-0.560454	0.135479	0	1	1	similar to iron-sulfur cluster assembly associated protein Nar1
Zt09_chr_1_1546	2920.37	0.206342	0.137261	0	1	1	similar to CMGC/RCK/MAK protein kinase
Zt09_chr_1_1547	473.417	0.276503	0.136574	0	1	1	similar to 3' exoribonuclease family protein (Rrp42)
Zt09_chr_1_1548	307.561	0.343564	0.209091	0	1	1	hypothetical protein
Zt09_chr_1_1549	1136.28	-0.0985517	0.155866	0	1	1	hypothetical protein
Zt09_chr_1_155	27.4805	3.13096	0.65322	3.89755	9.72e-05	0.00155046	predicted protein
Zt09_chr_1_1550	360.626	0.453514	0.127969	0	1	1	hypothetical protein
Zt09_chr_1_1551	483.95	0.026041	0.110116	0	1	1	hypothetical protein
Zt09_chr_1_1552	806.892	-0.0376864	0.13776	0	1	1	similar to m protein repeat protein
Zt09_chr_1_1553	183.743	-1.21887	0.276618	-2.2915	0.0219345	0.189254	similar to dihydroorotate dehydrogenase
Zt09_chr_1_1554	42.5086	0.146546	0.383748	0	1	1	unspecified product
Zt09_chr_1_1555	281.28	-0.129696	0.138812	0	1	1	similar to ferric-chelate reductase
Zt09_chr_1_1556	945.444	-0.632997	0.16284	-0.294746	0.768188	1	hypothetical protein
Zt09_chr_1_1557	462.847	-0.331184	0.146464	0	1	1	hypothetical protein
Zt09_chr_1_1558	3249.77	-1.17154	0.309058	-1.89783	0.0577187	0.426349	similar to putative alpha beta-hydrolase protein
Zt09_chr_1_1559	730.445	0.45818	0.217431	0	1	1	similar to short chain dehydrogenase
Zt09_chr_1_156	0.300454	0	4.2205	0	1	1	predicted protein
Zt09_chr_1_1560	255.776	-0.112229	0.226471	0	1	1	hypothetical protein
Zt09_chr_1_1561	1155.01	-0.406965	0.238807	0	1	1	similar to xanthine dehydrogenase
Zt09_chr_1_1562	465.756	-0.224606	0.148921	0	1	1	similar to intracellular protein transport protein (Sat1)
Zt09_chr_1_1563	1160.52	-0.220788	0.141421	0	1	1	similar to beta-glucan synthesis-associated protein KRE6
Zt09_chr_1_1564	495.485	0.0300672	0.134098	0	1	1	similar to diphthamide biosynthesis protein 1
Zt09_chr_1_1565	498.69	-3.76e-05	0.177646	0	1	1	similar to u6 snrna-associated sm-like protein lsm2
Zt09_chr_1_1566	241.208	4.0675	0.348252	9.99994	1.52e-23	2.09e-21	hypothetical protein
Zt09_chr_1_1567	256.357	0.16841	0.18605	0	1	1	hypothetical protein
Zt09_chr_1_1568	182.63	3.76686	0.266663	11.9321	8.05e-33	2.18e-30	similar to methyltransferase domain-containing protein
Zt09_chr_1_1569	608.411	-0.287566	0.141123	0	1	1	similar to ribulose-phosphate 3-epimerase
Zt09_chr_1_157	339.872	-0.0549857	0.187206	0	1	1	hypothetical protein
Zt09_chr_1_1570	1769.42	-0.0714768	0.0780461	0	1	1	similar to dipeptidyl-aminopeptidase B
Zt09_chr_1_1571	257.439	-0.000165626	0.125276	0	1	1	similar to lactonohydrolase
Zt09_chr_1_1572	773.688	0.0679659	0.160224	0	1	1	hypothetical protein
Zt09_chr_1_1573	8.32953	2.10377	0.923509	1.64456	0.100061	0.662972	hypothetical protein
Zt09_chr_1_1574	485.186	-0.167621	0.148308	0	1	1	similar to transcription initiation factor tfiid subunit 7
Zt09_chr_1_1575	1289.73	-0.0994219	0.192113	0	1	1	similar to cystathionine gamma-lyase
Zt09_chr_1_1576	1.04532	-0.334838	1.57869	0	1	1	predicted protein
Zt09_chr_1_1577	458.311	0.595047	0.173101	0.0580388	0.953718	1	similar to glycosyltransferase family 31 protein
Zt09_chr_1_1578	1022.69	0.5482	0.167651	0	1	1	similar to DUF821 domain-containing protein
Zt09_chr_1_1579	132.278	1.28556	0.366746	1.9102	0.0561079	0.418135	similar to MFS transporter
Zt09_chr_1_158	63.9239	1.6425	0.348201	3.03704	0.00238911	0.0280074	similar to aldose 1-epimerase
Zt09_chr_1_1580	388.054	0.41231	0.21505	0	1	1	similar to ankyrin repeat-containing protein
Zt09_chr_1_1581	700.1	0.112536	0.0906496	0	1	1	hypothetical protein
Zt09_chr_1_1582	1092.84	-0.0610047	0.091201	0	1	1	hypothetical protein
Zt09_chr_1_1583	5628.02	0.307329	0.134448	0	1	1	hypothetical protein
Zt09_chr_1_1584	1728.62	0.183509	0.173983	0	1	1	hypothetical protein
Zt09_chr_1_1585	31321.3	-0.0991709	0.143649	0	1	1	similar to adenosylhomocysteinase
Zt09_chr_1_1586	47.9731	3.91538	0.489028	6.81021	9.75e-12	4.73e-10	predicted protein
Zt09_chr_1_1587	19.3844	-0.864822	0.473887	-0.590483	0.554867	1	predicted protein
Zt09_chr_1_1588	48.9512	-0.796745	0.350668	-0.603832	0.545956	1	predicted protein
Zt09_chr_1_1589	354.456	-0.0608622	0.288602	0	1	1	similar to membrane protein
Zt09_chr_1_159	204.8	0.901705	0.183104	1.72965	0.083693	0.573783	hypothetical protein
Zt09_chr_1_1590	102.193	1.55053	0.304302	3.17294	0.00150906	0.0185417	predicted protein
Zt09_chr_1_1591	400.093	-2.97223	0.25904	-9.2157	3.09e-20	3.6e-18	similar to tripeptidyl peptidase-like protein
Zt09_chr_1_1592	454.593	-0.239709	0.178934	0	1	1	similar to serine family amino acid catabolism-related protein
Zt09_chr_1_1593	452.419	3.22272	0.349751	7.54172	4.64e-14	3.07e-12	hypothetical protein
Zt09_chr_1_1594	229.811	1.22526	0.529916	1.20823	0.226959	1	similar to putative glucose sorbosone dehydrogenase protein
Zt09_chr_1_1595	21.8937	1.81453	0.728417	1.68795	0.0914215	0.615536	predicted protein
Zt09_chr_1_1596	6.72824	0.650346	0.712009	0.0917774	0.926875	1	predicted protein
Zt09_chr_1_1597	25.1376	-0.303127	0.457018	0	1	1	predicted protein
Zt09_chr_1_1598	1945.67	0.0784246	0.181301	0	1	1	similar to pap2 domain containing protein
Zt09_chr_1_1599	548.289	-0.298917	0.124686	0	1	1	predicted protein
Zt09_chr_1_16	4.17505	5.08831	1.32802	3.39099	0.000696397	0.00936679	hypothetical protein
Zt09_chr_1_160	1492.26	-0.550078	0.124853	0	1	1	similar to amidase signature enzyme
Zt09_chr_1_1600	1023.94	-0.681996	0.128703	-0.753641	0.451065	1	similar to acetylornithine aminotransferase
Zt09_chr_1_1601	907.276	0.662466	0.753902	0.102754	0.918159	1	similar to phthalate transporter
Zt09_chr_1_1602	1119.92	0.481788	0.167361	0	1	1	similar to steroid alpha reductase family protein
Zt09_chr_1_1603	1485.88	1.17807	0.20417	2.90479	0.00367502	0.0406135	hypothetical protein
Zt09_chr_1_1604	852.281	0.201071	0.118355	0	1	1	similar to DNA-directed RNA polymerase II subunit RPB3
Zt09_chr_1_1605	104.042	1.70725	0.366942	3.05839	0.00222529	0.0263416	similar to glycoside hydrolase family 2 protein
Zt09_chr_1_1606	310.669	2.92207	0.192138	12.1635	4.86e-34	1.38e-31	hypothetical protein
Zt09_chr_1_1607	1191.51	0.133224	0.162365	0	1	1	similar to sh3 domain containing protein
Zt09_chr_1_1608	1262.9	-0.0652541	0.0816328	0	1	1	similar to sphingosine-1-phosphate lyase
Zt09_chr_1_1609	2986.66	-0.500723	0.15217	0	1	1	hypothetical protein
Zt09_chr_1_161	641.897	0.051897	0.0969109	0	1	1	similar to c6 zinc finger domain containing protein
Zt09_chr_1_1610	3609.72	-0.397588	0.146127	0	1	1	similar to cytochrome oxidase c subunit VIb
Zt09_chr_1_1611	95.1713	-0.280527	0.214914	0	1	1	hypothetical protein
Zt09_chr_1_1612	418.51	1.60814	1.24554	0.821447	0.411392	1	similar to agmatinase 1
Zt09_chr_1_1613	119.321	0.100897	0.237508	0	1	1	similar to mate efflux family protein
Zt09_chr_1_1614	1140.96	0.335841	0.202964	0	1	1	hypothetical protein
Zt09_chr_1_1615	7.88273	2.22037	0.959329	1.7047	0.0882495	0.599376	hypothetical protein
Zt09_chr_1_1616	335.237	0.172385	0.133233	0	1	1	similar to glycerol-3-phosphate phosphatase
Zt09_chr_1_1617	2182.75	-0.0130603	0.261485	0	1	1	similar to RNA-binding protein Lupus La
Zt09_chr_1_1618	748.096	0.290811	0.164839	0	1	1	predicted protein
Zt09_chr_1_1619	722.833	0.736353	0.204451	0.740289	0.459125	1	similar to signal peptidase complex component
Zt09_chr_1_162	939.036	0.158226	0.161079	0	1	1	similar to polarized growth protein
Zt09_chr_1_1620	956.539	0.59647	0.187509	0.0611729	0.951222	1	similar to duf850 domain protein
Zt09_chr_1_1621	187.189	0.22838	0.148634	0	1	1	hypothetical protein
Zt09_chr_1_1622	3.13449	-0.305583	1.17547	0	1	1	hypothetical protein
Zt09_chr_1_1623	2391.24	0.0203849	0.0788829	0	1	1	similar to small glutamine-rich tetratricopeptide repeat-containing protein
Zt09_chr_1_1624	1348.07	-0.124576	0.132691	0	1	1	similar to translation machinery-associated protein 20
Zt09_chr_1_1625	520.976	-0.554149	0.152051	0	1	1	hypothetical protein
Zt09_chr_1_1626	654.116	0.153449	0.214597	0	1	1	similar to putative ccaat-box-binding transcription factor protein
Zt09_chr_1_1627	977.24	-0.015357	0.103436	0	1	1	similar to prolyl-trna synthetase
Zt09_chr_1_1628	311.403	0.0235669	0.152788	0	1	1	similar to U1 zinc finger domain protein
Zt09_chr_1_1629	1116.46	0.627788	0.11137	0.384198	0.700831	1	similar to histone transcription regulator Hir1
Zt09_chr_1_163	992.214	0.204737	0.116427	0	1	1	hypothetical protein
Zt09_chr_1_1630	1181.58	0.169286	0.20982	0	1	1	similar to mitochondrial import inner membrane translocase subunit tim54
Zt09_chr_1_1631	499.167	-0.619143	0.218199	-0.156477	0.875657	1	hypothetical protein
Zt09_chr_1_1632	74.6213	-0.132569	0.206933	0	1	1	predicted protein
Zt09_chr_1_1633	714.387	0.0195511	0.124359	0	1	1	similar to casein kinase II subunit beta-2
Zt09_chr_1_1634	1701.86	0.00594704	0.146284	0	1	1	similar to DUF1339 domain protein
Zt09_chr_1_1635	118.004	-1.71778	0.252692	-4.48283	7.37e-06	0.000146414	hypothetical protein
Zt09_chr_1_1636	276.816	-0.583012	0.187805	0	1	1	hypothetical protein
Zt09_chr_1_1637	1037.77	-0.001207	0.0769801	0	1	1	similar to intermediate filament protein Mdm1
Zt09_chr_1_1638	612.629	-0.278428	0.237685	0	1	1	similar to epoxide hydrolase
Zt09_chr_1_1639	6.91251	0.20893	0.727459	0	1	1	hypothetical protein
Zt09_chr_1_164	23.2126	-0.154379	0.742448	0	1	1	predicted protein
Zt09_chr_1_1640	29.2444	0.157938	0.337959	0	1	1	similar to Lipase B
Zt09_chr_1_1641	1835.83	0.24104	0.131969	0	1	1	hypothetical protein
Zt09_chr_1_1642	90.2769	-0.00661417	0.216903	0	1	1	similar to RTA1 domain protein
Zt09_chr_1_1643	95.7544	-0.514209	0.198449	0	1	1	hypothetical protein
Zt09_chr_1_1644	153.378	-0.784622	0.199612	-1.00005	0.317287	1	similar to mitochondrial carrier protein
Zt09_chr_1_1645	402.625	0.00557465	0.251693	0	1	1	hypothetical protein
Zt09_chr_1_1646	1301.56	-0.280877	0.210994	0	1	1	similar to calcium channel subunit cch1
Zt09_chr_1_1647	430.2	0.0782306	0.148318	0	1	1	similar to hydantoin racemase (Dcg1)
Zt09_chr_1_1648	205.3	-0.221421	0.150544	0	1	1	hypothetical protein
Zt09_chr_1_1649	889.773	0.0215921	0.153027	0	1	1	hypothetical protein
Zt09_chr_1_165	65.834	-1.00907	0.326878	-1.29734	0.194515	1	hypothetical protein
Zt09_chr_1_1650	7.40712	3.19116	0.995168	2.61881	0.00882369	0.08762	hypothetical protein
Zt09_chr_1_1651	23.554	-0.82482	0.414432	-0.57867	0.562812	1	predicted protein
Zt09_chr_1_1652	21.6497	-0.946024	0.394861	-0.914307	0.360556	1	predicted protein
Zt09_chr_1_1653	736.255	-0.319824	0.159364	0	1	1	similar to nadp-dependent leukotriene b4 12-hydroxydehydrogenase
Zt09_chr_1_1654	3.3108	-0.618707	0.95887	-0.035153	0.971958	1	predicted protein
Zt09_chr_1_1655	932.851	-1.68154	0.212354	-5.16372	2.42e-07	6.54e-06	similar to MGS207 protein
Zt09_chr_1_1656	252.869	-1.4671	0.213639	-4.12894	3.64e-05	0.000624257	predicted protein
Zt09_chr_1_1657	866.305	-0.144793	0.130766	0	1	1	similar to vesicle-mediated transport protein Vid24
Zt09_chr_1_1658	454.239	0.219198	0.182758	0	1	1	similar to mago nashi domain protein
Zt09_chr_1_1659	3962.17	0.286106	0.120539	0	1	1	similar to coatomer subunit beta
Zt09_chr_1_166	217.31	0.640419	0.303071	0.182858	0.854909	1	hypothetical protein
Zt09_chr_1_1660	121.882	-0.0337919	0.187496	0	1	1	hypothetical protein
Zt09_chr_1_1661	274.991	0.0924092	0.137483	0	1	1	similar to ph-response regulator protein palc
Zt09_chr_1_1662	0.897561	2.77616	1.74045	1.25897	0.208043	1	hypothetical protein
Zt09_chr_1_1663	44.5629	2.49729	0.345195	5.53975	3.03e-08	9.43e-07	similar to monooxygenase
Zt09_chr_1_1664	179.09	0.520901	0.1916	0	1	1	hypothetical protein
Zt09_chr_1_1665	119.035	0.10151	0.21606	0	1	1	hypothetical protein
Zt09_chr_1_1666	11306.3	0.156979	0.222167	0	1	1	similar to 40s ribosomal protein s8
Zt09_chr_1_1667	24.6197	1.71368	0.359672	3.13809	0.00170053	0.0207194	hypothetical protein
Zt09_chr_1_1668	3021.11	-0.214351	0.170692	0	1	1	hypothetical protein
Zt09_chr_1_1669	11.5479	-2.43748	0.897925	-2.06306	0.0391068	0.310132	predicted protein
Zt09_chr_1_167	512.819	-0.126892	0.160305	0	1	1	hypothetical protein
Zt09_chr_1_1670	70.5512	0.0169172	0.231297	0	1	1	hypothetical protein
Zt09_chr_1_1671	1487.71	0.153833	0.115086	0	1	1	similar to c-3 sterol dehydrogenase c-4 decarboxylase
Zt09_chr_1_1672	147.534	-0.645104	0.174543	-0.344353	0.730581	1	hypothetical protein
Zt09_chr_1_1673	893.205	-0.27411	0.291119	0	1	1	hypothetical protein
Zt09_chr_1_1674	162.897	-2.06217	0.32928	-4.48606	7.26e-06	0.000144704	similar to thioredoxin reductase
Zt09_chr_1_1675	1029.79	4.96079	0.235225	18.6026	3.06e-77	4.46e-74	hypothetical protein
Zt09_chr_1_1676	1170.28	0.253595	0.113296	0	1	1	similar to related to SFH1 subunit of the RSC complex
Zt09_chr_1_1677	47.8419	1.95505	0.289551	4.73162	2.23e-06	4.9e-05	hypothetical protein
Zt09_chr_1_1678	20.8253	-0.180942	0.405506	0	1	1	similar to sugar transporter family protein
Zt09_chr_1_1679	2523.03	0.39252	0.101056	0	1	1	hypothetical protein
Zt09_chr_1_168	3246.39	-0.103858	0.218073	0	1	1	similar to pre-mrna processing splicing factor 8
Zt09_chr_1_1680	89.4881	-0.307349	0.225687	0	1	1	similar to glycoside hydrolase family 79 protein
Zt09_chr_1_1681	7.12691	-4.5735	1.30671	-3.05231	0.00227084	0.026772	hypothetical protein
Zt09_chr_1_1682	742.639	0.172546	0.147455	0	1	1	hypothetical protein
Zt09_chr_1_1683	476.375	0.0141589	0.132518	0	1	1	similar to 50s ribosomal protein mrp49
Zt09_chr_1_1684	1071.64	0.100634	0.125431	0	1	1	hypothetical protein
Zt09_chr_1_1685	539.173	1.03987	0.170654	2.66548	0.0076878	0.0777322	hypothetical protein
Zt09_chr_1_1686	2278.06	-0.114759	0.112625	0	1	1	similar to vacuolar ATP synthase subunit c
Zt09_chr_1_1687	3309.59	-1.03947	0.145373	-3.12622	0.00177067	0.0214618	similar to glycine cleavage system t protein
Zt09_chr_1_1688	19.1362	-0.823755	0.456901	-0.522554	0.601285	1	predicted protein
Zt09_chr_1_1689	2494.45	-0.0866416	0.169117	0	1	1	similar to adenylyl-sulfate kinase
Zt09_chr_1_169	4075.33	0.0664933	0.184847	0	1	1	similar to 60s ribosomal protein l34
Zt09_chr_1_1690	316.816	0.316045	0.202564	0	1	1	similar to tRNA (guanine-N(7)-)-methyltransferase
Zt09_chr_1_1691	141.809	0.518567	0.256375	0	1	1	similar to putative voltage gated chloride channel protein
Zt09_chr_1_1692	1043.05	0.0835424	0.135452	0	1	1	similar to ethanolamine kinase
Zt09_chr_1_1693	385.685	0.132449	0.146375	0	1	1	hypothetical protein
Zt09_chr_1_1694	680.581	-0.35846	0.145065	0	1	1	similar to duf962 domain-containing protein
Zt09_chr_1_1695	29673.8	-0.442499	0.133088	0	1	1	similar to mitochondrial ATP synthase alpha subunit
Zt09_chr_1_1696	695.735	0.242208	0.155796	0	1	1	predicted protein
Zt09_chr_1_1697	108.198	0.346675	0.213669	0	1	1	similar to Asp/Glu/hydantoin racemase
Zt09_chr_1_1698	31.7731	4.61364	0.668453	6.02682	1.67e-09	6.41e-08	hypothetical protein
Zt09_chr_1_1699	1055.05	-0.0963994	0.11311	0	1	1	hypothetical protein
Zt09_chr_1_17	0.391101	0	3.45513	0	1	1	hypothetical protein
Zt09_chr_1_170	1627.95	-0.197503	0.124655	0	1	1	similar to zinc finger domain-containing protein
Zt09_chr_1_1700	6.83187	2.65649	1.01254	2.04584	0.0407724	0.320673	predicted protein
Zt09_chr_1_1701	507.776	0.074805	0.108337	0	1	1	hypothetical protein
Zt09_chr_1_1702	728.515	0.4221	0.232741	0	1	1	similar to nucleolar protein 12
Zt09_chr_1_1703	3720.4	0.869528	0.16175	1.75906	0.0785674	0.54344	similar to dolichyl-phosphate-mannose--protein mannosyltransferase
Zt09_chr_1_1704	7650.39	-0.977817	0.448226	-0.876381	0.380823	1	similar to acetyl-coenzyme a synthetase
Zt09_chr_1_1705	97.4677	0.354821	0.295757	0	1	1	similar to duf726 domain protein
Zt09_chr_1_1706	323.09	0.824144	0.295562	0.809117	0.418448	1	similar to DNA repair protein Rad7
Zt09_chr_1_1707	1614.67	0.526558	0.31703	0	1	1	similar to alcohol dehydrogenase
Zt09_chr_1_1708	493.338	0.124685	0.22071	0	1	1	similar to ribonuclease h family protein
Zt09_chr_1_1709	3656.13	-0.176288	0.195199	0	1	1	similar to NADP-dependent alcohol dehydrogenase
Zt09_chr_1_171	0.523072	1.78148	2.24924	0.53195	0.594761	1	predicted protein
Zt09_chr_1_1710	839.906	-0.477563	0.475637	0	1	1	similar to alcohol dehydrogenase
Zt09_chr_1_1711	1311.41	-1.25833	0.277835	-2.42349	0.0153721	0.140877	hypothetical protein
Zt09_chr_1_1712	0.241237	1.18738	4.49288	0.134074	0.893344	1	predicted protein
Zt09_chr_1_1713	1623.21	0.0271531	0.11582	0	1	1	hypothetical protein
Zt09_chr_1_1714	2008.69	-0.0843548	0.166074	0	1	1	similar to ADAM family of metalloprotease ADM-B
Zt09_chr_1_1715	31.9414	1.69768	0.372691	2.98555	0.00283073	0.0322941	predicted protein
Zt09_chr_1_1716	13129.9	0.114589	0.184336	0	1	1	similar to 60S ribosomal protein L3
Zt09_chr_1_1717	1074.34	-0.344735	0.0776149	0	1	1	similar to hormone-sensitive lipase
Zt09_chr_1_1718	24.0322	0.933155	0.414037	0.84088	0.400415	1	hypothetical protein
Zt09_chr_1_1719	99.1336	0.00934598	0.234393	0	1	1	hypothetical protein
Zt09_chr_1_172	313.606	-0.0420094	0.163334	0	1	1	hypothetical protein
Zt09_chr_1_1720	261.45	-0.353696	0.293108	0	1	1	similar to N-acetyltransferase GCN5
Zt09_chr_1_1721	7512.99	-0.0197429	0.250585	0	1	1	hypothetical protein
Zt09_chr_1_1722	41576.3	0.110595	0.134153	0	1	1	similar to covalently-linked cell wall protein
Zt09_chr_1_1723	4.5785	-2.64774	1.15254	-1.78974	0.0734958	0.514162	predicted protein
Zt09_chr_1_1724	1738.93	-1.40197	0.771972	-1.05829	0.289922	1	similar to choline-sulfatase
Zt09_chr_1_1725	296.601	-0.551134	0.215244	0	1	1	similar to Peptidyl-tRNA hydrolase
Zt09_chr_1_1726	1.52222	3.40118	1.8953	1.48587	0.137313	0.848501	predicted protein
Zt09_chr_1_1727	1030.81	0.62414	0.0868406	0.450715	0.652195	1	hypothetical protein
Zt09_chr_1_1728	2158.98	0.12186	0.149223	0	1	1	hypothetical protein
Zt09_chr_1_1729	67.9665	0.16874	0.280202	0	1	1	predicted protein
Zt09_chr_1_173	4200.57	0.0581257	0.193081	0	1	1	similar to 40s ribosomal protein s19
Zt09_chr_1_1730	41.4554	-0.183471	0.326124	0	1	1	predicted protein
Zt09_chr_1_1731	61.1584	1.3032	0.264332	2.71702	0.0065872	0.068263	predicted protein
Zt09_chr_1_1732	1302.47	0.163502	0.0784542	0	1	1	hypothetical protein
Zt09_chr_1_1733	1657.75	0.0224664	0.11615	0	1	1	hypothetical protein
Zt09_chr_1_1734	911.276	0.310559	0.140839	0	1	1	hypothetical protein
Zt09_chr_1_1735	183.587	4.40403	0.272415	14.0192	1.19e-44	5.33e-42	similar to cytochrome p450 oxidoreductase
Zt09_chr_1_1736	221.328	-0.0155552	0.189342	0	1	1	similar to HIT finger domain protein
Zt09_chr_1_1737	323.725	-0.0890592	0.152636	0	1	1	similar to cytochrome c oxidase assembly protein cox11
Zt09_chr_1_1738	296.125	-0.23591	0.138665	0	1	1	similar to cupin domain protein
Zt09_chr_1_1739	541.921	-0.118546	0.160597	0	1	1	similar to glycoside hydrolase family 39 protein
Zt09_chr_1_174	334.365	-0.0468447	0.244833	0	1	1	similar to alcohol dehydrogenase-like protein
Zt09_chr_1_1740	71.7884	0.163079	0.272264	0	1	1	hypothetical protein
Zt09_chr_1_1741	411.769	0.151537	0.197785	0	1	1	hypothetical protein
Zt09_chr_1_1742	14.1355	0.384903	0.698131	0	1	1	similar to sugar transporter
Zt09_chr_1_1743	386.03	-0.0427264	0.124278	0	1	1	similar to nuclear mrna splicing factor-associated protein
Zt09_chr_1_1744	981.641	0.128265	0.1412	0	1	1	similar to cell cycle control protein Cwf4
Zt09_chr_1_1745	1369.06	0.0426579	0.0922199	0	1	1	similar to pre-mrna-processing factor 31
Zt09_chr_1_1746	242.803	-1.81372	0.201613	-6.09444	1.1e-09	4.32e-08	unspecified product
Zt09_chr_1_1747	67.0839	-0.0266339	0.408976	0	1	1	unspecified product
Zt09_chr_1_1748	113.759	-0.232522	0.187909	0	1	1	hypothetical protein
Zt09_chr_1_1749	46.177	1.17575	0.392533	1.50496	0.132334	0.827003	hypothetical protein
Zt09_chr_1_175	831.003	0.289014	0.139665	0	1	1	similar to kinesin family protein
Zt09_chr_1_1750	719.191	0.293474	0.162499	0	1	1	similar to adp-ribosylation factor 6
Zt09_chr_1_1751	184.556	1.04373	0.193436	2.37147	0.0177176	0.159117	similar to protein kinase
Zt09_chr_1_1752	1264.52	0.2136	0.111034	0	1	1	similar to glycosyl transferase family protein
Zt09_chr_1_1753	366.503	-0.340006	0.154317	0	1	1	similar to mitochondrial carrier protein
Zt09_chr_1_1754	47.478	0.365025	0.330094	0	1	1	predicted protein
Zt09_chr_1_1755	6.88832	4.47619	1.13917	3.4158	0.000635946	0.00868406	predicted protein
Zt09_chr_1_1756	1.04972	0.289701	1.68833	0	1	1	predicted protein
Zt09_chr_1_1757	596.169	-0.401343	0.167652	0	1	1	hypothetical protein
Zt09_chr_1_1758	1079.21	-0.349979	0.091699	0	1	1	similar to glutamate-cysteine ligase
Zt09_chr_1_1759	13.5507	1.25142	0.554307	1.20225	0.229265	1	hypothetical protein
Zt09_chr_1_176	0.329569	0.290007	3.58382	0	1	1	hypothetical protein
Zt09_chr_1_1760	101.868	0.000227719	0.214503	0	1	1	hypothetical protein
Zt09_chr_1_1761	1514.21	-0.293613	0.118571	0	1	1	hypothetical protein
Zt09_chr_1_1762	1447.82	0.0265059	0.119557	0	1	1	similar to mannose-6-phosphate isomerase
Zt09_chr_1_1763	402.058	-0.0994638	0.106853	0	1	1	similar to SAGA complex component Sgf29
Zt09_chr_1_1764	53.537	-0.0469149	0.3027	0	1	1	predicted protein
Zt09_chr_1_1765	225.435	0.0333363	0.193858	0	1	1	predicted protein
Zt09_chr_1_1766	288.351	-0.239335	0.207327	0	1	1	hypothetical protein
Zt09_chr_1_1767	1376.63	0.342786	0.167524	0	1	1	similar to alpha-1
Zt09_chr_1_1768	1143.73	-0.0198642	0.133522	0	1	1	predicted protein
Zt09_chr_1_1769	5.26126	1.41512	0.850537	0.97599	0.32907	1	hypothetical protein
Zt09_chr_1_177	780.248	-0.703491	0.181898	-0.651414	0.514779	1	hypothetical protein
Zt09_chr_1_1770	43.0851	-0.054126	0.28604	0	1	1	similar to cyclopentanone 1
Zt09_chr_1_1771	524.341	-0.282245	0.16122	0	1	1	hypothetical protein
Zt09_chr_1_1772	83.1084	-0.245316	0.257794	0	1	1	predicted protein
Zt09_chr_1_1773	27.0361	2.54147	0.400587	4.884	1.04e-06	2.45e-05	predicted protein
Zt09_chr_1_1774	11.7491	0.78514	0.527862	0.379152	0.704575	1	hypothetical protein
Zt09_chr_1_1775	1575.14	0.0317611	0.151715	0	1	1	similar to mitochondrial inner membrane translocase subunit tim44
Zt09_chr_1_1776	667.388	0.103334	0.171491	0	1	1	similar to mitochondrial ribosomal protein subunit protein
Zt09_chr_1_1777	49.1771	0.437537	0.300699	0	1	1	predicted protein
Zt09_chr_1_1778	9.89413	0.822728	0.750783	0.316641	0.751516	1	hypothetical protein
Zt09_chr_1_1779	3.29504	0.441411	1.16558	0	1	1	predicted protein
Zt09_chr_1_178	2.65206	3.95789	1.42176	2.37234	0.0176759	0.158987	hypothetical protein
Zt09_chr_1_1780	147.906	3.04046	0.20909	11.7436	7.62e-32	1.89e-29	similar to peroxidase catalase
Zt09_chr_1_1781	14.7939	-0.841587	0.530667	-0.483519	0.628727	1	predicted protein
Zt09_chr_1_1782	798.082	4.39515	0.312017	12.2114	2.7e-34	7.87e-32	hypothetical protein
Zt09_chr_1_1783	299.756	0.10889	0.147693	0	1	1	similar to cytochrome p450
Zt09_chr_1_1784	34.2115	0.241297	0.490523	0	1	1	similar to cytochrome P450
Zt09_chr_1_1785	91.6267	-0.176209	0.221576	0	1	1	hypothetical protein
Zt09_chr_1_1786	40.4763	4.57628	0.520606	7.66662	1.77e-14	1.22e-12	hypothetical protein
Zt09_chr_1_1787	0.0902022	1.18738	5.64883	0.106638	0.915076	1	predicted protein
Zt09_chr_1_1788	428.3	-0.513942	0.232443	0	1	1	similar to acyl-CoA dehydrogenase
Zt09_chr_1_1789	57.5604	1.22344	0.338629	1.88538	0.0593785	0.435301	similar to alpha 1
Zt09_chr_1_179	1131.74	0.0712925	0.130168	0	1	1	similar to glycoside hydrolase family 47
Zt09_chr_1_1790	330.995	0.0757926	0.259996	0	1	1	similar to aldehyde dehydrogenase
Zt09_chr_1_1791	11.8864	-0.0638495	0.590038	0	1	1	similar to carboxylesterase family protein
Zt09_chr_1_1792	1.98963	2.20105	1.2781	1.26442	0.206079	1	hypothetical protein
Zt09_chr_1_1793	0	NA	NA	NA	NA	NA	predicted protein
Zt09_chr_1_1794	12.7958	-0.415286	0.455177	0	1	1	predicted protein
Zt09_chr_1_1795	730.108	-0.232354	0.122492	0	1	1	hypothetical protein
Zt09_chr_1_1796	356.13	-0.425641	0.224959	0	1	1	similar to nitrilotriacetate monooxygenase protein
Zt09_chr_1_1797	17.142	2.90165	0.579333	3.99883	6.37e-05	0.00104727	predicted protein
Zt09_chr_1_1798	764.311	-0.217283	0.072028	0	1	1	hypothetical protein
Zt09_chr_1_1799	126.842	-0.169254	0.188765	0	1	1	hypothetical protein
Zt09_chr_1_18	36.3027	0.597537	0.351571	0.0356602	0.971553	1	predicted protein
Zt09_chr_1_180	2223.02	0.140245	0.105686	0	1	1	hypothetical protein
Zt09_chr_1_1800	673.462	-0.099383	0.148438	0	1	1	hypothetical protein
Zt09_chr_1_1801	526.565	0.00150117	0.115067	0	1	1	hypothetical protein
Zt09_chr_1_1802	350.284	-0.511596	0.147715	0	1	1	similar to hco3- transporter family protein
Zt09_chr_1_1803	16.4729	1.19383	0.46815	1.30051	0.193428	1	hypothetical protein
Zt09_chr_1_1804	31.174	1.38417	0.368791	2.167	0.0302351	0.248363	similar to acyltransferase
Zt09_chr_1_1805	77.0428	1.65184	0.335045	3.18419	0.00145162	0.0179686	similar to heterokaryon incompatibility protein
Zt09_chr_1_1806	961.207	0.78928	0.146677	1.39272	0.163704	0.973773	similar to DNA replication helicase Dna2
Zt09_chr_1_1807	0.253661	0	5.64883	0	1	1	predicted protein
Zt09_chr_1_1808	0.562002	2.40785	2.89437	0.629791	0.528831	1	predicted protein
Zt09_chr_1_1809	0	NA	NA	NA	NA	NA	predicted protein
Zt09_chr_1_181	157.809	-0.266707	0.234184	0	1	1	similar to DUF159 domain protein
Zt09_chr_1_1810	0.0740228	-0.889964	5.63663	-0.0541039	0.956852	1	predicted protein
Zt09_chr_1_1811	0.249634	-1.64194	5.30285	-0.199315	0.842016	1	predicted protein
Zt09_chr_1_1812	482.371	-0.265051	0.201724	0	1	1	hypothetical protein
Zt09_chr_1_1813	3720.18	0.323658	0.183376	0	1	1	similar to eukaryotic translation initiation factor 3 subunit D
Zt09_chr_1_1814	176.347	-0.462226	0.161568	0	1	1	predicted protein
Zt09_chr_1_1815	24.3081	1.49201	0.496397	1.82718	0.0676722	0.483085	predicted protein
Zt09_chr_1_1816	1904.2	-0.223889	0.126984	0	1	1	similar to mitochondrial 2-oxodicarboxylate carrier protein
Zt09_chr_1_1817	100.046	-0.0116225	0.292031	0	1	1	hypothetical protein
Zt09_chr_1_1818	90.194	0.787497	0.216437	0.935594	0.349482	1	hypothetical protein
Zt09_chr_1_1819	1436.98	0.148168	0.229336	0	1	1	similar to NRPS-like enzyme
Zt09_chr_1_182	598.239	0.488906	0.142866	0	1	1	hypothetical protein
Zt09_chr_1_1820	154.285	-0.300391	0.205234	0	1	1	similar to nadp:d-xylose dehydrogenase
Zt09_chr_1_1821	348.258	-0.148271	0.112079	0	1	1	similar to DNA repair protein Pso2/Snm1
Zt09_chr_1_1822	27.6882	-1.01001	0.355965	-1.19396	0.232495	1	hypothetical protein
Zt09_chr_1_1823	55.4661	-0.28188	0.22503	0	1	1	similar to C6 transcription factor
Zt09_chr_1_1824	300.398	-1.43609	0.358294	-2.3754	0.0175298	0.157917	similar to anhydro-N-acetylmuramic acid kinase
Zt09_chr_1_1825	38.3031	0.154231	0.382963	0	1	1	hypothetical protein
Zt09_chr_1_1826	93.7059	-0.638547	0.442013	-0.121143	0.903578	1	similar to MFS monosaccharide transporter
Zt09_chr_1_1827	29.1816	-1.27388	0.707199	-0.9741	0.330007	1	similar to dimeric dihydrodiol dehydrogenase
Zt09_chr_1_1828	109.187	-1.03651	0.225218	-2.00476	0.0449883	0.347496	hypothetical protein
Zt09_chr_1_1829	20.2184	0.749726	0.534718	0.308061	0.758036	1	similar to NmrA-like family protein
Zt09_chr_1_183	34.6079	0.321123	0.348271	0	1	1	hypothetical protein
Zt09_chr_1_1830	195.3	-0.207478	0.187926	0	1	1	similar to short-chain dehydrogenase
Zt09_chr_1_1831	465.756	-0.127435	0.199552	0	1	1	similar to 2-hydroxychromene-2-carboxylate isomerase
Zt09_chr_1_1832	504.169	-0.131123	0.170721	0	1	1	similar to phenylacetyl-CoA ligase
Zt09_chr_1_1833	930.396	-0.273179	0.0958836	0	1	1	similar to COP9 signalosome complex subunit 4
Zt09_chr_1_1834	26.547	-0.186568	0.345864	0	1	1	hypothetical protein
Zt09_chr_1_1835	18.7414	0.239005	0.494367	0	1	1	hypothetical protein
Zt09_chr_1_1836	69.2406	-0.550382	0.384671	0	1	1	similar to oxidase-like protein
Zt09_chr_1_1837	919.77	-0.696861	0.274877	-0.406949	0.684046	1	similar to O-acetylhomoserine/O-acetylserine sulfhydrylase
Zt09_chr_1_1838	235.39	-0.349139	0.180083	0	1	1	similar to putative ethanolamine utilization protein (EutQ)
Zt09_chr_1_1839	408.511	-0.583183	0.201983	0	1	1	hypothetical protein
Zt09_chr_1_184	233.727	0.00351765	0.187114	0	1	1	similar to isochorismatase family protein family
Zt09_chr_1_1840	176.993	0.28997	0.169165	0	1	1	hypothetical protein
Zt09_chr_1_1841	53.6389	-0.0355249	0.446427	0	1	1	similar to oxidoreductase
Zt09_chr_1_1842	21.698	0.137618	0.380847	0	1	1	predicted protein
Zt09_chr_1_1843	82.5532	0.161242	0.229494	0	1	1	hypothetical protein
Zt09_chr_1_1844	434.561	-0.351564	0.153164	0	1	1	similar to caffeine-induced death protein Cid2
Zt09_chr_1_1845	568.296	0.667798	0.126924	0.652341	0.514181	1	similar to DNA ligase
Zt09_chr_1_1846	108.476	0.0324966	0.215759	0	1	1	similar to 5'
Zt09_chr_1_1847	346.109	0.223728	0.193433	0	1	1	similar to glycosyltransferase family 8 protein
Zt09_chr_1_1848	291.794	0.165707	0.201327	0	1	1	similar to U6 snRNA-associated Sm-like protein LSm8
Zt09_chr_1_1849	335.479	0.197834	0.1688	0	1	1	similar to 2'
Zt09_chr_1_185	79.2513	0.0578933	0.258763	0	1	1	predicted protein
Zt09_chr_1_1850	1010.61	-0.0247593	0.118684	0	1	1	similar to glutaredoxin domain protein
Zt09_chr_1_1851	8315.08	0.115242	0.20982	0	1	1	similar to 60s ribosomal protein l9
Zt09_chr_1_1852	207.495	-1.05429	0.219566	-2.13734	0.0325701	0.264657	hypothetical protein
Zt09_chr_1_1853	1039.42	0.0247741	0.12269	0	1	1	similar to vacuolar protein sorting-associated protein 26
Zt09_chr_1_1854	1353.26	-0.703129	0.239452	-0.49333	0.621779	1	similar to branched-chain alpha-keto acid dehydrogenase E2 component
Zt09_chr_1_1855	4449.58	-1.06442	0.223167	-2.14826	0.031693	0.258982	similar to delta 1-pyrroline-5-carboxylate dehydrogenase
Zt09_chr_1_1856	351.841	-0.195054	0.139602	0	1	1	hypothetical protein
Zt09_chr_1_1857	29.4741	-0.101333	0.317912	0	1	1	similar to thermoresistant gluconokinase
Zt09_chr_1_1858	465.853	-2.21102	0.381557	-4.26154	2.03e-05	0.000371907	similar to haloacid dehalogenase
Zt09_chr_1_1859	457.82	-1.58985	0.21297	-4.71829	2.38e-06	5.18e-05	similar to potassium uptake protein
Zt09_chr_1_186	54.5945	-0.176357	0.269408	0	1	1	predicted protein
Zt09_chr_1_1860	19.0117	1.28462	0.389982	1.79397	0.0728182	0.510034	hypothetical protein
Zt09_chr_1_1861	634.054	0.411013	0.139815	0	1	1	similar to cytochrome P450 monooxygenase
Zt09_chr_1_1862	24.2159	-0.0725951	0.368479	0	1	1	hypothetical protein
Zt09_chr_1_1863	315.423	-0.370061	0.275972	0	1	1	hypothetical protein
Zt09_chr_1_1864	141.732	-0.574782	0.242205	0	1	1	similar to MFS transporter (Mch2)
Zt09_chr_1_1865	468.377	0.526467	0.143101	0	1	1	hypothetical protein
Zt09_chr_1_1866	347.893	0.0963031	0.165349	0	1	1	hypothetical protein
Zt09_chr_1_1867	250.75	-1.01321	0.22	-1.94643	0.0516035	0.391836	hypothetical protein
Zt09_chr_1_1868	306.269	-0.938505	0.147325	-2.3995	0.0164175	0.149283	similar to multicopper oxidase
Zt09_chr_1_1869	241.87	-1.15123	0.213627	-2.65056	0.00803573	0.0807595	hypothetical protein
Zt09_chr_1_187	721.878	-1.26256	0.157046	-4.31439	1.6e-05	0.000299228	similar to cytochrome P450
Zt09_chr_1_1870	4663.87	-0.729929	0.18664	-0.776513	0.437446	1	hypothetical protein
Zt09_chr_1_1871	5006.76	-1.0979	0.133237	-3.84957	0.000118327	0.00186758	hypothetical protein
Zt09_chr_1_1872	1452.51	-0.932829	0.233894	-1.48712	0.136983	0.847844	similar to salicylate hydroxylase/monooxygenase extracellular
Zt09_chr_1_1873	1973.74	0.151505	0.112525	0	1	1	hypothetical protein
Zt09_chr_1_1874	1364.63	-0.100766	0.113983	0	1	1	similar to MAP kinase
Zt09_chr_1_1875	625.341	0.264647	0.131299	0	1	1	similar to WD repeat-containing protein
Zt09_chr_1_1876	106.349	-0.225503	0.250602	0	1	1	hypothetical protein
Zt09_chr_1_1877	7.55363	0.403439	0.775988	0	1	1	hypothetical protein
Zt09_chr_1_1878	81.5266	-0.623976	0.210906	-0.1848	0.853386	1	hypothetical protein
Zt09_chr_1_1879	471.113	0.077984	0.18199	0	1	1	predicted protein
Zt09_chr_1_188	49.9999	-1.06144	0.343322	-1.38773	0.16522	0.978386	hypothetical protein
Zt09_chr_1_1880	307.732	0.278668	0.138449	0	1	1	hypothetical protein
Zt09_chr_1_1881	926.138	-0.265513	0.18623	0	1	1	similar to HLH transcription factor (GlcD gamma)
Zt09_chr_1_1882	288.289	0.173813	0.197125	0	1	1	similar to cytochrome c oxidase assembly protein cox19
Zt09_chr_1_1883	120.533	0.881695	0.227202	1.30587	0.191598	1	predicted protein
Zt09_chr_1_1884	20.2299	1.40564	0.438025	1.8735	0.0609995	0.445321	similar to 40S ribosomal protein S29
Zt09_chr_1_1885	22.6955	0.365406	0.409481	0	1	1	hypothetical protein
Zt09_chr_1_1886	1047.76	0.216848	0.0758918	0	1	1	hypothetical protein
Zt09_chr_1_1887	18.0476	1.68063	0.473345	2.31466	0.0206318	0.179343	predicted protein
Zt09_chr_1_1888	1335.81	-0.469853	0.185852	0	1	1	similar to aldo/keto reductase
Zt09_chr_1_1889	1747.2	0.00621671	0.0781084	0	1	1	similar to protein kinase activator (Mob2)
Zt09_chr_1_189	2161.72	-3.29366	0.305958	-8.85305	8.52e-19	9.27e-17	similar to gamma-glutamyltranspeptidase
Zt09_chr_1_1890	492.514	0.0240529	0.129261	0	1	1	hypothetical protein
Zt09_chr_1_1891	1664.36	-0.0509395	0.152119	0	1	1	similar to ubiquitin conjugating enzyme
Zt09_chr_1_1892	458.033	-0.108976	0.135782	0	1	1	hypothetical protein
Zt09_chr_1_1893	0.0903595	0.0717952	5.63663	0	1	1	predicted protein
Zt09_chr_1_1894	0	NA	NA	NA	NA	NA	predicted protein
Zt09_chr_1_1895	277.745	0.0454586	0.511833	0	1	1	similar to acyl-CoA dehydrogenase
Zt09_chr_1_1896	134.332	0.437877	0.201885	0	1	1	hypothetical protein
Zt09_chr_1_1897	1434.79	-1.01548	0.258747	-1.66369	0.0961741	0.641601	similar to succinyl-CoA synthetase
Zt09_chr_1_1898	1797.21	0.176402	0.138254	0	1	1	similar to ubiquitin-like modifier SUMO
Zt09_chr_1_1899	379.129	-0.134552	0.21059	0	1	1	similar to inosine-uridine preferring nucleoside hydrolase
Zt09_chr_1_19	476.364	-0.748655	0.231779	-0.706081	0.480138	1	hypothetical protein
Zt09_chr_1_190	785.102	-1.05401	0.259044	-1.81054	0.0702128	0.49566	similar to duf636 domain protein
Zt09_chr_1_1900	4103.5	-0.424806	0.253194	0	1	1	similar to calcium p-type atpase
Zt09_chr_1_1901	227.107	-0.0993294	0.245584	0	1	1	similar to tripeptidyl peptidase-like protein
Zt09_chr_1_1902	1943.18	0.050389	0.150404	0	1	1	hypothetical protein
Zt09_chr_1_1903	0.02576	-0.665587	5.64164	-0.0142843	0.988603	1	hypothetical protein
Zt09_chr_1_1904	111.872	-2.65337	0.306337	-6.75197	1.46e-11	6.88e-10	similar to MFS phospholipid transporter Git1
Zt09_chr_1_1905	193.741	-1.11475	0.154214	-3.43518	0.000592164	0.00813387	similar to SET domain-containing protein
Zt09_chr_1_1906	40.998	0.596197	0.304176	0.0368107	0.970636	1	hypothetical protein
Zt09_chr_1_1907	2666.16	0.080377	0.0855905	0	1	1	similar to protein phosphatase pp2a regulatory subunit b
Zt09_chr_1_1908	1185.16	0.37496	0.15293	0	1	1	predicted protein
Zt09_chr_1_1909	91.1942	0.439788	0.27506	0	1	1	hypothetical protein
Zt09_chr_1_191	116.133	-0.0382992	0.272342	0	1	1	similar to RNA polymerase ii transcription factor b subunit 5
Zt09_chr_1_1910	4.9748	-0.112934	0.822222	0	1	1	hypothetical protein
Zt09_chr_1_1911	814.022	0.230643	0.110202	0	1	1	similar to transcription initiation factor iif
Zt09_chr_1_1912	477.557	-0.142034	0.124752	0	1	1	similar to MFS multidrug transporter
Zt09_chr_1_1913	970.088	-1.32645	0.350503	-2.11539	0.0343969	0.277078	similar to salicylate hydroxylase
Zt09_chr_1_1914	18.3695	-0.456816	0.460327	0	1	1	hypothetical protein
Zt09_chr_1_1915	215.748	-0.149939	0.170693	0	1	1	hypothetical protein
Zt09_chr_1_1916	60.3162	-1.08353	0.26913	-1.85239	0.0639695	0.461087	hypothetical protein
Zt09_chr_1_1917	1426.05	-0.0785568	0.195071	0	1	1	similar to mechanosensitive ion channel family
Zt09_chr_1_1918	131.547	-0.107372	0.7046	0	1	1	similar to 6-aminohexanoate-dimer hydrolase
Zt09_chr_1_1919	315.207	0.467865	0.20437	0	1	1	similar to SET domain-containing protein
Zt09_chr_1_192	48.3146	0.382519	0.274807	0	1	1	predicted protein
Zt09_chr_1_1920	392.598	-0.183145	0.231756	0	1	1	similar to ribosomal RNA processing protein
Zt09_chr_1_1921	2023.46	0.475263	0.13334	0	1	1	similar to glucan 1
Zt09_chr_1_1922	27.1145	-0.110965	0.335785	0	1	1	predicted protein
Zt09_chr_1_1923	1241.85	0.33223	0.306457	0	1	1	similar to pumilio domain-containing protein
Zt09_chr_1_1924	121.831	1.48513	0.389681	2.30992	0.0208927	0.181205	predicted protein
Zt09_chr_1_1925	299.749	0.0717864	0.126651	0	1	1	similar to DNA polymerase Pol4
Zt09_chr_1_1926	159.698	0.928548	0.189508	1.81285	0.0698556	0.493737	similar to DNA replication complex gins protein psf1
Zt09_chr_1_1927	1185.79	-0.0843996	0.289373	0	1	1	similar to cord and cs domain containing protein
Zt09_chr_1_1928	857.47	-0.449828	0.199413	0	1	1	similar to 2
Zt09_chr_1_1929	256.005	-0.0132637	0.185862	0	1	1	hypothetical protein
Zt09_chr_1_193	32.7748	0.604257	0.35532	0.0541956	0.956779	1	similar to radical s-adenosyl methionine domain containing protein 2
Zt09_chr_1_1930	2428.57	-0.162026	0.122163	0	1	1	hypothetical protein
Zt09_chr_1_1931	883.269	-0.336143	0.156644	0	1	1	similar to Ribonuclease R/mitotic control protein dis3
Zt09_chr_1_1932	983.73	-0.375117	0.187091	0	1	1	similar to nuclear localization protein
Zt09_chr_1_1933	502.72	0.502818	0.132075	0	1	1	similar to histone-fold-containing protein
Zt09_chr_1_1934	63.841	-0.11709	0.312366	0	1	1	predicted protein
Zt09_chr_1_1935	516.46	0.197681	0.17335	0	1	1	similar to splicing factor 3a subunit 2
Zt09_chr_1_1936	0.623111	2.42275	2.61606	0.70249	0.482374	1	predicted protein
Zt09_chr_1_1937	960.258	0.285097	0.179742	0	1	1	similar to vesicle transport v-SNARE protein Gos1
Zt09_chr_1_1938	5055.69	0.313541	0.264901	0	1	1	similar to 60s ribosomal protein l35
Zt09_chr_1_1939	385.906	0.131198	0.168078	0	1	1	hypothetical protein
Zt09_chr_1_194	44.9257	-0.0297739	0.343024	0	1	1	similar to glycoside hydrolase family 115 protein
Zt09_chr_1_1940	34.4833	-0.348828	0.391082	0	1	1	hypothetical protein
Zt09_chr_1_1941	1779.48	1.67523	0.684457	1.59284	0.111197	0.719966	hypothetical protein
Zt09_chr_1_1942	97.5457	0.488597	0.263308	0	1	1	similar to HMG box protein
Zt09_chr_1_1943	497.995	0.0356391	0.273501	0	1	1	similar to TPR domain-containing protein
Zt09_chr_1_1944	494.133	-0.0824222	0.141922	0	1	1	similar to rwd domain containing protein
Zt09_chr_1_1945	985.692	0.631352	0.110633	0.418974	0.675235	1	similar to brct domain containing protein
Zt09_chr_1_1946	1.431	1.10315	1.6581	0.312495	0.754664	1	similar to aquaporin rerated protein
Zt09_chr_1_1947	577.476	0.245402	0.228703	0	1	1	similar to DNA-directed RNA polymerase iii polypeptide
Zt09_chr_1_1948	367.234	0.248129	0.143454	0	1	1	hypothetical protein
Zt09_chr_1_1949	554.634	-0.474979	0.212684	0	1	1	hypothetical protein
Zt09_chr_1_195	388.008	0.185562	0.211748	0	1	1	hypothetical protein
Zt09_chr_1_1950	268.127	-2.15596	0.305149	-5.14817	2.63e-07	7.06e-06	similar to Putative sterigmatocystin biosynthesis monooxygenase stcW
Zt09_chr_1_1951	191.924	-0.09356	0.138063	0	1	1	similar to putative escrt-ii complex component protein
Zt09_chr_1_1952	2094.77	-0.0316831	0.121834	0	1	1	hypothetical protein
Zt09_chr_1_1953	412.967	0.0298048	0.209131	0	1	1	hypothetical protein
Zt09_chr_1_1954	649.096	0.718541	0.128714	1.0375	0.299502	1	similar to mRNA cleavage and polyadenylation specificity factor complex subunit
Zt09_chr_1_1955	750.546	-0.092272	0.097745	0	1	1	hypothetical protein
Zt09_chr_1_1956	2994.89	0.0560181	0.0844887	0	1	1	similar to dynamin GTPase Dnm1
Zt09_chr_1_1957	56.7245	-0.129062	0.266844	0	1	1	predicted protein
Zt09_chr_1_1958	104.638	0.164078	0.189085	0	1	1	hypothetical protein
Zt09_chr_1_1959	843.157	-0.144174	0.251975	0	1	1	predicted protein
Zt09_chr_1_196	82.077	0.318371	0.25599	0	1	1	predicted protein
Zt09_chr_1_1960	49.8722	-1.08311	0.351073	-1.41881	0.155953	0.93874	similar to lactose permease
Zt09_chr_1_1961	59.6034	-0.765501	0.294297	-0.613329	0.539659	1	hypothetical protein
Zt09_chr_1_1962	0.40168	0	2.97637	0	1	1	similar to oxidoreductase
Zt09_chr_1_1963	1429.83	-0.049013	0.141432	0	1	1	similar to sugar transporter
Zt09_chr_1_1964	1037.23	-0.366937	0.241435	0	1	1	similar to dihydroxyacetone kinase
Zt09_chr_1_1965	477.842	-0.124741	0.2922	0	1	1	similar to 3-ketoacyl-ACP reductase
Zt09_chr_1_1966	595.434	-1.20672	0.233375	-2.66406	0.00772043	0.0779944	similar to polyketide synthase
Zt09_chr_1_1967	201.241	-0.274492	0.20745	0	1	1	hypothetical protein
Zt09_chr_1_1968	0.895807	-1.49717	1.72328	-0.52932	0.596583	1	hypothetical protein
Zt09_chr_1_1969	108.816	-0.708154	0.33207	-0.370868	0.710736	1	similar to short-chain dehydrogenase
Zt09_chr_1_197	829.794	-0.240478	0.130377	0	1	1	similar to acyl-CoA dehydrogenase family protein
Zt09_chr_1_1970	90.0954	0.498159	0.258744	0	1	1	predicted protein
Zt09_chr_1_1971	58.1288	0.877665	0.302718	0.966792	0.333648	1	predicted protein
Zt09_chr_1_1972	139.363	0.779178	0.214985	0.903214	0.366412	1	similar to aspartic proteinase yapsin-6 precursor
Zt09_chr_1_1973	253.562	-0.514843	0.152034	0	1	1	hypothetical protein
Zt09_chr_1_1974	65.4157	-0.118997	0.315654	0	1	1	similar to vitamin H transporter
Zt09_chr_1_1975	319.392	-0.223742	0.225986	0	1	1	similar to ammonium transporter
Zt09_chr_1_1976	628.357	-0.0490008	0.104492	0	1	1	similar to trna ligase
Zt09_chr_1_1977	7233.46	0.268014	0.126359	0	1	1	similar to adp-ribosylation factor
Zt09_chr_1_1978	12.8052	-0.0423767	0.793529	0	1	1	similar to MFS multidrug transporter
Zt09_chr_1_1979	97.3189	2.40044	0.290901	6.24075	4.35e-10	1.75e-08	hypothetical protein
Zt09_chr_1_198	73.3513	-1.21766	0.2276	-2.77968	0.00544125	0.0578282	hypothetical protein
Zt09_chr_1_1980	9347.46	-0.267231	0.180582	0	1	1	similar to 60s ribosomal protein l10a
Zt09_chr_1_1981	17.9721	-0.712828	0.445406	-0.286991	0.774119	1	hypothetical protein
Zt09_chr_1_1982	404.32	0.162311	0.166342	0	1	1	similar to G-patch domain-containing protein
Zt09_chr_1_1983	1075.44	0.0347938	0.148736	0	1	1	similar to serine/threonine protein kinase Kin1
Zt09_chr_1_1984	930.632	-0.0161646	0.0930309	0	1	1	similar to cell differentiation protein rcd1
Zt09_chr_1_1985	924.162	-0.0346256	0.130726	0	1	1	predicted protein
Zt09_chr_1_1986	6427.42	0.385948	0.115334	0	1	1	similar to tubulin beta chain
Zt09_chr_1_1987	4074.11	-0.704036	0.348615	-0.341454	0.732762	1	similar to homogentisate 1
Zt09_chr_1_1988	1952.62	-0.737084	0.334712	-0.454371	0.649562	1	similar to fumarylacetoacetase
Zt09_chr_1_1989	2017.75	-1.07847	0.309966	-1.59202	0.11138	0.720091	similar to cytochrome P450 phenylacetate 2-hydroxylase
Zt09_chr_1_199	727.605	-0.427018	0.146398	0	1	1	similar to cyclic nucleotide-binding domain containing protein
Zt09_chr_1_1990	5.09343	1.35854	0.784965	0.985448	0.324404	1	predicted protein
Zt09_chr_1_1991	543.03	-0.129813	0.123913	0	1	1	hypothetical protein
Zt09_chr_1_1992	1163.1	-0.039984	0.0965452	0	1	1	similar to MFS transporter
Zt09_chr_1_1993	94.5209	1.77036	0.322667	3.67362	0.000239134	0.00356193	hypothetical protein
Zt09_chr_1_1994	5183.08	0.314799	0.112381	0	1	1	hypothetical protein
Zt09_chr_1_1995	1219.27	0.309164	0.143036	0	1	1	similar to LIM domain-containing protein
Zt09_chr_1_1996	3112.25	0.305923	0.108978	0	1	1	similar to vacuolar atp synthase 16 kda proteolipid subunit
Zt09_chr_1_1997	5584.01	-0.588856	0.190712	-0.0202204	0.983868	1	similar to glutathione-dependent formaldehyde dehydrogenase
Zt09_chr_1_1998	79.5828	-0.348699	0.250167	0	1	1	hypothetical protein
Zt09_chr_1_1999	77.9086	-0.698228	0.237751	-0.476246	0.633899	1	similar to heme-thiolate peroxidase aromatic peroxygenase
Zt09_chr_1_2	25.8947	2.18864	0.338947	4.73125	2.23e-06	4.9e-05	predicted protein
Zt09_chr_1_20	1697.39	-0.330048	0.230241	0	1	1	similar to fmn-dependent dehydrogenase family protein
Zt09_chr_1_200	1069.86	-0.441018	0.131778	0	1	1	hypothetical protein
Zt09_chr_1_2000	1087.59	0.037665	0.1263	0	1	1	similar to duf567 domain protein
Zt09_chr_1_2001	426.394	-0.482679	0.132274	0	1	1	hypothetical protein
Zt09_chr_1_2002	1191.13	0.0519108	0.132603	0	1	1	similar to DUF6 domain protein
Zt09_chr_1_2003	121.894	0.0958031	0.196925	0	1	1	similar to tat pathway signal sequence
Zt09_chr_1_2004	3.79646	-2.40732	1.50378	-1.21182	0.22558	1	hypothetical protein
Zt09_chr_1_2005	1986.42	-0.363435	0.145069	0	1	1	similar to aflatoxin B1 aldehyde reductase
Zt09_chr_1_2006	799.189	0.653204	0.132119	0.516229	0.605695	1	similar to tubulin gamma chain
Zt09_chr_1_2007	194.723	0.14205	0.192051	0	1	1	similar to dynactin arp1 p25 subunit
Zt09_chr_1_2008	522.331	-0.212898	0.127224	0	1	1	hypothetical protein
Zt09_chr_1_2009	509.391	0.305861	0.222255	0	1	1	similar to 60S ribosomal subunit biogenesis protein Nop16
Zt09_chr_1_201	1204.67	0.0210385	0.143725	0	1	1	similar to alkaline phosphatase
Zt09_chr_1_2010	1195.07	0.462176	0.1428	0	1	1	similar to zip zinc transporter
Zt09_chr_1_2011	32.3931	1.40982	0.408585	2.01873	0.0435153	0.337911	hypothetical protein
Zt09_chr_1_2012	34.6612	-0.379975	0.314775	0	1	1	hypothetical protein
Zt09_chr_1_2013	865.662	0.0598527	0.0955337	0	1	1	similar to ESCRT-I component
Zt09_chr_1_2014	156.509	-0.156198	0.335813	0	1	1	similar to DSBA-like thioredoxin domain protein
Zt09_chr_1_2015	753.807	-0.480341	0.135403	0	1	1	similar to bar domain-containing protein
Zt09_chr_1_2016	8.98374	0.0534724	0.623201	0	1	1	hypothetical protein
Zt09_chr_1_2017	2487.92	-0.0266582	0.0810313	0	1	1	similar to cysteine desulfurase
Zt09_chr_1_2018	2004.53	-0.1496	0.14927	0	1	1	similar to vacuolar atp synthase subunit h
Zt09_chr_1_2019	21.1808	-1.05139	0.467685	-0.997224	0.318656	1	predicted protein
Zt09_chr_1_202	127.932	0.183263	0.231181	0	1	1	hypothetical protein
Zt09_chr_1_2020	92.7293	1.03883	0.252453	1.79767	0.0722298	0.507744	hypothetical protein
Zt09_chr_1_2021	273.608	-0.661894	0.164899	-0.466308	0.640995	1	similar to DNA-binding protein smubp-2
Zt09_chr_1_2022	69.3593	-0.274653	0.213906	0	1	1	hypothetical protein
Zt09_chr_1_2023	958.227	-0.0527787	0.150416	0	1	1	hypothetical protein
Zt09_chr_1_2024	314.477	-0.0762986	0.263139	0	1	1	hypothetical protein
Zt09_chr_1_2025	4274.11	-1.55621	0.149303	-6.50494	7.77e-11	3.34e-09	similar to nadh oxidase
Zt09_chr_1_2026	550.711	-0.246783	0.100364	0	1	1	similar to srebp cleavage activating protein
Zt09_chr_1_2027	54.5342	0.761817	0.21812	0.810639	0.417573	1	hypothetical protein
Zt09_chr_1_2028	15.7669	0.26229	0.516282	0	1	1	predicted protein
Zt09_chr_1_2029	0.529224	2.23194	3.06805	0.536803	0.591404	1	predicted protein
Zt09_chr_1_203	277.226	-0.12214	0.179788	0	1	1	unspecified product
Zt09_chr_1_2030	2246.51	-0.576341	0.255035	0	1	1	similar to aldehyde reductase
Zt09_chr_1_2031	1814.01	0.169682	0.20646	0	1	1	hypothetical protein
Zt09_chr_1_2032	454.925	-1.54139	0.261884	-3.65196	0.000260247	0.00386652	predicted protein
Zt09_chr_1_2033	343.104	-0.15085	0.170051	0	1	1	hypothetical protein
Zt09_chr_1_2034	521.713	0.0929135	0.138716	0	1	1	similar to fungal specific transcription factor domain containing protein
Zt09_chr_1_2035	1001.91	-0.0307235	0.180154	0	1	1	hypothetical protein
Zt09_chr_1_2036	2969.72	-0.101863	0.162953	0	1	1	similar to translation initiation factor rli1
Zt09_chr_1_2037	2060.16	-0.202854	0.176735	0	1	1	similar to chromodomain-helicase-DNA-binding protein 1
Zt09_chr_1_2038	89.7341	-0.546858	1.17834	0	1	1	similar to carbonic anhydrase
Zt09_chr_1_2039	822.713	-0.24526	0.172797	0	1	1	unspecified product
Zt09_chr_1_204	3171.59	-0.0811933	0.132717	0	1	1	similar to vacuolar ABC heavy metal transporter (Hmt1)
Zt09_chr_1_2040	0.0973268	0	5.64883	0	1	1	predicted protein
Zt09_chr_1_2041	312.151	-0.107642	0.135019	0	1	1	similar to mating-type switch/DNA repair protein Swi10/Rad10
Zt09_chr_1_2042	35.4508	0.0729281	0.346893	0	1	1	hypothetical protein
Zt09_chr_1_2043	961.869	0.290679	0.259125	0	1	1	similar to eukaryotic ribosome biogenesis protein 1
Zt09_chr_1_2044	977.728	0.00108795	0.155694	0	1	1	similar to endosomal peripheral membrane protein
Zt09_chr_1_2045	376.986	0.307173	0.102451	0	1	1	similar to ribonuclease p protein subunit
Zt09_chr_1_2046	4019.22	0.253786	0.196285	0	1	1	similar to COPII-coated vesicle protein SurF4/Erv29
Zt09_chr_1_2047	2103.33	0.436729	0.123515	0	1	1	hypothetical protein
Zt09_chr_1_2048	64.0314	-0.0144542	0.316832	0	1	1	similar to protein kinase
Zt09_chr_1_2049	563.753	-0.187077	0.0994739	0	1	1	similar to mitochondrial outer membrane protein iml2
Zt09_chr_1_205	3522.68	0.0525863	0.221532	0	1	1	similar to 40s ribosomal protein s21
Zt09_chr_1_2050	900.324	0.0226687	0.104477	0	1	1	hypothetical protein
Zt09_chr_1_2051	795.183	-0.403665	0.247318	0	1	1	hypothetical protein
Zt09_chr_1_2052	15908.1	-0.704384	0.234754	-0.508549	0.611069	1	similar to amino acid permease
Zt09_chr_1_2053	2051.07	-1.01905	0.207498	-2.09184	0.0364528	0.291222	hypothetical protein
Zt09_chr_1_2054	3.62644	-0.749709	1.02654	-0.160451	0.872526	1	hypothetical protein
Zt09_chr_1_2055	71.6185	-2.14903	0.306433	-5.104	3.33e-07	8.7e-06	predicted protein
Zt09_chr_1_2056	21.8828	-0.455246	0.486695	0	1	1	predicted protein
Zt09_chr_1_2057	3388.65	0.262293	0.165456	0	1	1	hypothetical protein
Zt09_chr_1_2058	230.4	0.264557	0.120479	0	1	1	hypothetical protein
Zt09_chr_1_2059	582.962	-0.272127	0.100727	0	1	1	hypothetical protein
Zt09_chr_1_206	7094.77	-0.0453614	0.239788	0	1	1	similar to glycoside hydrolase family 16 protein
Zt09_chr_1_2060	979.754	0.0106922	0.161469	0	1	1	similar to sulfate transporter family protein
Zt09_chr_1_2061	739.479	-0.501329	0.334263	0	1	1	predicted protein
Zt09_chr_1_2062	234.172	-0.4092	0.22758	0	1	1	similar to ubiquitin domain-containing protein
Zt09_chr_1_2063	45.1515	5.88062	0.718713	7.3682	1.73e-13	1.08e-11	hypothetical protein
Zt09_chr_1_2064	521.14	-0.102561	0.166181	0	1	1	hypothetical protein
Zt09_chr_1_2065	100.802	0.0632489	0.202093	0	1	1	similar to mitotic-spindle organizing protein 1
Zt09_chr_1_2066	306.745	-0.322654	0.150394	0	1	1	hypothetical protein
Zt09_chr_1_2067	291.209	-0.49618	0.244903	0	1	1	hypothetical protein
Zt09_chr_1_2068	159.567	-0.459967	0.178457	0	1	1	hypothetical protein
Zt09_chr_1_2069	45.8874	1.59946	0.377498	2.68733	0.00720247	0.0735915	predicted protein
Zt09_chr_1_207	57.348	0.46557	0.379326	0	1	1	similar to alpha/beta-hydrolase
Zt09_chr_1_2070	1566.59	0.0140105	0.0775905	0	1	1	hypothetical protein
Zt09_chr_1_2071	900.3	-0.0473073	0.139807	0	1	1	similar to integral membrane protein
Zt09_chr_1_2072	8681.96	-0.246675	0.132174	0	1	1	similar to phosphoglycerate kinase
Zt09_chr_1_2073	1186.7	0.139182	0.0937702	0	1	1	similar to 26 proteasome complex subunit Sem1
Zt09_chr_1_2074	1257.94	0.218313	0.119013	0	1	1	similar to nuclear pore complex protein nup107
Zt09_chr_1_2075	462.189	-0.641316	0.229225	-0.245681	0.805929	1	similar to patatin-like serine hydrolase
Zt09_chr_1_2076	21.1237	2.00883	0.455911	3.12304	0.00178994	0.0216279	similar to acetyltransferase
Zt09_chr_1_2077	267.792	0.107868	0.213106	0	1	1	predicted protein
Zt09_chr_1_2078	204.184	-0.638338	0.248907	-0.214291	0.83032	1	predicted protein
Zt09_chr_1_2079	67.9106	-0.59753	0.24177	-0.0518268	0.958667	1	hypothetical protein
Zt09_chr_1_208	74.785	0.101496	0.272787	0	1	1	predicted protein
Zt09_chr_1_2080	937.565	0.454781	0.149681	0	1	1	hypothetical protein
Zt09_chr_1_2081	373.114	0.193985	0.213161	0	1	1	similar to RNA polymerase II Mediator complex subunit Sin4
Zt09_chr_1_2082	2001.86	-0.368676	0.208543	0	1	1	hypothetical protein
Zt09_chr_1_2083	539.249	0.396121	0.13612	0	1	1	similar to dna repair protein rad51
Zt09_chr_1_2084	1002.95	0.289196	0.131769	0	1	1	hypothetical protein
Zt09_chr_1_2085	385.88	0.845688	0.216087	1.2064	0.227663	1	predicted protein
Zt09_chr_1_2086	200.959	-0.154535	0.140601	0	1	1	similar to penicillin-binding protein
Zt09_chr_1_2087	727.95	0.332421	0.266542	0	1	1	similar to GN3L_Grn1-domain-containing protein
Zt09_chr_1_2088	2441.28	-0.0240698	0.0861403	0	1	1	similar to N-terminal acetyltransferase catalytic subunit Nat1
Zt09_chr_1_2089	2630.63	-0.435477	0.163802	0	1	1	predicted protein
Zt09_chr_1_209	543.081	-0.12399	0.110313	0	1	1	similar to WD domain containing protein
Zt09_chr_1_2090	1286.57	0.134936	0.0942969	0	1	1	hypothetical protein
Zt09_chr_1_2091	523.668	0.4525	0.117044	0	1	1	similar to phosphatidylinositol phospholipase c
Zt09_chr_1_2092	706.344	-0.234508	0.100684	0	1	1	similar to amid-like mitochondrial oxidoreductase
Zt09_chr_1_2093	780.806	0.0437402	0.103137	0	1	1	similar to solute carrier family 25 member 38
Zt09_chr_1_2094	3513.99	-0.176623	0.237039	0	1	1	hypothetical protein
Zt09_chr_1_2095	546.997	-0.454023	0.19893	0	1	1	similar to alkaline dihydroceramidase
Zt09_chr_1_2096	265.027	0.101341	0.122253	0	1	1	similar to prefoldin subunit 1
Zt09_chr_1_2097	466.746	0.334274	0.108769	0	1	1	similar to tubulin-specific chaperone e
Zt09_chr_1_2098	103.387	0.242211	0.214326	0	1	1	predicted protein
Zt09_chr_1_2099	510.015	-0.501522	0.233356	0	1	1	similar to alpha/beta-hydrolase
Zt09_chr_1_21	89.8568	-0.692619	0.235177	-0.457609	0.647233	1	predicted protein
Zt09_chr_1_210	197.009	-0.193791	0.233052	0	1	1	predicted protein
Zt09_chr_1_2100	257.204	-0.274704	0.153938	0	1	1	similar to agmatinase
Zt09_chr_1_2101	314.751	-0.0262871	0.144965	0	1	1	hypothetical protein
Zt09_chr_1_2102	24.0937	3.44782	0.506969	5.64693	1.63e-08	5.23e-07	hypothetical protein
Zt09_chr_1_2103	48740.8	0.228064	0.325281	0	1	1	unspecified product
Zt09_chr_1_2104	2573.58	-0.912035	0.386371	-0.846426	0.397315	1	predicted protein
Zt09_chr_1_2105	101.637	-0.643526	0.215908	-0.271068	0.786339	1	hypothetical protein
Zt09_chr_1_2106	1521.75	0.227155	0.156742	0	1	1	hypothetical protein
Zt09_chr_1_2107	239.821	0.0785612	0.232855	0	1	1	predicted protein
Zt09_chr_1_2108	305.789	-0.37888	0.167746	0	1	1	predicted protein
Zt09_chr_1_2109	395.25	-0.295407	0.138447	0	1	1	similar to beta-glucosidase
Zt09_chr_1_211	127.275	-0.324618	0.180478	0	1	1	hypothetical protein
Zt09_chr_1_2110	0.161205	1.18735	5.64883	0.106633	0.91508	1	predicted protein
Zt09_chr_1_2111	998.794	-0.450022	0.178705	0	1	1	similar to monothiol glutaredoxin
Zt09_chr_1_2112	742.548	0.260789	0.325609	0	1	1	similar to brix domain-containing protein
Zt09_chr_1_2113	137.92	0.344222	0.21305	0	1	1	hypothetical protein
Zt09_chr_1_2114	5619.48	-0.0836309	0.10744	0	1	1	similar to amino acid permease
Zt09_chr_1_2115	1512.32	0.303108	0.145471	0	1	1	hypothetical protein
Zt09_chr_1_2116	211.266	0.606298	0.30384	0.0700953	0.944118	1	predicted protein
Zt09_chr_1_212	588.243	-0.170394	0.121504	0	1	1	similar to cactin
Zt09_chr_1_213	92.7079	0.598813	0.231692	0.0596199	0.952458	1	hypothetical protein
Zt09_chr_1_214	249.575	0.20712	0.19095	0	1	1	similar to nucleoside-diphosphate-sugar epimerase
Zt09_chr_1_215	2.29485	0.623438	1.07206	0.0358539	0.971399	1	predicted protein
Zt09_chr_1_216	805.837	0.00307893	0.105379	0	1	1	similar to putative importin 11 protein
Zt09_chr_1_217	634.041	0.0177909	0.128988	0	1	1	hypothetical protein
Zt09_chr_1_218	623.315	-0.265036	0.237752	0	1	1	similar to zinc-binding alcohol dehydrogenase
Zt09_chr_1_219	401.216	-0.131652	0.193488	0	1	1	similar to transthyretin domain protein
Zt09_chr_1_22	511.166	0.0319836	0.149365	0	1	1	hypothetical protein
Zt09_chr_1_220	0.718468	1.94493	2.26277	0.601	0.54784	1	hypothetical protein
Zt09_chr_1_221	0.339419	0	4.7489	0	1	1	hypothetical protein
Zt09_chr_1_222	116.285	0.13546	0.239818	0	1	1	hypothetical protein
Zt09_chr_1_223	332.71	0.12996	0.18245	0	1	1	hypothetical protein
Zt09_chr_1_224	145.964	-0.307654	0.216731	0	1	1	hypothetical protein
Zt09_chr_1_225	1833.98	-0.648145	0.209943	-0.300772	0.763589	1	similar to glutamate carboxypeptidase
Zt09_chr_1_226	639.614	-0.009329	0.10522	0	1	1	hypothetical protein
Zt09_chr_1_227	2205.99	0.0543169	0.110932	0	1	1	similar to phenylalanyl-trna synthetase alpha chain
Zt09_chr_1_228	2.28363	1.18745	2.05806	0.292727	0.769731	1	predicted protein
Zt09_chr_1_229	0.722479	-2.29534	5.58882	-0.306029	0.759583	1	predicted protein
Zt09_chr_1_23	466.326	-0.600673	0.205039	-0.0764371	0.939071	1	hypothetical protein
Zt09_chr_1_230	80.4987	-0.254172	0.274116	0	1	1	predicted protein
Zt09_chr_1_231	1555.24	-0.768219	0.145872	-1.25603	0.209106	1	similar to pyrroline-5-carboxylate reductase
Zt09_chr_1_232	827.642	-1.73687	0.318909	-3.61191	0.000303951	0.00445896	hypothetical protein
Zt09_chr_1_233	4363.45	-1.01591	0.112131	-3.8429	0.00012159	0.00190874	hypothetical protein
Zt09_chr_1_234	140.541	0.501034	0.184564	0	1	1	similar to mannosylphosphorylation protein
Zt09_chr_1_235	1.60585	1.0761	1.30175	0.377264	0.705977	1	hypothetical protein
Zt09_chr_1_236	2629.57	-0.117646	0.137866	0	1	1	similar to carbon catabolite derepressing protein kinase Snf1
Zt09_chr_1_237	205.392	-1.05301	0.335333	-1.39566	0.162817	0.97007	predicted protein
Zt09_chr_1_238	83.0255	-0.314724	0.267412	0	1	1	hypothetical protein
Zt09_chr_1_239	4668.94	-0.317303	0.227937	0	1	1	hypothetical protein
Zt09_chr_1_24	1450.06	0.545039	0.162057	0	1	1	similar to adenine phosphoribosyltransferase
Zt09_chr_1_240	434.061	-0.440866	0.203932	0	1	1	similar to duf218 domain protein
Zt09_chr_1_241	388.275	-0.479498	0.21996	0	1	1	predicted protein
Zt09_chr_1_242	0.354389	-2.36544	2.99163	-0.595141	0.551749	1	predicted protein
Zt09_chr_1_243	8199.01	-0.413545	0.203269	0	1	1	similar to c-1-tetrahydrofolate synthase
Zt09_chr_1_244	3592.02	0.199943	0.135809	0	1	1	similar to eukaryotic translation initiation factor 3 subunit
Zt09_chr_1_245	26.1939	2.30613	0.387211	4.44493	8.79e-06	0.000172989	predicted protein
Zt09_chr_1_246	312.443	1.56663	0.180853	5.42778	5.71e-08	1.69e-06	predicted protein
Zt09_chr_1_247	1134.01	-0.183685	0.0936143	0	1	1	similar to vacuolar-sorting protein snf7
Zt09_chr_1_248	38.4177	0.0878702	0.286239	0	1	1	hypothetical protein
Zt09_chr_1_249	62.2063	-0.303849	0.285164	0	1	1	similar to related to heterokaryon incompatibility protein (het-6OR allele)
Zt09_chr_1_25	1009.97	0.0551601	0.255484	0	1	1	hypothetical protein
Zt09_chr_1_250	0.0819174	0	5.64883	0	1	1	predicted protein
Zt09_chr_1_251	10028.7	-0.597699	0.170798	-0.0743539	0.940729	1	similar to glutamine synthetase
Zt09_chr_1_252	617.089	0.167096	0.134411	0	1	1	similar to rna polymerase ii transcription mediator-like protein
Zt09_chr_1_253	706.498	-0.963337	0.228638	-1.65474	0.0979774	0.651393	similar to secretory lipase
Zt09_chr_1_254	145.931	-0.425174	0.310779	0	1	1	similar to L-lactate dehydrogenase (cytochrome)
Zt09_chr_1_255	107.981	0.050023	0.196637	0	1	1	similar to aromatic peroxygenase
Zt09_chr_1_256	48.1422	1.194	0.313505	1.94254	0.0520717	0.394877	similar to alpha/beta-hydrolase
Zt09_chr_1_257	2267.28	-0.122486	0.139943	0	1	1	hypothetical protein
Zt09_chr_1_258	271.285	-0.579498	0.293602	0	1	1	similar to D-isomer-specific 2-hydroxyacid dehydrogenase family protein
Zt09_chr_1_259	1105.94	-0.865663	0.226959	-1.23662	0.216227	1	similar to glutathione s-transferase
Zt09_chr_1_26	124.069	-0.856062	0.233809	-1.15933	0.24632	1	hypothetical protein
Zt09_chr_1_260	9.79254	0.692032	0.658403	0.162564	0.870862	1	hypothetical protein
Zt09_chr_1_261	1126.5	0.473361	0.121267	0	1	1	similar to ubiquitin protein ligase Sel1/Ubx2
Zt09_chr_1_262	452.775	-0.296348	0.147738	0	1	1	similar to transcription factor C6
Zt09_chr_1_263	25.2528	0.783152	0.416803	0.475409	0.634496	1	similar to mandelate racemase/muconate lactonizing enzyme domain-containing protein
Zt09_chr_1_264	2170.13	1.88447	0.211489	6.14439	8.03e-10	3.18e-08	similar to GTP-binding protein EsdC
Zt09_chr_1_265	402.342	0.487764	0.12191	0	1	1	hypothetical protein
Zt09_chr_1_266	584.707	-0.584984	0.147537	0	1	1	hypothetical protein
Zt09_chr_1_267	1771.12	0.106224	0.198802	0	1	1	predicted protein
Zt09_chr_1_268	225.519	1.77056	0.307538	3.85502	0.000115721	0.00183142	similar to scytalone dehydratase
Zt09_chr_1_269	8.21188	-0.373383	0.66624	0	1	1	similar to c-3 sterol dehydrogenase c-4 decarboxylase
Zt09_chr_1_27	91.4201	0.099604	0.206988	0	1	1	hypothetical protein
Zt09_chr_1_270	4658.37	-0.143925	0.097152	0	1	1	similar to mRNA binding post-transcriptional regulator (Csx1)
Zt09_chr_1_271	7591.16	-0.0347253	0.0944407	0	1	1	similar to 14-3-3 family protein
Zt09_chr_1_272	266.072	-0.176553	0.180477	0	1	1	similar to ubiquitin conjugating enzyme
Zt09_chr_1_273	376.681	0.130081	0.166668	0	1	1	hypothetical protein
Zt09_chr_1_274	637.307	0.353989	0.116052	0	1	1	similar to o-methyltransferase
Zt09_chr_1_275	449.797	-0.249835	0.274024	0	1	1	similar to flavin-containing amine oxidase
Zt09_chr_1_276	48.2425	0.648857	0.398905	0.160081	0.872817	1	hypothetical protein
Zt09_chr_1_277	573.262	-0.220804	0.099099	0	1	1	similar to pyridoxal-phosphate dependent enzyme
Zt09_chr_1_278	2436.87	0.22933	0.16989	0	1	1	similar to TBC-domain-containing protein
Zt09_chr_1_279	349.121	-0.0861521	0.15354	0	1	1	hypothetical protein
Zt09_chr_1_28	1493.78	-0.390532	0.121682	0	1	1	similar to peptide methionine sulfoxide reductase
Zt09_chr_1_280	1371.5	0.486473	0.116994	0	1	1	hypothetical protein
Zt09_chr_1_281	1080.35	0.262124	0.142778	0	1	1	hypothetical protein
Zt09_chr_1_282	20.6464	0.612872	0.436753	0.0638162	0.949117	1	hypothetical protein
Zt09_chr_1_283	2768.55	-0.387495	0.239773	0	1	1	predicted protein
Zt09_chr_1_284	63.8785	-0.399234	0.290609	0	1	1	hypothetical protein
Zt09_chr_1_285	711.113	-0.218534	0.0993187	0	1	1	similar to neutral/alkaline non-lysosomal ceramidase
Zt09_chr_1_286	500.375	0.229232	0.187113	0	1	1	similar to bcas2 family protein
Zt09_chr_1_287	21.6804	1.03968	0.510456	0.890736	0.373071	1	predicted protein
Zt09_chr_1_288	43.0799	-1.53189	0.352535	-2.68595	0.00723245	0.0738332	similar to MFS multidrug resistance transporter
Zt09_chr_1_289	240.584	-0.122996	0.174121	0	1	1	hypothetical protein
Zt09_chr_1_29	1208.46	0.0936801	0.223347	0	1	1	hypothetical protein
Zt09_chr_1_290	147.829	-0.753268	0.207454	-0.811108	0.417304	1	similar to MFS multidrug transporter
Zt09_chr_1_291	5055.85	-1.05658	0.371424	-1.26965	0.204208	1	similar to isocitrate lyase
Zt09_chr_1_292	47.1117	0.271242	0.357651	0	1	1	hypothetical protein
Zt09_chr_1_293	12.1032	0.899579	0.643908	0.488547	0.625163	1	predicted protein
Zt09_chr_1_294	252.266	-0.484864	0.124013	0	1	1	hypothetical protein
Zt09_chr_1_295	2027.47	0.0464802	0.136305	0	1	1	similar to isoleucyl-tRNA synthetase
Zt09_chr_1_296	23.1955	-0.385152	0.414997	0	1	1	predicted protein
Zt09_chr_1_297	1912.79	-0.510969	0.133466	0	1	1	hypothetical protein
Zt09_chr_1_298	270.805	-0.384504	0.144669	0	1	1	hypothetical protein
Zt09_chr_1_299	86.4112	-0.534387	0.207784	0	1	1	predicted protein
Zt09_chr_1_3	926.121	0.198196	0.160014	0	1	1	hypothetical protein
Zt09_chr_1_30	106.189	0.290669	0.184266	0	1	1	predicted protein
Zt09_chr_1_300	1762.2	-0.428589	0.157674	0	1	1	similar to serine/threonine protein kinase
Zt09_chr_1_301	479.332	-1.28874	0.239626	-2.93683	0.00331583	0.0372089	predicted protein
Zt09_chr_1_302	251.882	4.07665	0.26293	13.2798	3.03e-40	1.1e-37	hypothetical protein
Zt09_chr_1_303	2123.57	0.263994	0.193871	0	1	1	similar to dead box RNA helicase
Zt09_chr_1_304	2342.75	-0.560727	0.234804	0	1	1	similar to spg20 protein
Zt09_chr_1_305	166.913	1.14328	0.216553	2.578	0.00993731	0.0970241	similar to von Willebrand domain containing protein
Zt09_chr_1_306	921.65	0.210055	0.120679	0	1	1	hypothetical protein
Zt09_chr_1_307	162.716	-0.253675	0.173139	0	1	1	similar to ras family protein
Zt09_chr_1_308	620.855	-0.863224	0.23695	-1.17419	0.240319	1	similar to platelet-activating factor acetylhydrolase precursor
Zt09_chr_1_309	1.43405	-2.56478	1.75636	-1.12721	0.259655	1	predicted protein
Zt09_chr_1_31	76.4843	1.7655	0.275907	4.27864	1.88e-05	0.000348219	predicted protein
Zt09_chr_1_310	919.153	0.298338	0.117585	0	1	1	similar to transcription factor TFIIA complex subunit Toa1
Zt09_chr_1_311	25.6601	0.545155	0.420034	0	1	1	hypothetical protein
Zt09_chr_1_312	56.7911	-0.107436	0.3008	0	1	1	similar to glycosyl hydrolase
Zt09_chr_1_313	29.9708	1.15861	0.440801	1.30128	0.193163	1	similar to oxidoreductase domain containing protein
Zt09_chr_1_314	4274.32	0.0695973	0.140486	0	1	1	hypothetical protein
Zt09_chr_1_315	100.051	0.414315	0.21346	0	1	1	hypothetical protein
Zt09_chr_1_316	781.926	-0.356672	0.129261	0	1	1	similar to adenosine deaminase family protein
Zt09_chr_1_317	1173.79	-0.0250908	0.151991	0	1	1	similar to 1-phosphatidylinositol-4
Zt09_chr_1_318	1052.23	-2.09607	0.307686	-4.91108	9.06e-07	2.18e-05	similar to BcpB protein
Zt09_chr_1_319	1960.43	-1.05071	0.242766	-1.91836	0.055065	0.412474	hypothetical protein
Zt09_chr_1_32	776.358	-0.308571	0.126601	0	1	1	similar to major facilitator superfamily transporter
Zt09_chr_1_320	325.771	-0.211636	0.216644	0	1	1	hypothetical protein
Zt09_chr_1_321	171.136	-0.532306	0.199857	0	1	1	similar to arsenical-resistance protein
Zt09_chr_1_322	508.75	0.0184669	0.196585	0	1	1	hypothetical protein
Zt09_chr_1_323	145.235	0.545555	0.221904	0	1	1	predicted protein
Zt09_chr_1_324	84.6209	0.520319	0.255809	0	1	1	hypothetical protein
Zt09_chr_1_325	250.887	-0.0451316	0.176301	0	1	1	hypothetical protein
Zt09_chr_1_326	394.94	0.00664939	0.118776	0	1	1	similar to meiotic recombination protein dmc1
Zt09_chr_1_327	31.8057	-0.336909	0.39882	0	1	1	hypothetical protein
Zt09_chr_1_328	3456.51	0.393568	0.206197	0	1	1	unspecified product
Zt09_chr_1_329	3828.33	-0.0744643	0.10185	0	1	1	similar to udp-n-acetylglucosamine pyrophosphorylase
Zt09_chr_1_33	8.57608	-0.481741	0.560441	0	1	1	predicted protein
Zt09_chr_1_330	214.654	2.27581	0.356493	4.74289	2.11e-06	4.65e-05	similar to carboxypeptidase s1
Zt09_chr_1_331	7.03935	0.413037	0.984653	0	1	1	hypothetical protein
Zt09_chr_1_332	2405.77	-0.10994	0.158597	0	1	1	unspecified product
Zt09_chr_1_333	2960.05	0.644912	0.294514	0.203425	0.838803	1	similar to aldehyde dehydrogenase (NAD+)
Zt09_chr_1_334	1268.87	-0.0814308	0.103914	0	1	1	similar to peroxisomal abc transporter
Zt09_chr_1_335	7.00766	2.32922	0.697996	2.4989	0.012458	0.117689	similar to ferric reductase like transmembrane component
Zt09_chr_1_336	631.535	0.02529	0.110111	0	1	1	similar to peptide chain release factor 1
Zt09_chr_1_337	69.6381	0.363416	0.281898	0	1	1	similar to mfs monocarboxylate transporter
Zt09_chr_1_338	172.658	-0.341439	0.238862	0	1	1	hypothetical protein
Zt09_chr_1_339	395.925	-0.35172	0.175383	0	1	1	similar to enoyl-CoA hydratase/isomerase family protein
Zt09_chr_1_34	1019.15	0.0658317	0.144722	0	1	1	hypothetical protein
Zt09_chr_1_340	1103.38	0.284089	0.140576	0	1	1	similar to actin-like protein
Zt09_chr_1_341	1692.66	-1.32308	0.496503	-1.48655	0.137133	0.847844	hypothetical protein
Zt09_chr_1_342	876.316	0.440933	0.154002	0	1	1	similar to oxysterol binding protein
Zt09_chr_1_343	615.202	-0.30592	0.135107	0	1	1	similar to serine carboxypeptidase
Zt09_chr_1_344	1172.16	-0.0200372	0.151392	0	1	1	similar to SWI/SNF family DNA-dependent ATPase Ris1
Zt09_chr_1_345	311.952	-0.204132	0.130876	0	1	1	similar to cytochrome p450 6a1
Zt09_chr_1_346	31.2049	1.06531	0.428633	1.12057	0.262472	1	hypothetical protein
Zt09_chr_1_347	988.874	-0.0231993	0.108181	0	1	1	hypothetical protein
Zt09_chr_1_348	818.65	-0.623565	0.20989	-0.18374	0.854218	1	similar to methyltransferase LaeA
Zt09_chr_1_349	1907.63	-0.130548	0.0738149	0	1	1	similar to d-lactate dehydrogenase
Zt09_chr_1_35	236.603	0.0925299	0.201002	0	1	1	hypothetical protein
Zt09_chr_1_350	1201.28	0.00582792	0.154986	0	1	1	hypothetical protein
Zt09_chr_1_351	5.11239	-0.188459	0.918667	0	1	1	hypothetical protein
Zt09_chr_1_352	1694.08	0.039305	0.16437	0	1	1	similar to polarized growth protein boi2
Zt09_chr_1_353	1172.07	0.0720065	0.155441	0	1	1	hypothetical protein
Zt09_chr_1_354	1355.15	0.0540268	0.169649	0	1	1	similar to histidine kinase group protein
Zt09_chr_1_355	533.433	0.10679	0.177458	0	1	1	hypothetical protein
Zt09_chr_1_356	231.624	-0.895293	0.230364	-1.34697	0.177989	1	hypothetical protein
Zt09_chr_1_357	38.2117	-0.113383	0.27915	0	1	1	similar to exo-beta-1
Zt09_chr_1_358	55.4893	2.93381	0.353248	6.64918	2.95e-11	1.34e-09	hypothetical protein
Zt09_chr_1_359	465.455	0.649329	0.145261	0.442851	0.657873	1	similar to DNA repair protein rad50
Zt09_chr_1_36	1863.41	0.110335	0.120553	0	1	1	similar to 3-hydroxy-3-methylglutaryl-coenzyme a reductase
Zt09_chr_1_360	2748.78	-0.54564	0.316257	0	1	1	hypothetical protein
Zt09_chr_1_361	1156.73	-0.329775	0.153592	0	1	1	similar to DNA directed RNA polymerase III largest subunit
Zt09_chr_1_362	0.174729	0.296153	5.64164	0	1	1	predicted protein
Zt09_chr_1_363	263.361	0.409005	0.310202	0	1	1	similar to oxidoreductase
Zt09_chr_1_364	286.55	0.848885	0.848415	0.311033	0.755776	1	hypothetical protein
Zt09_chr_1_365	2189.57	-1.40904	0.275166	-2.99469	0.0027472	0.0314676	similar to arrestin (or S-antigen)
Zt09_chr_1_366	394.765	-0.240914	0.255439	0	1	1	hypothetical protein
Zt09_chr_1_367	886.187	-0.379814	0.186162	0	1	1	hypothetical protein
Zt09_chr_1_368	106.159	-0.965751	0.28806	-1.32177	0.186244	1	predicted protein
Zt09_chr_1_369	366.378	-0.19197	0.192179	0	1	1	similar to U3 small nucleolar ribonucleoprotein protein Lcp5
Zt09_chr_1_37	57.3638	-0.224932	0.244742	0	1	1	hypothetical protein
Zt09_chr_1_370	1825.74	3.50834	0.906283	3.22564	0.00125692	0.0159791	similar to aminopeptidase y
Zt09_chr_1_371	2453.9	0.22894	0.22797	0	1	1	similar to nucleolar protein
Zt09_chr_1_372	565.124	0.112877	0.149135	0	1	1	similar to actin-related protein RO7
Zt09_chr_1_373	288.707	0.89845	0.31265	1.00256	0.316073	1	similar to subtilisin-like serine protease PR1A
Zt09_chr_1_374	1407.49	-0.0526017	0.151833	0	1	1	hypothetical protein
Zt09_chr_1_375	358.548	0.0373656	0.250392	0	1	1	similar to AB hydrolase superfamily protein B1A11.02
Zt09_chr_1_376	494.823	1.12482	0.188671	2.86116	0.00422092	0.0460349	hypothetical protein
Zt09_chr_1_377	394.611	0.0588541	0.146495	0	1	1	hypothetical protein
Zt09_chr_1_378	4.49181	0.610491	1.46883	0.0173546	0.986154	1	similar to glycerate kinase
Zt09_chr_1_379	57.8207	1.40806	0.302148	2.72403	0.00644908	0.0670106	hypothetical protein
Zt09_chr_1_38	246.805	-0.181455	0.127691	0	1	1	similar to PHD finger domain protein
Zt09_chr_1_380	1183.63	-0.413067	0.23684	0	1	1	similar to lipoxygenase
Zt09_chr_1_381	403.866	0.319146	0.164142	0	1	1	hypothetical protein
Zt09_chr_1_382	239.642	0.288965	0.153306	0	1	1	predicted protein
Zt09_chr_1_383	593.615	0.0308039	0.190252	0	1	1	similar to Na(+)/H(+) antiporter
Zt09_chr_1_384	314.665	0.183937	0.217182	0	1	1	similar to phospholipase d
Zt09_chr_1_385	586.971	0.0465517	0.15037	0	1	1	hypothetical protein
Zt09_chr_1_386	513.942	-0.253598	0.106689	0	1	1	hypothetical protein
Zt09_chr_1_387	31.0299	3.00319	0.569328	4.24744	2.16e-05	0.000393537	hypothetical protein
Zt09_chr_1_388	10.3605	1.16443	0.576715	1.00471	0.315035	1	similar to similar to oxidase
Zt09_chr_1_389	298.953	0.0334837	0.159346	0	1	1	hypothetical protein
Zt09_chr_1_39	584.859	-0.301616	0.19541	0	1	1	similar to histone deacetylase
Zt09_chr_1_390	903.635	0.162603	0.189509	0	1	1	hypothetical protein
Zt09_chr_1_391	1505.46	-0.0165412	0.130441	0	1	1	similar to aldehyde dehydrogenase
Zt09_chr_1_392	3506.36	-0.352638	0.0895734	0	1	1	similar to mitogen-activated protein kinase
Zt09_chr_1_393	1188.58	0.392198	0.170661	0	1	1	hypothetical protein
Zt09_chr_1_394	252.929	-0.0952394	0.127208	0	1	1	hypothetical protein
Zt09_chr_1_395	11329	-0.120785	0.149769	0	1	1	similar to ketol-acid reductoisomerase
Zt09_chr_1_396	818.785	-0.0649897	0.0954327	0	1	1	similar to helicase MOV-10
Zt09_chr_1_397	1734.96	0.672197	0.194975	0.447222	0.654715	1	similar to endoplasmic reticulum vesicle protein 25
Zt09_chr_1_398	12.4429	2.99068	0.778621	3.08967	0.0020038	0.024011	predicted protein
Zt09_chr_1_399	1698.58	-0.331669	0.13447	0	1	1	similar to TPR repeat protein
Zt09_chr_1_4	23.6453	-0.0435134	0.449788	0	1	1	predicted protein
Zt09_chr_1_40	0.100086	0	5.64883	0	1	1	hypothetical protein
Zt09_chr_1_400	7.49902	0.109982	0.665088	0	1	1	predicted protein
Zt09_chr_1_401	37.9789	0.353224	0.375452	0	1	1	hypothetical protein
Zt09_chr_1_402	2184.21	-0.325976	0.186334	0	1	1	similar to acetyl-CoA-acetyltransferase
Zt09_chr_1_403	1564.38	-1.25079	0.195256	-3.40983	0.00065003	0.00882465	similar to ABC drug exporter AtrF
Zt09_chr_1_404	3.71378	3.91542	1.41718	2.35003	0.0187721	0.166153	hypothetical protein
Zt09_chr_1_405	794.911	-0.611672	0.194392	-0.137208	0.890866	1	similar to Ferlin/Peroxisome membrane
Zt09_chr_1_406	3549.75	-0.286519	0.174694	0	1	1	hypothetical protein
Zt09_chr_1_407	0.357039	-2.82961	3.96701	-0.565819	0.571517	1	similar to sugar transporter STL1
Zt09_chr_1_408	2.92965	-0.901324	1.19809	-0.264024	0.791762	1	predicted protein
Zt09_chr_1_409	718.677	0.00145674	0.127482	0	1	1	hypothetical protein
Zt09_chr_1_41	104.131	-0.296909	0.214465	0	1	1	predicted protein
Zt09_chr_1_410	143.639	-0.204111	0.245758	0	1	1	similar to glycosyltransferase family 1 protein
Zt09_chr_1_411	216.645	-1.26422	0.309965	-2.19127	0.0284321	0.23605	hypothetical protein
Zt09_chr_1_412	409.865	-0.172075	0.144992	0	1	1	hypothetical protein
Zt09_chr_1_413	2664.07	0.00623071	0.110885	0	1	1	similar to vacuolar atp synthase subunit d
Zt09_chr_1_414	1050.23	-0.420479	0.103248	0	1	1	hypothetical protein
Zt09_chr_1_415	2010.15	0.185368	0.165176	0	1	1	similar to methyltransferase (Ncl1)
Zt09_chr_1_416	178.549	-0.251508	0.272715	0	1	1	hypothetical protein
Zt09_chr_1_417	18.0577	0.654918	0.431207	0.162146	0.871191	1	predicted protein
Zt09_chr_1_418	3.36639	4.18531	1.4563	2.47223	0.0134273	0.125422	similar to APSES transcription factor Xbp1
Zt09_chr_1_419	169.831	-0.0451499	0.249421	0	1	1	similar to tpt-domain-containing protein
Zt09_chr_1_42	33.02	0.772953	0.342618	0.54858	0.583294	1	hypothetical protein
Zt09_chr_1_420	294.382	0.288089	0.191366	0	1	1	similar to ATP-dependent rrna helicase spb4
Zt09_chr_1_421	557.824	0.26191	0.18428	0	1	1	similar to seryl-trna synthetase
Zt09_chr_1_422	79.8875	0.530772	0.217123	0	1	1	hypothetical protein
Zt09_chr_1_423	595.875	-0.0853623	0.115788	0	1	1	similar to ubiquitin-conjugating enzyme
Zt09_chr_1_424	1364.26	0.0240015	0.159376	0	1	1	similar to MFS multidrug transporter
Zt09_chr_1_425	569.817	-0.338468	0.124759	0	1	1	similar to fungal specific transcription factor domain containing protein
Zt09_chr_1_426	1051.75	0.0130679	0.222695	0	1	1	hypothetical protein
Zt09_chr_1_427	10.5918	0.479506	0.57352	0	1	1	predicted protein
Zt09_chr_1_428	5763.72	0.421873	0.169526	0	1	1	similar to chromatin remodelling complex atpase chain isw1
Zt09_chr_1_429	127.432	-0.208937	0.222387	0	1	1	hypothetical protein
Zt09_chr_1_43	19.5246	-1.12982	1.49486	-0.36446	0.715515	1	predicted protein
Zt09_chr_1_430	99.2363	-0.139942	0.271177	0	1	1	hypothetical protein
Zt09_chr_1_431	553.639	0.108853	0.100447	0	1	1	similar to C2H2 type zinc finger domain protein
Zt09_chr_1_432	1766.49	-0.145046	0.143391	0	1	1	similar to sh3 domain containing protein
Zt09_chr_1_433	12.2774	-0.114869	0.500389	0	1	1	predicted protein
Zt09_chr_1_434	4057.95	-0.41996	0.123671	0	1	1	similar to isocitrate dehydrogenase
Zt09_chr_1_435	409.441	-0.551621	0.186953	0	1	1	similar to aminodeoxychorismate lyase
Zt09_chr_1_436	3068.07	-0.250225	0.11251	0	1	1	similar to mitochondrial import receptor subunit tom-70
Zt09_chr_1_437	1663.27	1.89177	0.387899	3.36884	0.000754856	0.0100257	similar to glycoside hydrolase family 76 protein
Zt09_chr_1_438	913.707	-0.40591	0.246663	0	1	1	similar to glutathione s-transferase
Zt09_chr_1_439	826.168	0.0194551	0.159583	0	1	1	hypothetical protein
Zt09_chr_1_44	1.55845	1.92693	2.29927	0.583633	0.559467	1	hypothetical protein
Zt09_chr_1_440	1358.27	0.278018	0.127738	0	1	1	hypothetical protein
Zt09_chr_1_441	183.645	1.83326	0.274501	4.54738	5.43e-06	0.000111391	similar to oxidoreductase
Zt09_chr_1_442	1164.96	-0.845101	0.197794	-1.31501	0.188506	1	similar to sugar transporter
Zt09_chr_1_443	45.1379	1.18399	0.447793	1.33766	0.181009	1	hypothetical protein
Zt09_chr_1_444	878.773	0.154175	0.125614	0	1	1	similar to chitin synthase 2
Zt09_chr_1_445	389.927	0.18377	0.161269	0	1	1	similar to low molecular weight phosphotyrosine protein phosphatase
Zt09_chr_1_446	162.67	-0.276138	0.20666	0	1	1	hypothetical protein
Zt09_chr_1_447	3.64593	-1.12517	1.04593	-0.516454	0.605537	1	predicted protein
Zt09_chr_1_448	1911.31	-0.761961	0.156697	-1.12932	0.258762	1	similar to Ras GTPase-activating protein
Zt09_chr_1_449	758.494	-0.316317	0.20069	0	1	1	hypothetical protein
Zt09_chr_1_45	21.2627	1.20008	1.07512	0.572107	0.567249	1	predicted protein
Zt09_chr_1_450	2189.18	0.257717	0.207669	0	1	1	similar to peptidyl-prolyl cis-trans isomerase D
Zt09_chr_1_451	2640.38	-0.332381	0.128751	0	1	1	hypothetical protein
Zt09_chr_1_452	1094.84	0.632086	0.181188	0.259876	0.79496	1	similar to short chain dehydrogenase/reductase
Zt09_chr_1_453	678.125	0.122125	0.149672	0	1	1	hypothetical protein
Zt09_chr_1_454	2767.39	0.18413	0.119046	0	1	1	similar to protein sly1
Zt09_chr_1_455	1883.1	-0.265936	0.132114	0	1	1	hypothetical protein
Zt09_chr_1_456	8395.49	-0.0655877	0.241135	0	1	1	hypothetical protein
Zt09_chr_1_457	1053.53	-0.0507467	0.0830378	0	1	1	similar to nedd8-conjugating enzyme ubc12
Zt09_chr_1_458	1174.01	-0.290768	0.190172	0	1	1	hypothetical protein
Zt09_chr_1_459	430.995	0.0564219	0.1785	0	1	1	similar to phosphoglycerate mutase family protein
Zt09_chr_1_46	10.1847	3.22114	1.29465	2.03618	0.0417325	0.326068	predicted protein
Zt09_chr_1_460	146.956	1.66891	0.23606	4.59166	4.4e-06	9.1e-05	predicted protein
Zt09_chr_1_461	631.96	0.604836	0.121611	0.163108	0.870433	1	similar to acid protease
Zt09_chr_1_462	149.212	1.65819	0.259773	4.13126	3.61e-05	0.000620728	similar to F-box and wd40 domain protein
Zt09_chr_1_463	1970.82	0.0364399	0.123311	0	1	1	hypothetical protein
Zt09_chr_1_464	427.992	0.0934389	0.221317	0	1	1	similar to s-adenosylmethionine-dependent methyltransferase-like protein
Zt09_chr_1_465	77.0765	-0.0308766	0.227365	0	1	1	similar to ww domain-containing oxidoreductase
Zt09_chr_1_466	834.228	-0.411271	0.114739	0	1	1	hypothetical protein
Zt09_chr_1_467	1253.22	-0.0547207	0.105136	0	1	1	similar to putative copper-transporting P-type ATPase
Zt09_chr_1_468	1.22707	-1.36452	1.85553	-0.420105	0.674409	1	hypothetical protein
Zt09_chr_1_469	79.8298	0.514569	0.248682	0	1	1	hypothetical protein
Zt09_chr_1_47	0.662275	0	3.85398	0	1	1	predicted protein
Zt09_chr_1_470	2051.05	0.0509693	0.13714	0	1	1	similar to serine/threonine-protein kinase KIN4
Zt09_chr_1_471	13.7044	0.165778	0.558195	0	1	1	hypothetical protein
Zt09_chr_1_472	45.0628	-0.212321	0.234266	0	1	1	predicted protein
Zt09_chr_1_473	662.647	0.0769146	0.0929854	0	1	1	similar to cop9 signalosome subunit 7
Zt09_chr_1_474	8.6133	1.19506	0.584939	1.04294	0.296975	1	similar to putative methyltransferase type 11 protein
Zt09_chr_1_475	1177.53	0.0113526	0.0964746	0	1	1	hypothetical protein
Zt09_chr_1_476	1437.38	0.539688	0.126378	0	1	1	similar to 5'-3' exoribonuclease 2
Zt09_chr_1_477	1248.68	0.249136	0.113955	0	1	1	similar to intracellular protein transport UsoA
Zt09_chr_1_478	481.306	-0.774548	0.199265	-0.951233	0.341486	1	similar to OPT oligopeptide transporter
Zt09_chr_1_479	327.98	-0.156619	0.185788	0	1	1	hypothetical protein
Zt09_chr_1_48	1879.77	-2.58151	0.254729	-7.83781	4.58e-15	3.42e-13	similar to proline oxidase
Zt09_chr_1_480	529.042	-0.0412855	0.149193	0	1	1	hypothetical protein
Zt09_chr_1_481	1795.71	0.747582	0.132799	1.22427	0.22085	1	similar to DNA topoisomerase II
Zt09_chr_1_482	54.8839	2.07228	0.431646	3.4456	0.000569798	0.00784516	predicted protein
Zt09_chr_1_483	5371.8	-0.583286	0.176243	0	1	1	similar to class ii aldolase adducin domain-containing protein
Zt09_chr_1_484	2096.23	0.2428	0.203896	0	1	1	hypothetical protein
Zt09_chr_1_485	280.187	-0.345321	0.230534	0	1	1	similar to mfs transporter
Zt09_chr_1_486	98.7298	-0.197012	0.30025	0	1	1	hypothetical protein
Zt09_chr_1_487	171.648	0.0424702	0.26243	0	1	1	hypothetical protein
Zt09_chr_1_488	1090.79	0.153093	0.137892	0	1	1	similar to short-chain dehydrogenase/reductase
Zt09_chr_1_489	455.427	0.380918	0.133249	0	1	1	similar to GTP-binding protein obg
Zt09_chr_1_49	2.72365	1.95296	1.21097	1.12963	0.25863	1	predicted protein
Zt09_chr_1_490	1622.41	-0.0329223	0.179746	0	1	1	hypothetical protein
Zt09_chr_1_491	191.83	0.15175	0.175464	0	1	1	hypothetical protein
Zt09_chr_1_492	738.015	-0.306922	0.144862	0	1	1	similar to DUF1014-domain-containing protein
Zt09_chr_1_493	442.756	-0.0356931	0.182686	0	1	1	similar to frg1-like family protein
Zt09_chr_1_494	2620.31	-1.01547	0.331248	-1.29955	0.193756	1	hypothetical protein
Zt09_chr_1_495	176.232	0.269608	0.223129	0	1	1	similar to alpha amylase
Zt09_chr_1_496	1112.32	-0.11316	0.142204	0	1	1	similar to putative map kinase kinase ste7 protein
Zt09_chr_1_497	2573.82	-0.0763421	0.173641	0	1	1	similar to transcription elongation factor spt6
Zt09_chr_1_498	827.758	-0.148628	0.846372	0	1	1	similar to nadp-dependent alcohol dehydrogenase
Zt09_chr_1_499	270.88	0.0767067	0.197967	0	1	1	hypothetical protein
Zt09_chr_1_5	49.3023	0.173362	0.30839	0	1	1	hypothetical protein
Zt09_chr_1_50	1.80582	3.81212	1.68906	1.9106	0.0560562	0.418017	predicted protein
Zt09_chr_1_500	2314.06	0.166472	0.107185	0	1	1	similar to CCR4-NOT transcription complex
Zt09_chr_1_501	46.103	-0.383313	0.279587	0	1	1	hypothetical protein
Zt09_chr_1_502	1.99315	0.333597	1.15589	0	1	1	predicted protein
Zt09_chr_1_503	1951.42	0.229114	0.0756297	0	1	1	similar to proteasome subunit alpha type-6
Zt09_chr_1_504	398.047	0.00465725	0.131827	0	1	1	hypothetical protein
Zt09_chr_1_505	4365.49	-0.137288	0.176404	0	1	1	similar to DUF907 domain-containing protein
Zt09_chr_1_506	2.8045	0.33708	1.19436	0	1	1	similar to quinone oxidoreductase
Zt09_chr_1_507	283.438	3.778	0.281171	11.3561	6.92e-30	1.55e-27	predicted protein
Zt09_chr_1_508	48.4416	0.243013	0.268609	0	1	1	predicted protein
Zt09_chr_1_509	344.983	-0.0614546	0.147982	0	1	1	similar to otu domain-containing protein 6b
Zt09_chr_1_51	0.472263	-0.224986	4.43809	0	1	1	hypothetical protein
Zt09_chr_1_510	132.675	0.252989	0.485309	0	1	1	similar to DUF1446 domain-containing protein
Zt09_chr_1_511	261.718	0.252857	0.299062	0	1	1	similar to caib baif family enzyme
Zt09_chr_1_512	144.082	-0.295427	0.173839	0	1	1	similar to Mg2+ transporter protein CorA-like/Zinc transport protein ZntB
Zt09_chr_1_513	1535.02	-0.21402	0.0736876	0	1	1	similar to dihydroorotase
Zt09_chr_1_514	347.086	0.131643	0.206689	0	1	1	similar to carboxylesterase
Zt09_chr_1_515	176.534	4.12666	0.259408	13.6528	1.94e-42	8.08e-40	hypothetical protein
Zt09_chr_1_516	2100.53	-0.723227	0.196232	-0.704406	0.48118	1	similar to transcription factor bZIP AtfA
Zt09_chr_1_517	586.86	0.353815	0.12414	0	1	1	similar to spindle pole body component alp6
Zt09_chr_1_518	823.806	-0.0216905	0.127381	0	1	1	similar to maf-like protein
Zt09_chr_1_519	992.114	-0.281108	0.158896	0	1	1	similar to MSF1-domain-containing protein
Zt09_chr_1_52	56.2294	-0.585033	0.306434	-0.000107528	0.999914	1	predicted protein
Zt09_chr_1_520	1273.89	-0.180574	0.0819547	0	1	1	similar to tryptophanyl-trna synthetase
Zt09_chr_1_521	142.377	-1.53526	0.417881	-2.27399	0.0229665	0.196846	similar to glycosyltransferase family 2 protein
Zt09_chr_1_522	465.661	0.560155	0.246595	0	1	1	similar to putative mitotic spindle checkpoint component mad2 protein
Zt09_chr_1_523	1206.75	0.204671	0.116234	0	1	1	similar to GTP-binding protein GUF1
Zt09_chr_1_524	1657.69	-0.100678	0.195101	0	1	1	hypothetical protein
Zt09_chr_1_525	59.461	0.00144555	0.275493	0	1	1	predicted protein
Zt09_chr_1_526	257.478	0.0802121	0.174511	0	1	1	hypothetical protein
Zt09_chr_1_527	712.501	0.212265	0.103698	0	1	1	similar to phosphoglycerate mutase family protein
Zt09_chr_1_528	268.249	-0.323798	0.134399	0	1	1	hypothetical protein
Zt09_chr_1_529	1473.4	-0.00693132	0.116209	0	1	1	similar to RNA polymerase II transcription elongation factor Rtf1p
Zt09_chr_1_53	0.0499984	-0.889964	5.63663	-0.0541039	0.956852	1	predicted protein
Zt09_chr_1_530	147.439	-0.380643	0.205602	0	1	1	similar to ubiquinone biosynthesis protein Coq7
Zt09_chr_1_531	41.8132	-0.426456	0.320559	0	1	1	predicted protein
Zt09_chr_1_532	2069.88	-0.285983	0.243669	0	1	1	similar to camp-dependent protein kinase regulatory subunit
Zt09_chr_1_533	3324.12	-0.707813	0.263944	-0.465298	0.641718	1	similar to carbohydrate-binding module family 48 protein
Zt09_chr_1_534	187.617	-0.313152	0.175952	0	1	1	similar to hydantoin utilization protein a
Zt09_chr_1_535	133.906	-0.192405	0.240383	0	1	1	similar to glyoxalase family protein
Zt09_chr_1_536	163.87	0.201404	0.193616	0	1	1	hypothetical protein
Zt09_chr_1_537	1612.26	0.102734	0.152521	0	1	1	similar to ribosomal protein s15
Zt09_chr_1_538	8513.14	0.229618	0.199027	0	1	1	similar to 40s ribosomal protein s0
Zt09_chr_1_539	2050.38	-0.0575419	0.153902	0	1	1	similar to pentafunctional polypeptide (AroM)
Zt09_chr_1_54	382.328	-0.0328961	0.140429	0	1	1	similar to peroxisomal biogenesis factor 2
Zt09_chr_1_540	487.826	-0.450549	0.211039	0	1	1	similar to alpha/beta hydrolase
Zt09_chr_1_541	1354.06	1.1277	0.779738	0.696003	0.486427	1	similar to phthalate transporter
Zt09_chr_1_542	2078.98	-0.528311	0.316898	0	1	1	similar to zinc-binding oxidoreductase CipB
Zt09_chr_1_543	115.3	0.36445	0.323122	0	1	1	similar to short chain dehydrogenase
Zt09_chr_1_544	65.51	0.329582	0.22776	0	1	1	hypothetical protein
Zt09_chr_1_545	1840.2	-0.223407	0.12777	0	1	1	similar to serine/threonine-protein phosphatase PP-Z
Zt09_chr_1_546	954.152	-0.205397	0.132385	0	1	1	similar to protoheme IX farnesyltransferase
Zt09_chr_1_547	947.774	0.115709	0.177763	0	1	1	hypothetical protein
Zt09_chr_1_548	3153.8	0.351877	0.178456	0	1	1	similar to pyruvate dehydrogenase protein x component
Zt09_chr_1_549	241.375	-0.229302	0.21331	0	1	1	similar to oxidoreductase
Zt09_chr_1_55	959.849	-0.775751	0.245886	-0.775771	0.437884	1	similar to 6-phosphogluconate dehydrogenase (decarboxylating)
Zt09_chr_1_550	858.308	-0.0384571	0.156289	0	1	1	hypothetical protein
Zt09_chr_1_551	646.244	-0.133669	0.188176	0	1	1	hypothetical protein
Zt09_chr_1_552	240.751	0.105939	0.159059	0	1	1	similar to triacylglycerol lipase
Zt09_chr_1_553	1262.5	-0.205773	0.239513	0	1	1	similar to V-type ATPase
Zt09_chr_1_554	187.723	0.224326	0.265827	0	1	1	hypothetical protein
Zt09_chr_1_555	77.1106	-0.336705	0.23104	0	1	1	similar to amidohydrolase family protein
Zt09_chr_1_556	55.5141	-0.369012	0.330168	0	1	1	similar to short-chain dehydrogenase
Zt09_chr_1_557	482.248	-0.0338669	0.196607	0	1	1	similar to ATP-dependent RNA helicase rok1
Zt09_chr_1_558	506.027	0.111876	0.125034	0	1	1	similar to dor1-like family protein
Zt09_chr_1_559	1902.53	-1.19588	0.5005	-1.22055	0.222258	1	hypothetical protein
Zt09_chr_1_56	0.263099	1.18735	5.24958	0.114742	0.908649	1	predicted protein
Zt09_chr_1_560	211.436	0.274164	0.239444	0	1	1	similar to type 11 methyltransferase
Zt09_chr_1_561	806.879	0.655154	0.248731	0.282048	0.777907	1	similar to MFS monocarboxylate transporter
Zt09_chr_1_562	0.577399	0.276537	2.41988	0	1	1	hypothetical protein
Zt09_chr_1_563	9.18814	-0.313252	0.56292	0	1	1	predicted protein
Zt09_chr_1_564	889.501	-0.153606	0.175213	0	1	1	similar to dihydrodipicolinate synthetase
Zt09_chr_1_565	5469.71	-0.0614074	0.129201	0	1	1	Name=GT2
Zt09_chr_1_566	5344.58	0.168137	0.145481	0	1	1	similar to mitochondrial F1F0-ATP synthase
Zt09_chr_1_567	841.632	0.150867	0.120744	0	1	1	hypothetical protein
Zt09_chr_1_568	499.398	-0.200974	0.141453	0	1	1	similar to phosphoglycerate mutase family domain protein
Zt09_chr_1_569	239.665	-0.150501	0.189305	0	1	1	similar to DUF1168 domain protein
Zt09_chr_1_57	579.971	-0.455798	0.210048	0	1	1	similar to ABC bile acid transporter
Zt09_chr_1_570	795.125	0.425592	0.146742	0	1	1	hypothetical protein
Zt09_chr_1_571	1.74044	2.74243	1.39184	1.55006	0.121127	0.771821	predicted protein
Zt09_chr_1_572	2.5976	4.26381	1.4811	2.48384	0.0129975	0.121994	predicted protein
Zt09_chr_1_573	170.461	0.47087	0.151201	0	1	1	similar to short-chain dehydrogenase/reductase family protein
Zt09_chr_1_574	64.5741	0.688123	0.297441	0.346699	0.728817	1	similar to catalase-1
Zt09_chr_1_575	425.154	0.0874346	0.164165	0	1	1	hypothetical protein
Zt09_chr_1_576	0.909242	0.673441	2.16242	0.040899	0.967376	1	predicted protein
Zt09_chr_1_577	3572.06	-0.172749	0.114408	0	1	1	similar to cytosolic non-specific dipeptidase
Zt09_chr_1_578	294.611	0.20175	0.183301	0	1	1	similar to Polysaccharide deacetylase family protein
Zt09_chr_1_579	386.957	-1.1605	0.317189	-1.81436	0.0696217	0.493281	similar to 3-oxoacyl-ACP reductase
Zt09_chr_1_58	241.055	0.194443	0.16931	0	1	1	similar to DNA excision repair protein
Zt09_chr_1_580	811.304	0.230668	0.253309	0	1	1	similar to small nucleolar ribonucleoprotein complex subunit Utp15
Zt09_chr_1_581	61.8096	0.256199	0.202097	0	1	1	predicted protein
Zt09_chr_1_582	2354.09	-0.0881042	0.107072	0	1	1	hypothetical protein
Zt09_chr_1_583	604.63	0.484102	0.138441	0	1	1	similar to chromosome segregation protein BIR1
Zt09_chr_1_584	915.499	-0.0329915	0.157207	0	1	1	hypothetical protein
Zt09_chr_1_585	398.133	-1.56537	0.326901	-2.99897	0.00270897	0.0311799	hypothetical protein
Zt09_chr_1_586	6809.14	-0.217207	0.173629	0	1	1	hypothetical protein
Zt09_chr_1_587	226.627	-0.253313	0.202909	0	1	1	predicted protein
Zt09_chr_1_588	263.102	0.197744	0.187527	0	1	1	hypothetical protein
Zt09_chr_1_589	387.797	-0.348527	0.186808	0	1	1	similar to phosphoglycerate mutase family protein
Zt09_chr_1_59	974.194	1.46553	0.244548	3.60063	0.000317441	0.00462194	hypothetical protein
Zt09_chr_1_590	215.41	0.295697	0.203594	0	1	1	similar to 5'-nucleotidase
Zt09_chr_1_591	4411.24	-0.837686	0.265233	-0.952697	0.340744	1	hypothetical protein
Zt09_chr_1_592	1.55274	0.24448	1.96982	0	1	1	hypothetical protein
Zt09_chr_1_593	231.599	-1.23421	0.365966	-1.77396	0.0760701	0.52931	hypothetical protein
Zt09_chr_1_594	1513.6	0.263101	0.0776946	0	1	1	similar to swi-snf complex subunit
Zt09_chr_1_595	370.677	0.182653	0.132437	0	1	1	similar to zinc metallopeptidase
Zt09_chr_1_596	124.799	-0.393866	0.209185	0	1	1	hypothetical protein
Zt09_chr_1_597	717.576	0.0732107	0.112157	0	1	1	similar to putative mitochondrial inheritance component mdm12 protein
Zt09_chr_1_598	391.815	-0.0139775	0.152646	0	1	1	similar to IBR finger domain-containing protein
Zt09_chr_1_599	1145.87	0.00695587	0.122071	0	1	1	similar to transcriptional regulator Ngg1
Zt09_chr_1_6	1242.98	0.169467	0.12264	0	1	1	similar to splicing factor U2AF 23 kDa subunit
Zt09_chr_1_60	349.798	-1.17493	0.359707	-1.64003	0.100999	0.667672	similar to major facilitator superfamily transporter
Zt09_chr_1_600	915.101	-0.217159	0.152028	0	1	1	similar to RING finger domain-containing protein
Zt09_chr_1_601	312.867	-0.210226	0.118727	0	1	1	similar to putative exosome complex exonuclease rrp41 protein
Zt09_chr_1_602	101.193	-0.609721	0.308139	-0.0802282	0.936056	1	predicted protein
Zt09_chr_1_603	462.441	0.016484	0.137045	0	1	1	similar to fungal specific transcription factor domain-containing protein
Zt09_chr_1_604	50.0303	-0.937784	0.586716	-0.601286	0.54765	1	predicted protein
Zt09_chr_1_605	2256.82	0.0021484	0.140774	0	1	1	similar to osomolarity two-component system
Zt09_chr_1_606	8744.49	0.109862	0.168353	0	1	1	hypothetical protein
Zt09_chr_1_607	56.7667	-0.63795	0.257426	-0.205692	0.837032	1	similar to Rad51 family DNA repair protein
Zt09_chr_1_608	296.621	-0.276238	0.231133	0	1	1	hypothetical protein
Zt09_chr_1_609	346.113	0.27266	0.2055	0	1	1	similar to bromodomain associated domain protein
Zt09_chr_1_61	228.832	-0.239154	0.133026	0	1	1	similar to putative metallo-hydrolase oxidoreductase protein
Zt09_chr_1_610	1012.42	0.0989532	0.0890761	0	1	1	similar to ap-3 adaptor complex subunit mu
Zt09_chr_1_611	2599.43	-0.346816	0.205321	0	1	1	similar to cytochrome c oxidase family protein
Zt09_chr_1_612	614.761	-0.201438	0.154876	0	1	1	similar to IFRD-domain-containing protein
Zt09_chr_1_613	699.508	-0.648227	0.199071	-0.317609	0.750781	1	hypothetical protein
Zt09_chr_1_614	860.721	-0.486711	0.202275	0	1	1	hypothetical protein
Zt09_chr_1_615	890.222	-0.602844	0.21583	-0.0826755	0.93411	1	hypothetical protein
Zt09_chr_1_616	301.027	-0.0374271	0.205837	0	1	1	hypothetical protein
Zt09_chr_1_617	3855.84	0.0942538	0.124428	0	1	1	similar to eukaryotic translation initiation factor 2 subunit beta
Zt09_chr_1_618	344.402	0.00215968	0.173498	0	1	1	hypothetical protein
Zt09_chr_1_619	635.517	1.46397	0.259441	3.38796	0.000704156	0.00946021	similar to duf124 domain containing protein
Zt09_chr_1_62	467.362	-0.628988	0.186104	-0.236364	0.813151	1	similar to nucleoside transporter
Zt09_chr_1_620	489.727	0.0234995	0.10656	0	1	1	hypothetical protein
Zt09_chr_1_621	820.454	0.145232	0.0960416	0	1	1	hypothetical protein
Zt09_chr_1_622	269.108	0.186815	0.283167	0	1	1	similar to nad-dependent 15-hydroxyprostaglandin dehydrogenase
Zt09_chr_1_623	470.707	0.170008	0.210966	0	1	1	hypothetical protein
Zt09_chr_1_624	14.1128	-0.713699	0.50822	-0.253234	0.800087	1	hypothetical protein
Zt09_chr_1_625	562.667	-0.67914	0.142822	-0.65914	0.509806	1	hypothetical protein
Zt09_chr_1_626	258.917	0.949664	0.135519	2.69088	0.00712633	0.0730057	hypothetical protein
Zt09_chr_1_627	1093.44	-0.533415	0.18984	0	1	1	predicted protein
Zt09_chr_1_628	2.26475	-0.55239	1.10972	0	1	1	predicted protein
Zt09_chr_1_629	56.5602	-0.486788	0.285821	0	1	1	hypothetical protein
Zt09_chr_1_63	290.806	-0.711135	0.208355	-0.605386	0.544923	1	unspecified product
Zt09_chr_1_630	48.1341	4.67412	0.541518	7.55122	4.31e-14	2.89e-12	similar to cytochrome p450
Zt09_chr_1_631	19.0048	-0.0887919	0.456496	0	1	1	predicted protein
Zt09_chr_1_632	947.441	0.218794	0.117075	0	1	1	hypothetical protein
Zt09_chr_1_633	577.192	-0.132264	0.130828	0	1	1	hypothetical protein
Zt09_chr_1_634	1197.5	0.0945232	0.148862	0	1	1	similar to mitochondrial import inner membrane translocase subunit tim10
Zt09_chr_1_635	117.263	1.64157	0.327877	3.22244	0.00127103	0.0160748	hypothetical protein
Zt09_chr_1_636	165.996	2.28888	0.202347	8.42061	3.75e-17	3.44e-15	similar to nadph oxidase
Zt09_chr_1_637	792.497	-0.0746569	0.151797	0	1	1	hypothetical protein
Zt09_chr_1_638	53.6458	0.381611	0.322926	0	1	1	predicted protein
Zt09_chr_1_639	604.452	-0.649501	0.306112	-0.210711	0.833112	1	similar to enoyl-CoA hydratase/isomerase
Zt09_chr_1_64	185.676	3.30424	0.412885	6.58596	4.52e-11	1.99e-09	predicted protein
Zt09_chr_1_640	230.951	3.00997	0.414142	5.85541	4.76e-09	1.68e-07	similar to 2-amino-3-carboxymuconate-6-semialdehyde decarboxylase
Zt09_chr_1_641	93.3588	1.35484	0.295293	2.60703	0.00913315	0.0901551	hypothetical protein
Zt09_chr_1_642	348.474	-0.0359167	0.133488	0	1	1	similar to putative cop9 signalosome complex subunit 12 protein
Zt09_chr_1_643	4712.27	0.128735	0.198853	0	1	1	similar to 60s ribosomal protein l20
Zt09_chr_1_644	116.281	0.0217691	0.360077	0	1	1	hypothetical protein
Zt09_chr_1_645	173.516	0.101216	0.200355	0	1	1	similar to wd domain-containing protein
Zt09_chr_1_646	791.886	0.496006	0.152199	0	1	1	hypothetical protein
Zt09_chr_1_647	220.535	0.598193	0.159635	0.0826448	0.934134	1	similar to glutamyl-tRNA(Gln) amidotransferase subunit A
Zt09_chr_1_648	1569.73	-0.347932	0.257682	0	1	1	similar to C2H2 transcription factor (Sfp1)
Zt09_chr_1_649	886.158	0.209961	0.207081	0	1	1	similar to tRNA-dihydrouridine synthase 3
Zt09_chr_1_65	3117.67	5.30008	0.189582	24.8709	1.54e-136	1.79e-132	hypothetical protein
Zt09_chr_1_650	1368.19	-0.664968	0.14653	-0.545748	0.585239	1	similar to bap31 domain protein
Zt09_chr_1_651	1.32338	-2.40694	1.7216	-1.05828	0.289929	1	predicted protein
Zt09_chr_1_652	178.29	-0.154747	0.190816	0	1	1	predicted protein
Zt09_chr_1_653	428.985	-0.255217	0.187186	0	1	1	similar to lysyl-trna synthetase
Zt09_chr_1_654	1409.48	0.319395	0.164585	0	1	1	hypothetical protein
Zt09_chr_1_655	52.4211	2.77431	0.440136	4.97417	6.55e-07	1.6e-05	hypothetical protein
Zt09_chr_1_656	103.358	-0.196513	0.188765	0	1	1	hypothetical protein
Zt09_chr_1_657	720.363	-0.274328	0.134889	0	1	1	hypothetical protein
Zt09_chr_1_658	6.0401	0.0733222	0.633211	0	1	1	similar to Six-bladed beta-propeller TolB-like protein
Zt09_chr_1_659	413.037	-0.508582	0.208085	0	1	1	hypothetical protein
Zt09_chr_1_66	1.3328	2.76601	4.39854	0.495849	0.620001	1	hypothetical protein
Zt09_chr_1_660	2403.59	0.0198575	0.139234	0	1	1	similar to multiprotein bridging factor 1
Zt09_chr_1_661	728.266	-0.141703	0.119165	0	1	1	hypothetical protein
Zt09_chr_1_662	1067.82	0.0111936	0.0862402	0	1	1	similar to calponin domain protein
Zt09_chr_1_663	111.321	0.991781	0.24808	1.63972	0.101064	0.667724	similar to maltose permease
Zt09_chr_1_664	1925.69	-0.0867623	0.16427	0	1	1	similar to phospholipase D1 (PLD1)
Zt09_chr_1_665	27.7334	0.771697	0.415562	0.449264	0.653241	1	hypothetical protein
Zt09_chr_1_666	99.2466	-0.250686	0.267874	0	1	1	similar to MFS transporter
Zt09_chr_1_667	951.494	0.041833	0.0804036	0	1	1	similar to phytanoyl-CoA dioxygenase family protein
Zt09_chr_1_668	1306.95	-0.220569	0.130347	0	1	1	similar to pre-mRNA splicing factor (Prp24)
Zt09_chr_1_669	1471.07	0.0635871	0.122252	0	1	1	similar to mitochondrial large ribosomal subunit
Zt09_chr_1_67	3.76261	1.98559	1.71125	0.818461	0.413094	1	predicted protein
Zt09_chr_1_670	2924.41	-0.347105	0.214494	0	1	1	predicted protein
Zt09_chr_1_671	207.987	0.295821	0.24341	0	1	1	similar to epoxide hydrolase
Zt09_chr_1_672	45.9282	2.57318	0.337677	5.88783	3.91e-09	1.43e-07	hypothetical protein
Zt09_chr_1_673	177.651	-0.514082	0.149625	0	1	1	similar to metalloprotease
Zt09_chr_1_674	173.552	0.00439387	0.181709	0	1	1	hypothetical protein
Zt09_chr_1_675	343.627	0.0260337	0.163088	0	1	1	similar to phosphotransferase enzyme family protein
Zt09_chr_1_676	128.88	0.496671	0.235738	0	1	1	hypothetical protein
Zt09_chr_1_677	646.56	0.0669302	0.144343	0	1	1	hypothetical protein
Zt09_chr_1_678	673.001	0.420939	0.302209	0	1	1	similar to glycoside hydrolase family 79 protein
Zt09_chr_1_679	6836.79	-1.3593	0.236298	-3.27678	0.00104997	0.0135138	similar to xylulose-5-phosphate phosphoketolase
Zt09_chr_1_68	1.06696	0	2.99181	0	1	1	predicted protein
Zt09_chr_1_680	2848.3	-0.656624	0.294959	-0.242827	0.80814	1	similar to ubiquitin-protein ligase
Zt09_chr_1_681	9.02554	-1.19357	0.721899	-0.843017	0.399219	1	predicted protein
Zt09_chr_1_682	975.36	-1.08775	0.310357	-1.61991	0.105252	0.689522	similar to fructose-2
Zt09_chr_1_683	59.5522	0.136393	0.352638	0	1	1	hypothetical protein
Zt09_chr_1_684	0	NA	NA	NA	NA	NA	hypothetical protein
Zt09_chr_1_685	0.235203	0	5.4035	0	1	1	hypothetical protein
Zt09_chr_1_686	971.078	0.191178	0.212442	0	1	1	hypothetical protein
Zt09_chr_1_687	1754.15	0.266483	0.102074	0	1	1	similar to ruvB-like helicase 1
Zt09_chr_1_688	746.442	-0.600654	0.172195	-0.0909082	0.927566	1	similar to iron-sulfur cluster assembly accessory protein
Zt09_chr_1_689	304.16	-0.247583	0.228328	0	1	1	similar to stress responsive a b barrel domain containing protein
Zt09_chr_1_69	4.55531	-0.709765	1.78744	-0.069801	0.944352	1	hypothetical protein
Zt09_chr_1_690	289.106	-0.149303	0.228759	0	1	1	similar to RCC1/BLIP-II protein
Zt09_chr_1_691	63.4652	-0.311869	0.296212	0	1	1	similar to ser/Thr protein phosphatase family protein
Zt09_chr_1_692	8.66712	-0.98112	0.767837	-0.515891	0.605931	1	predicted protein
Zt09_chr_1_693	36.314	0.408874	0.307057	0	1	1	hypothetical protein
Zt09_chr_1_694	17.6422	0.967835	0.505116	0.757915	0.448502	1	predicted protein
Zt09_chr_1_695	1157.09	0.0453976	0.131651	0	1	1	similar to vesicle transport v-snare protein
Zt09_chr_1_696	397.448	0.00909532	0.124275	0	1	1	similar to amine oxidase
Zt09_chr_1_697	109.927	0.181564	0.183244	0	1	1	hypothetical protein
Zt09_chr_1_698	175.384	0.290435	0.153542	0	1	1	hypothetical protein
Zt09_chr_1_699	25.0074	0.14874	0.359781	0	1	1	similar to choline dehydrogenase
Zt09_chr_1_7	468.792	0.346063	0.201135	0	1	1	similar to DNA-directed RNA polymerase III subunit Rpc34
Zt09_chr_1_70	1.67324	2.80022	2.22752	0.994477	0.319991	1	hypothetical protein
Zt09_chr_1_700	487.426	-0.799022	0.121865	-1.75622	0.0790508	0.546135	similar to DUF1674-domain-containing protein
Zt09_chr_1_701	39.8038	-0.557014	0.281051	0	1	1	hypothetical protein
Zt09_chr_1_702	719.866	0.149367	0.300814	0	1	1	similar to pre-rRNA processing protein Tsr1
Zt09_chr_1_703	604.503	-0.887959	0.339254	-0.893016	0.371849	1	similar to mannose-6-phosphate isomerase
Zt09_chr_1_704	573.04	-0.660353	0.202892	-0.371393	0.710344	1	similar to DUF726-domain-containing protein
Zt09_chr_1_705	561.95	0.243614	0.163771	0	1	1	similar to DUF1741-domain-containing protein
Zt09_chr_1_706	303.997	0.0207514	0.18268	0	1	1	similar to nicotinamide riboside kinase 1
Zt09_chr_1_707	1515.8	0.319185	0.130534	0	1	1	similar to kh domain-containing protein
Zt09_chr_1_708	502.571	0.130707	0.133506	0	1	1	similar to dynactin ro-3
Zt09_chr_1_709	58.3866	0.435748	0.272967	0	1	1	similar to spo22-domain-containing protein
Zt09_chr_1_71	39.3774	3.40395	0.562554	5.01098	5.42e-07	1.35e-05	hypothetical protein
Zt09_chr_1_710	1751.2	-0.489489	0.244774	0	1	1	hypothetical protein
Zt09_chr_1_711	69.5458	1.47161	0.476685	1.85996	0.0628913	0.455288	predicted protein
Zt09_chr_1_712	20.5882	1.15426	0.477659	1.19176	0.233354	1	hypothetical protein
Zt09_chr_1_713	6.98608	-0.713183	0.887185	-0.144483	0.885119	1	similar to putative Epidermis-type lipoxygenase 3
Zt09_chr_1_714	118.537	-0.39618	0.237726	0	1	1	predicted protein
Zt09_chr_1_715	433.235	-0.533678	0.188091	0	1	1	similar to aminotransferase family protein
Zt09_chr_1_716	856.135	-0.426586	0.12637	0	1	1	predicted protein
Zt09_chr_1_717	32.2352	-0.439495	0.351367	0	1	1	hypothetical protein
Zt09_chr_1_718	647.769	0.385006	0.145244	0	1	1	hypothetical protein
Zt09_chr_1_719	151.776	1.69704	0.355782	3.12562	0.00177432	0.0214837	hypothetical protein
Zt09_chr_1_72	2248.49	-1.98871	0.737805	-1.90256	0.0570986	0.423081	hypothetical protein
Zt09_chr_1_720	1002.26	0.115283	0.154836	0	1	1	hypothetical protein
Zt09_chr_1_721	9.55958	-0.704668	0.673841	-0.177591	0.859044	1	predicted protein
Zt09_chr_1_722	5117.91	0.0316502	0.0944276	0	1	1	similar to ferric-chelate reductase
Zt09_chr_1_723	14159.5	-0.31907	0.194782	0	1	1	similar to nadp-dependent alcohol dehydrogenase
Zt09_chr_1_724	29.1908	-0.0692577	0.380647	0	1	1	similar to glucose-methanol-choline oxidoreductase:gmc oxidoreductase
Zt09_chr_1_725	1925.51	-0.223543	0.156755	0	1	1	hypothetical protein
Zt09_chr_1_726	160.854	-1.6868	0.333483	-3.30392	0.000953424	0.0123945	similar to MFS monocarboxylate transporter
Zt09_chr_1_727	3764.97	-1.46584	0.231227	-3.8094	0.000139304	0.00216637	similar to nonribosomal peptide synthetase 10
Zt09_chr_1_728	329.934	-0.773715	0.182144	-1.03608	0.300166	1	hypothetical protein
Zt09_chr_1_729	384.747	-0.381705	0.225961	0	1	1	similar to mitochondrial peroxiredoxin prx1
Zt09_chr_1_73	103.092	1.75583	0.254937	4.59263	4.38e-06	9.07e-05	hypothetical protein
Zt09_chr_1_730	566.339	-0.099588	0.134008	0	1	1	hypothetical protein
Zt09_chr_1_731	8176.86	0.104086	0.197527	0	1	1	hypothetical protein
Zt09_chr_1_732	1395.61	0.1159	0.129819	0	1	1	similar to other hect domain ubiquitin protein ligase E3
Zt09_chr_1_733	1596.04	0.190555	0.0717748	0	1	1	similar to NAD dependent epimerase/dehydratase
Zt09_chr_1_734	60.4756	-0.0600013	0.25151	0	1	1	hypothetical protein
Zt09_chr_1_735	1165.4	-0.0607507	0.140887	0	1	1	hypothetical protein
Zt09_chr_1_736	271.662	0.141471	0.182246	0	1	1	similar to sodium/hydrogen exchanger family protein
Zt09_chr_1_737	525.132	0.482337	0.215221	0	1	1	similar to pseudouridylate synthase 3
Zt09_chr_1_738	169.473	-0.807767	0.204064	-1.09165	0.274987	1	similar to phosphatidylinositol N-acetylglucosaminyltransferase
Zt09_chr_1_739	78.5978	-1.64696	0.203473	-5.21917	1.8e-07	4.98e-06	hypothetical protein
Zt09_chr_1_74	37.739	0.912847	0.404474	0.810553	0.417622	1	hypothetical protein
Zt09_chr_1_740	655.222	-5.96e-05	0.14149	0	1	1	similar to ubiquitin-conjugating enzyme e2 2
Zt09_chr_1_741	1057.08	0.142531	0.174867	0	1	1	similar to phosphatidate cytidylyltransferase
Zt09_chr_1_742	1116.59	-0.207036	0.135121	0	1	1	similar to histidinol-phosphate aminotransferase
Zt09_chr_1_743	107.166	0.225792	0.285458	0	1	1	similar to carbohydrate esterase family 1 protein
Zt09_chr_1_744	477.589	0.0645779	0.153474	0	1	1	similar to GPI anchor transamidase
Zt09_chr_1_745	404.922	-0.0582414	0.133821	0	1	1	similar to ubiquitin-conjugating enzyme e2
Zt09_chr_1_746	442.204	0.112112	0.0974807	0	1	1	hypothetical protein
Zt09_chr_1_747	556.385	0.295638	0.233165	0	1	1	hypothetical protein
Zt09_chr_1_748	15.1374	0.221051	0.52862	0	1	1	predicted protein
Zt09_chr_1_749	1802.39	0.518887	0.121181	0	1	1	similar to kinesin heavy chain
Zt09_chr_1_75	2.53466	-3.62809	1.44126	-2.11141	0.0347374	0.279434	predicted protein
Zt09_chr_1_750	770.811	-1.27586	0.391913	-1.76279	0.077936	0.540035	hypothetical protein
Zt09_chr_1_751	1054.66	-0.711508	0.156707	-0.807291	0.419499	1	similar to GTP binding protein
Zt09_chr_1_752	1.79614	-3.22111	1.56766	-1.68156	0.0926548	0.622116	similar to MFS drug efflux pump
Zt09_chr_1_753	372.249	-0.799967	0.245906	-0.874181	0.38202	1	hypothetical protein
Zt09_chr_1_754	2028.94	0.0944495	0.0884596	0	1	1	hypothetical protein
Zt09_chr_1_755	919.254	0.0296715	0.147209	0	1	1	similar to nadh-ubiquinone oxidoreductase 105 kda subunit
Zt09_chr_1_756	835.183	-0.400476	0.113103	0	1	1	similar to aromatic ring-opening dioxygenase LigB subunit
Zt09_chr_1_757	1265.74	0.0802981	0.1368	0	1	1	unspecified product
Zt09_chr_1_758	1654.71	0.0119793	0.191974	0	1	1	similar to short-chain dehydrogenase/reductase family protein
Zt09_chr_1_759	2226.91	-0.305289	0.156371	0	1	1	similar to glutamine synthetase
Zt09_chr_1_76	2240.5	-0.335863	0.129777	0	1	1	similar to oxysterol-binding protein
Zt09_chr_1_760	1795.83	0.107099	0.120719	0	1	1	hypothetical protein
Zt09_chr_1_761	276.936	2.02331	0.324534	4.43194	9.34e-06	0.000182826	hypothetical protein
Zt09_chr_1_762	2872.08	-0.459984	0.227672	0	1	1	hypothetical protein
Zt09_chr_1_763	5622.03	-0.108103	0.145912	0	1	1	hypothetical protein
Zt09_chr_1_764	278.457	-0.644512	0.178157	-0.334044	0.738346	1	similar to TIM-barrel enzyme family protein
Zt09_chr_1_765	399.57	-0.587967	0.22376	-0.0132617	0.989419	1	hypothetical protein
Zt09_chr_1_766	905.414	-0.213716	0.149883	0	1	1	hypothetical protein
Zt09_chr_1_767	2533.52	-0.00672087	0.126084	0	1	1	similar to 3'(2')
Zt09_chr_1_768	12.593	0.641218	0.55129	0.101975	0.918776	1	hypothetical protein
Zt09_chr_1_769	540.969	0.245795	0.105527	0	1	1	similar to U1 snRNP splicing complex subunit (Luc7)
Zt09_chr_1_77	47.2372	-0.47982	0.345729	0	1	1	predicted protein
Zt09_chr_1_770	1270.95	0.061474	0.115137	0	1	1	similar to GPI transamidase component Gpi16
Zt09_chr_1_771	30.3021	0.938927	0.388031	0.912111	0.36171	1	predicted protein
Zt09_chr_1_772	1089.93	-2.4402	1.15731	-1.60303	0.108929	0.71002	similar to oxidase-like protein
Zt09_chr_1_773	60.5836	0.110641	0.233895	0	1	1	predicted protein
Zt09_chr_1_774	74.7445	-0.491511	0.244564	0	1	1	hypothetical protein
Zt09_chr_1_775	4.35474	2.95716	1.07866	2.19918	0.0278654	0.23184	predicted protein
Zt09_chr_1_776	5.62535	-0.777877	0.772511	-0.249675	0.802838	1	hypothetical protein
Zt09_chr_1_777	102.065	0.287986	0.208682	0	1	1	similar to ferric-chelate reductase
Zt09_chr_1_778	1.65652	-0.742554	1.57831	-0.0998247	0.920484	1	similar to MFS multidrug transporter
Zt09_chr_1_779	19.067	1.18684	0.680446	0.884482	0.376436	1	similar to glycoside hydrolase family 76 protein
Zt09_chr_1_78	1770.16	-0.758487	0.203745	-0.851491	0.394497	1	hypothetical protein
Zt09_chr_1_780	1476.08	0.249698	0.154892	0	1	1	similar to 5'-methylthioadenosine phosphorylase
Zt09_chr_1_781	859.828	-0.264216	0.176692	0	1	1	hypothetical protein
Zt09_chr_1_782	8167.72	0.0920113	0.199313	0	1	1	similar to 40s ribosomal protein S30
Zt09_chr_1_783	39.3826	-0.54484	0.396597	0	1	1	hypothetical protein
Zt09_chr_1_784	1664.43	-0.391142	0.171351	0	1	1	hypothetical protein
Zt09_chr_1_785	4241.74	0.323918	0.163925	0	1	1	similar to serine/threonine-protein phosphatase PP1
Zt09_chr_1_786	955.736	-0.168382	0.163906	0	1	1	similar to leucine rich repeat domain-containing protein
Zt09_chr_1_787	850.796	-1.38425	0.244047	-3.27497	0.00105673	0.0135859	similar to 3-hydroxyacyl-CoA dehydrogenase
Zt09_chr_1_788	748.296	0.193364	0.0887331	0	1	1	similar to cell cycle regulatory protein (Srw1)
Zt09_chr_1_789	835.142	0.0449365	0.148559	0	1	1	similar to 4-nitrophenylphosphatase
Zt09_chr_1_79	15.9034	-1.5064	0.483424	-1.90598	0.0566528	0.420849	hypothetical protein
Zt09_chr_1_790	14.6753	2.05762	0.612133	2.40572	0.0161405	0.147223	similar to MFS sugar transporter
Zt09_chr_1_791	302.108	-0.422443	0.174112	0	1	1	hypothetical protein
Zt09_chr_1_792	605.411	-0.00598637	0.109445	0	1	1	hypothetical protein
Zt09_chr_1_793	127.428	0.114979	0.188434	0	1	1	similar to cytochrome p450
Zt09_chr_1_794	1028.97	0.0930862	0.134139	0	1	1	predicted protein
Zt09_chr_1_795	10228.9	-1.04615	0.200519	-2.29979	0.0214601	0.185573	similar to 2-methylcitrate dehydratase
Zt09_chr_1_796	8.85388	0.889848	0.663104	0.459729	0.645711	1	similar to excitatory amino acid transporter 2
Zt09_chr_1_797	2251.16	-0.116574	0.0919612	0	1	1	similar to ubiquitin carboxyl-terminal hydrolase
Zt09_chr_1_798	30.5301	-0.300066	0.346384	0	1	1	similar to rad21 rec8 n terminal domain-containing protein
Zt09_chr_1_799	399.444	-0.168129	0.195274	0	1	1	similar to thioredoxin-like protein
Zt09_chr_1_8	1466.64	-0.168471	0.119438	0	1	1	similar to histone deacetylase rpd3
Zt09_chr_1_80	193.808	-0.529657	0.198184	0	1	1	hypothetical protein
Zt09_chr_1_800	953.178	-0.278462	0.147255	0	1	1	similar to isoleucyl-tRNA synthetase
Zt09_chr_1_801	883.321	0.395579	0.146871	0	1	1	similar to kinesin family protein
Zt09_chr_1_802	1895.96	0.0472638	0.107852	0	1	1	similar to farnesyl-diphosphate farnesyltransferase
Zt09_chr_1_803	91.8314	0.278338	0.272139	0	1	1	hypothetical protein
Zt09_chr_1_804	1878.99	-0.0671226	0.11873	0	1	1	similar to thiosulfate sulfurtransferase
Zt09_chr_1_805	8.72998	1.85323	0.950426	1.33438	0.182079	1	hypothetical protein
Zt09_chr_1_806	324.887	-0.0465715	0.183352	0	1	1	similar to aminotransferase
Zt09_chr_1_807	1.70878	-0.14758	1.41511	0	1	1	hypothetical protein
Zt09_chr_1_808	1339.75	0.136113	0.135534	0	1	1	similar to ATP-binding cassette
Zt09_chr_1_809	1388.6	-0.234186	0.149613	0	1	1	hypothetical protein
Zt09_chr_1_81	50.5967	-0.0325048	0.329484	0	1	1	hypothetical protein
Zt09_chr_1_810	704.88	0.11165	0.0881766	0	1	1	similar to serine/threonine-protein phosphatase 2A activator 2
Zt09_chr_1_811	553.795	-0.479656	0.139549	0	1	1	similar to lipase/serine esterase
Zt09_chr_1_812	194.23	-1.63912	0.2458	-4.28852	1.8e-05	0.000335212	similar to methyltransferase domain-containing protein
Zt09_chr_1_813	342.526	0.339006	0.118638	0	1	1	similar to RNA exonuclease Rex3
Zt09_chr_1_814	901.268	-0.102508	0.204438	0	1	1	hypothetical protein
Zt09_chr_1_815	133.466	-0.169157	0.149679	0	1	1	similar to bud32 protein kinase
Zt09_chr_1_816	1781.52	0.323926	0.123602	0	1	1	hypothetical protein
Zt09_chr_1_817	14134.7	-0.403724	0.139211	0	1	1	similar to transketolase
Zt09_chr_1_818	55.249	1.14651	0.347857	1.6142	0.106484	0.697207	hypothetical protein
Zt09_chr_1_819	715.084	-0.0220114	0.105972	0	1	1	similar to cell cycle control protein cwf19
Zt09_chr_1_82	81.3734	-0.93042	0.368798	-0.936608	0.34896	1	hypothetical protein
Zt09_chr_1_820	517.985	0.00350605	0.0987593	0	1	1	similar to ATP binding protein
Zt09_chr_1_821	497.703	0.454574	0.164321	0	1	1	similar to cell division control protein 14
Zt09_chr_1_822	2304.23	0.351318	0.174697	0	1	1	similar to eukaryotic translation initiation factor 3 subunit H
Zt09_chr_1_823	203.547	-0.81811	0.33044	-0.705453	0.480528	1	similar to glutathione S-transferase
Zt09_chr_1_824	1083.16	-0.523944	0.164561	0	1	1	hypothetical protein
Zt09_chr_1_825	352.35	0.216109	0.1103	0	1	1	similar to cytochrome p450 monooxygenase
Zt09_chr_1_826	281.273	0.449479	0.22161	0	1	1	hypothetical protein
Zt09_chr_1_827	23.3897	1.20419	0.416366	1.48713	0.136979	0.847844	similar to cupin
Zt09_chr_1_828	70.4989	1.55538	0.293407	3.30729	0.000942047	0.0122637	similar to cytochrome P450 monooxygenase
Zt09_chr_1_829	280.067	1.28808	0.207621	3.38637	0.000708231	0.009504	similar to ent-kaurene synthase
Zt09_chr_1_83	69.2578	-0.974725	0.332601	-1.17175	0.241298	1	hypothetical protein
Zt09_chr_1_830	416.825	0.321003	0.142332	0	1	1	similar to mitochondrial 54S ribosomal protein YmL33
Zt09_chr_1_831	1114.15	0.220194	0.0900457	0	1	1	similar to exocyst complex component sec6
Zt09_chr_1_832	307.411	0.009088	0.155282	0	1	1	similar to fungal specific transcription factor domain-containing protein
Zt09_chr_1_833	2124.93	-0.131513	0.115065	0	1	1	similar to hydroxymethylglutaryl-CoA lyase
Zt09_chr_1_834	45.2341	-1.29508	0.365347	-1.94357	0.0519473	0.394191	similar to cytochrome p450
Zt09_chr_1_835	361.229	0.140834	0.164787	0	1	1	hypothetical protein
Zt09_chr_1_836	151.436	-0.108377	0.160091	0	1	1	similar to pyridine nucleotide-disulfide oxidoreductase
Zt09_chr_1_837	175.575	-0.36409	0.204864	0	1	1	similar to UV damage endonuclease UvdE
Zt09_chr_1_838	419.022	-0.223331	0.121062	0	1	1	hypothetical protein
Zt09_chr_1_839	370.423	0.0645716	0.147647	0	1	1	hypothetical protein
Zt09_chr_1_84	1.5325	-1.44641	1.5638	-0.550843	0.581742	1	predicted protein
Zt09_chr_1_840	81.8943	-0.124659	0.290353	0	1	1	hypothetical protein
Zt09_chr_1_841	2715.71	-0.0666305	0.232288	0	1	1	hypothetical protein
Zt09_chr_1_842	724.622	-0.402652	0.263743	0	1	1	hypothetical protein
Zt09_chr_1_843	508.248	-0.629308	0.198947	-0.222713	0.823759	1	similar to aldo/keto reductase
Zt09_chr_1_844	55.3489	-0.273801	0.265092	0	1	1	similar to Complex 1 protein (LYR family)
Zt09_chr_1_845	717.678	-0.423751	0.117875	0	1	1	hypothetical protein
Zt09_chr_1_846	1201.57	0.239221	0.0773043	0	1	1	similar to serine/threonine-protein kinase ssn3
Zt09_chr_1_847	618.858	0.302839	0.150862	0	1	1	similar to MFS glucose transporter
Zt09_chr_1_848	7668.08	-0.824897	0.2426	-0.988856	0.322734	1	similar to 1
Zt09_chr_1_849	4672.76	-0.0905328	0.176127	0	1	1	hypothetical protein
Zt09_chr_1_85	23186	-0.497171	0.178075	0	1	1	similar to NADP-dependent mannitol dehydrogenase
Zt09_chr_1_850	228.305	-0.300791	0.187676	0	1	1	predicted protein
Zt09_chr_1_851	1000.78	0.72848	0.101124	1.41885	0.155942	0.93874	similar to 4-coumarate-CoA ligase
Zt09_chr_1_852	1339.83	0.305242	0.0905362	0	1	1	similar to ATP-dependent rna helicase dbp5
Zt09_chr_1_853	944.436	0.0589801	0.0993566	0	1	1	similar to actin polymerization protein Bzz1
Zt09_chr_1_854	3037.57	0.129108	0.180447	0	1	1	hypothetical protein
Zt09_chr_1_855	23.8419	0.145423	0.434703	0	1	1	predicted protein
Zt09_chr_1_856	2447.21	0.0537934	0.110871	0	1	1	similar to guanine nucleotide-binding protein subunit alpha
Zt09_chr_1_857	647.523	0.0342452	0.132506	0	1	1	hypothetical protein
Zt09_chr_1_858	919.772	0.258388	0.103305	0	1	1	similar to Mis12-Mtw1 family protein
Zt09_chr_1_859	16.4114	-0.600131	0.49905	-0.0303194	0.975812	1	hypothetical protein
Zt09_chr_1_86	73.5261	0.325808	0.237729	0	1	1	similar to deoxyribodipyrimidine photo-lyase
Zt09_chr_1_860	343.643	0.144794	0.208752	0	1	1	similar to putative exosome complex subunit rrp46 protein
Zt09_chr_1_861	336.468	-0.632509	0.268943	-0.176653	0.859781	1	hypothetical protein
Zt09_chr_1_862	8338.81	0.248145	0.22417	0	1	1	similar to 60s ribosomal protein l5
Zt09_chr_1_863	1260.16	-0.68427	0.171111	-0.580148	0.561815	1	hypothetical protein
Zt09_chr_1_864	2322.81	-0.405635	0.132964	0	1	1	similar to indoleamine 2
Zt09_chr_1_865	1068.1	0.094821	0.140649	0	1	1	hypothetical protein
Zt09_chr_1_866	483.517	-0.521838	0.102327	0	1	1	similar to putative integral peroxisomal membrane peroxin protein
Zt09_chr_1_867	231.931	-0.367325	0.164629	0	1	1	similar to AAT family amino acid transporter
Zt09_chr_1_868	1177.35	0.640785	0.10437	0.534498	0.592997	1	unspecified product
Zt09_chr_1_869	1092.16	-0.230129	0.0914811	0	1	1	similar to anthranilate synthase component 2
Zt09_chr_1_87	465.394	0.47531	0.105217	0	1	1	hypothetical protein
Zt09_chr_1_870	274.303	0.199198	0.168882	0	1	1	hypothetical protein
Zt09_chr_1_871	155.906	-0.455708	0.222778	0	1	1	hypothetical protein
Zt09_chr_1_872	497.257	0.106769	0.212779	0	1	1	hypothetical protein
Zt09_chr_1_873	387.495	0.602559	0.16502	0.106407	0.915259	1	similar to mage family protein
Zt09_chr_1_874	110.66	0.746943	0.207345	0.781033	0.434783	1	similar to isochorismatase family protein
Zt09_chr_1_875	1117.39	0.103624	0.122348	0	1	1	similar to serine/threonine-protein kinase
Zt09_chr_1_876	265.327	-0.120433	0.184841	0	1	1	similar to mediator of rna polymerase ii transcription subunit 31
Zt09_chr_1_877	2352.39	-0.0552081	0.130161	0	1	1	similar to Pal1 cell morphology protein
Zt09_chr_1_878	222.559	0.127751	0.270722	0	1	1	hypothetical protein
Zt09_chr_1_879	764.675	0.22583	0.133639	0	1	1	similar to ankyrin repeat protein
Zt09_chr_1_88	344.319	0.217981	0.145361	0	1	1	hypothetical protein
Zt09_chr_1_880	695.645	0.178781	0.103816	0	1	1	predicted protein
Zt09_chr_1_881	188.412	-0.207393	0.154676	0	1	1	hypothetical protein
Zt09_chr_1_882	503.386	-0.356322	0.145564	0	1	1	similar to transcription factor bZIP MeaB
Zt09_chr_1_883	9581.41	0.0217156	0.135658	0	1	1	hypothetical protein
Zt09_chr_1_884	736.234	-0.840314	0.283922	-0.899237	0.368526	1	similar to integral membrane protein
Zt09_chr_1_885	2805.04	0.186818	0.128993	0	1	1	hypothetical protein
Zt09_chr_1_886	259.612	-0.288539	0.156251	0	1	1	similar to SNARE complex subunit (Vam7)
Zt09_chr_1_887	636.476	-0.458062	0.103563	0	1	1	similar to lmbr1 domain-containing protein
Zt09_chr_1_888	551.889	-0.472023	0.172915	0	1	1	similar to zinc alcohol dehydrogenase
Zt09_chr_1_889	361.398	-0.17361	0.17927	0	1	1	similar to inositol phospholipid biosynthesis protein Scs3
Zt09_chr_1_89	16.8578	0.792779	0.686845	0.302513	0.762261	1	hypothetical protein
Zt09_chr_1_890	97.7124	-0.0788363	0.203002	0	1	1	hypothetical protein
Zt09_chr_1_891	18.6669	3.68055	0.607779	5.09322	3.52e-07	9.19e-06	predicted protein
Zt09_chr_1_892	141.557	3.86533	0.417521	7.85669	3.94e-15	2.98e-13	predicted protein
Zt09_chr_1_893	781.386	0.196469	0.110207	0	1	1	similar to secretory pathway protein Sec39
[truncated: 9,840 more rows]

## Sheet: eaf3
gene	baseMean	log2FoldChange	lfcSE	stat	pvalue	padj	description
Zt09_chr_1_1	0	NA	NA	NA	NA	NA	hypothetical protein
Zt09_chr_1_10	73.3007	2.63864	0.285252	7.19937	6.05e-13	1.49e-11	hypothetical protein
Zt09_chr_1_100	201.086	-0.307651	0.311841	0	1	1	predicted protein
Zt09_chr_1_1000	164.883	-0.238867	0.135871	0	1	1	hypothetical protein
Zt09_chr_1_1001	823.616	-0.194684	0.147389	0	1	1	similar to tyrosyl-trna synthetase
Zt09_chr_1_1002	4626.03	0.929762	0.218293	1.57935	0.114255	0.420221	similar to nascent polypeptide-associated complex subunit beta
Zt09_chr_1_1003	476.272	0.157217	0.13518	0	1	1	similar to retinol dehydrogenase
Zt09_chr_1_1004	44.476	-1.10136	0.500655	-1.03137	0.302367	0.9129	similar to cytochrome P450 phenylacetate 2-hydroxylase
Zt09_chr_1_1005	394.202	-0.61901	0.616349	-0.0551795	0.955995	1	similar to uracil permease
Zt09_chr_1_1006	105.931	0.442253	0.267565	0	1	1	hypothetical protein
Zt09_chr_1_1007	2542.9	-0.473927	0.0964617	0	1	1	similar to phosphatidylserine decarboxylase
Zt09_chr_1_1008	1197.15	-0.103027	0.121009	0	1	1	similar to px domain-containing protein
Zt09_chr_1_1009	211.447	0.0853991	0.144959	0	1	1	similar to F-box domain protein
Zt09_chr_1_101	10.6777	2.30107	1.15063	1.49142	0.13585	0.483614	predicted protein
Zt09_chr_1_1010	2.02397	1.22787	1.34739	0.477122	0.633275	1	similar to sur7 protein
Zt09_chr_1_1011	69.0368	0.652911	0.210523	0.322581	0.747012	1	predicted protein
Zt09_chr_1_1012	116.023	-0.0157077	0.2567	0	1	1	hypothetical protein
Zt09_chr_1_1013	324.719	0.511705	0.159521	0	1	1	similar to phospholipase C
Zt09_chr_1_1014	294.851	3.99403	0.365368	9.33039	1.05e-20	4.91e-19	hypothetical protein
Zt09_chr_1_1015	2229.27	-0.096557	0.0977308	0	1	1	similar to 26s protease regulatory subunit 7
Zt09_chr_1_1016	2032.85	0.302268	0.159089	0	1	1	similar to t-complex protein 1 subunit delta
Zt09_chr_1_1017	590.899	-0.2494	0.0934057	0	1	1	similar to cell cycle checkpoint protein rad17
Zt09_chr_1_1018	134.535	0.477936	0.175911	0	1	1	similar to DNA repair family protein
Zt09_chr_1_1019	26.4967	1.47898	0.358825	2.4914	0.012724	0.0656373	similar to subtilisin-like protein
Zt09_chr_1_102	4.11518	-0.710616	1.46904	-0.0855089	0.931857	1	predicted protein
Zt09_chr_1_1020	666.677	-0.145098	0.0953815	0	1	1	similar to 54S ribosomal protein L49
Zt09_chr_1_1021	1083.61	0.639845	0.248485	0.220717	0.825312	1	similar to ribosome biogenesis protein nsa2
Zt09_chr_1_1022	3122.27	-0.229284	0.15806	0	1	1	similar to vacuolar protein sorting protein
Zt09_chr_1_1023	8.28912	0.88705	0.610409	0.494832	0.620718	1	hypothetical protein
Zt09_chr_1_1024	1366.36	0.0722347	0.208649	0	1	1	similar to putative GPI anchored protein
Zt09_chr_1_1025	644.259	0.244946	0.142402	0	1	1	similar to extracellular matrix protein
Zt09_chr_1_1026	1835.94	-0.204143	0.10686	0	1	1	similar to rho-GTPase-activating protein
Zt09_chr_1_1027	1036.94	0.359647	0.188916	0	1	1	similar to polymerase (RNA) II (DNA directed) polypeptide D
Zt09_chr_1_1028	2417.58	-0.971628	0.243216	-1.58965	0.111913	0.413297	similar to serine/threonine-protein kinase
Zt09_chr_1_1029	503.565	0.521638	0.188802	0	1	1	similar to ribosome biogenesis protein Noc4
Zt09_chr_1_103	504.981	-1.12745	0.177488	-3.05627	0.0022411	0.0141181	similar to C6 transcription factor
Zt09_chr_1_1030	6562.78	-0.172661	0.139739	0	1	1	similar to ATP synthase subunit 4
Zt09_chr_1_1031	201.117	0.24502	0.177239	0	1	1	similar to 2OG-Fe(II) oxygenase superfamily protein
Zt09_chr_1_1032	1665.05	-0.553729	0.159423	0	1	1	similar to aldehyde reductase
Zt09_chr_1_1033	295.852	4.69554	0.255783	16.0704	4.11e-58	1.37e-55	hypothetical protein
Zt09_chr_1_1034	30.3829	1.28812	0.452377	1.55428	0.120118	0.437503	similar to glycoside hydrolase family 16 protein
Zt09_chr_1_1035	6.82761	0.210569	0.941323	0	1	1	predicted protein
Zt09_chr_1_1036	685.282	-0.107505	0.140979	0	1	1	similar to mitochondrial ribosomal protein subunit L37
Zt09_chr_1_1037	1203.01	-0.0864798	0.0786312	0	1	1	unspecified product
Zt09_chr_1_1038	192.023	-0.964848	0.222421	-1.70779	0.0876761	0.336674	similar to alpha-acetolactate decarboxylase
Zt09_chr_1_1039	232.125	0.7233	0.240994	0.573873	0.566054	1	hypothetical protein
Zt09_chr_1_104	257.066	-0.567585	0.223692	0	1	1	similar to acid phosphatase
Zt09_chr_1_1040	2687.43	0.307103	0.100384	0	1	1	similar to oligosaccharyl transferase subunit Stt3
Zt09_chr_1_1041	383.051	0.286587	0.16362	0	1	1	similar to cytidine deaminase
Zt09_chr_1_1042	207.694	-0.465465	0.163458	0	1	1	hypothetical protein
Zt09_chr_1_1043	580.905	-0.845583	0.213969	-1.21785	0.223279	0.720346	similar to MFS phosphate transporter
Zt09_chr_1_1044	11523.1	0.537539	0.272265	0	1	1	hypothetical protein
Zt09_chr_1_1045	519.11	0.39334	0.206688	0	1	1	similar to mitochondrial thiamine pyrophosphate carrier 1
Zt09_chr_1_1046	736.413	-0.26267	0.0943412	0	1	1	hypothetical protein
Zt09_chr_1_1047	1012.62	0.0565532	0.127286	0	1	1	similar to checkpoint protein kinase
Zt09_chr_1_1048	881.88	-0.220347	0.152349	0	1	1	similar to translation machinery-associated protein 22
Zt09_chr_1_1049	226.67	1.28091	0.190222	3.6584	0.000253799	0.00198406	similar to Protein kinase-like domain
Zt09_chr_1_105	175.456	1.22036	0.20642	3.07799	0.00208405	0.013193	predicted protein
Zt09_chr_1_1050	369.064	0.872846	0.255858	1.12502	0.260581	0.815268	similar to 3-oxoacyl-(acyl-carrier-protein) reductase
Zt09_chr_1_1051	145.725	0.0749599	0.201807	0	1	1	hypothetical protein
Zt09_chr_1_1052	1293.42	-0.145281	0.0862973	0	1	1	similar to exocyst complex component sec10
Zt09_chr_1_1053	1217.32	0.283877	0.0986743	0	1	1	unspecified product
Zt09_chr_1_1054	629.382	0.497678	0.186249	0	1	1	similar to di-trans
Zt09_chr_1_1055	1500.72	0.420361	0.127437	0	1	1	similar to ran gtpase activating protein 1
Zt09_chr_1_1056	222.611	-0.274613	0.211665	0	1	1	similar to cytochrome c oxidase copper chaperone protein
Zt09_chr_1_1057	577.857	-0.160446	0.0825358	0	1	1	similar to dolichyl pyrophosphate Man9GlcNAc2 alpha-1
Zt09_chr_1_1058	3745.07	1.26523	0.274243	2.4804	0.0131237	0.0674318	similar to RNA-binding domain-containing protein
Zt09_chr_1_1059	603.339	-0.864573	0.171722	-1.62806	0.103513	0.387318	hypothetical protein
Zt09_chr_1_106	810.857	-0.134306	0.0998104	0	1	1	hypothetical protein
Zt09_chr_1_1060	1047.18	-0.359431	0.164901	0	1	1	similar to peroxisomal biogenesis factor 6
Zt09_chr_1_1061	145.539	1.04238	0.195132	2.34393	0.0190817	0.0929195	similar to ab-hydrolase associated lipase
Zt09_chr_1_1062	1029.98	-0.225169	0.13277	0	1	1	similar to benzoate 4-monooxygenase
Zt09_chr_1_1063	47.9475	4.76149	0.449334	9.29483	1.47e-20	6.81e-19	predicted protein
Zt09_chr_1_1064	500.534	-0.424365	0.0987046	0	1	1	similar to DNA repair protein
Zt09_chr_1_1065	316.75	-0.116332	0.14067	0	1	1	hypothetical protein
Zt09_chr_1_1066	0.991852	1.85317	1.61504	0.785225	0.432322	1	hypothetical protein
Zt09_chr_1_1067	285.128	0.038495	0.177702	0	1	1	hypothetical protein
Zt09_chr_1_1068	447.156	-0.437483	0.162871	0	1	1	hypothetical protein
Zt09_chr_1_1069	284.873	-0.267788	0.116769	0	1	1	hypothetical protein
Zt09_chr_1_107	68.5634	0.257045	0.258827	0	1	1	similar to putative mfs multidrug transporter protein
Zt09_chr_1_1070	1561.36	-0.748115	0.206203	-0.791041	0.42892	1	similar to 1-phosphatidylinositol-4
Zt09_chr_1_1071	857.374	-0.181452	0.186026	0	1	1	similar to short-chain dehydrogenase
Zt09_chr_1_1072	2677.26	-0.850022	0.172892	-1.53288	0.125306	0.453564	similar to lactoylglutathione lyase
Zt09_chr_1_1073	1267.98	-0.80978	0.0889275	-2.52767	0.0114821	0.0599745	similar to nicotinamide mononucleotide adenylyl transferase
Zt09_chr_1_1074	78.9224	0.651631	0.208013	0.320323	0.748723	1	hypothetical protein
Zt09_chr_1_1075	599.249	-0.314591	0.112644	0	1	1	similar to cytochrome p450
Zt09_chr_1_1076	10.3902	-1.24035	0.502271	-1.30477	0.191972	0.638153	hypothetical protein
Zt09_chr_1_1077	1185.76	-0.222207	0.128802	0	1	1	hypothetical protein
Zt09_chr_1_1078	1775.53	0.0697188	0.195695	0	1	1	hypothetical protein
Zt09_chr_1_1079	583.641	0.391432	0.187846	0	1	1	hypothetical protein
Zt09_chr_1_108	1.12517	1.37045	1.7553	0.447475	0.654532	1	predicted protein
Zt09_chr_1_1080	471.952	0.388314	0.178889	0	1	1	hypothetical protein
Zt09_chr_1_1081	22.4082	-0.307423	0.376485	0	1	1	hypothetical protein
Zt09_chr_1_1082	183.871	-0.656938	0.164221	-0.438054	0.661347	1	predicted protein
Zt09_chr_1_1083	78.5092	-1.35162	0.250923	-3.05521	0.00224905	0.0141518	hypothetical protein
Zt09_chr_1_1084	19079	1.65184	0.201573	5.29257	1.21e-07	1.69e-06	similar to glucose-regulated-like protein
Zt09_chr_1_1085	23.8116	1.28805	0.347594	2.02261	0.043113	0.185855	predicted protein
Zt09_chr_1_1086	617.923	-0.395491	0.113638	0	1	1	hypothetical protein
Zt09_chr_1_1087	3.06881	2.33804	1.0752	1.63044	0.103009	0.385703	predicted protein
Zt09_chr_1_1088	777.341	1.96868	0.168698	8.20209	2.36e-16	8.21e-15	similar to short chain dehydrogenase
Zt09_chr_1_1089	8.4779	5.54351	1.08935	4.55181	5.32e-06	5.7e-05	similar to aspartic-type endopeptidase
Zt09_chr_1_109	764.532	-1.30879	0.306871	-2.35862	0.0183433	0.0897363	similar to non-specific lipid-transfer protein
Zt09_chr_1_1090	155.936	-0.320447	0.174316	0	1	1	hypothetical protein
Zt09_chr_1_1091	346.963	1.23283	0.145178	4.4623	8.11e-06	8.47e-05	predicted protein
Zt09_chr_1_1092	601.277	0.284008	0.178922	0	1	1	hypothetical protein
Zt09_chr_1_1093	321.756	-0.14617	0.111821	0	1	1	similar to smr domain-containing protein
Zt09_chr_1_1094	10.3382	0.718903	0.517861	0.25857	0.795967	1	hypothetical protein
Zt09_chr_1_1095	3183.81	-2.13974	0.333889	-4.65645	3.22e-06	3.6e-05	similar to MFS transporter
Zt09_chr_1_1096	362.491	0.223924	0.126252	0	1	1	similar to serine/threonine-protein phosphatase 2A activator 1
Zt09_chr_1_1097	240.733	0.572158	0.173954	0	1	1	hypothetical protein
Zt09_chr_1_1098	2038.58	2.71703	0.261509	8.15279	3.56e-16	1.22e-14	hypothetical protein
Zt09_chr_1_1099	678.758	-0.547769	0.28256	0	1	1	hypothetical protein
Zt09_chr_1_11	16.7285	0.217	0.448001	0	1	1	hypothetical protein
Zt09_chr_1_110	1654.27	-1.24287	0.243726	-2.69921	0.00695047	0.0384421	similar to cystathionine gamma-synthase
Zt09_chr_1_1100	188.884	-0.36552	0.166761	0	1	1	predicted protein
Zt09_chr_1_1101	552.627	-0.923261	0.111815	-3.02518	0.00248484	0.0154778	similar to methyltransferase
Zt09_chr_1_1102	49.9938	0.174117	0.315556	0	1	1	hypothetical protein
Zt09_chr_1_1103	2326.96	-1.1121	0.172902	-3.04855	0.00229952	0.0144082	similar to sulfite reductase flavoprotein component
Zt09_chr_1_1104	525.575	-0.307638	0.158443	0	1	1	hypothetical protein
Zt09_chr_1_1105	293.479	0.619944	0.146858	0.237944	0.811924	1	similar to glucan 1
Zt09_chr_1_1106	1041.6	0.364361	0.126345	0	1	1	hypothetical protein
Zt09_chr_1_1107	478.486	-0.309464	0.117155	0	1	1	similar to protein kinase
Zt09_chr_1_1108	522.406	-0.289516	0.147859	0	1	1	similar to glycerate dehydrogenase
Zt09_chr_1_1109	1294.4	-1.97269	0.270605	-5.12809	2.93e-07	3.87e-06	predicted protein
Zt09_chr_1_111	1042.85	-0.461069	0.19013	0	1	1	hypothetical protein
Zt09_chr_1_1110	27.4029	-2.42784	0.376765	-4.89122	1e-06	1.22e-05	predicted protein
Zt09_chr_1_1111	174.491	2.74457	0.206567	10.4546	1.4e-25	8.93e-24	hypothetical protein
Zt09_chr_1_1112	290.14	3.11414	0.295393	8.56196	1.11e-17	4.25e-16	predicted protein
Zt09_chr_1_1113	320.123	-0.500221	0.140431	0	1	1	hypothetical protein
Zt09_chr_1_1114	1798.63	-0.498084	0.10479	0	1	1	hypothetical protein
Zt09_chr_1_1115	2347.49	0.039182	0.175577	0	1	1	similar to ntf2 and rrm domain-containing protein
Zt09_chr_1_1116	135.492	-0.489488	0.258525	0	1	1	similar to DUF821 domain-containing protein
Zt09_chr_1_1117	962.805	-0.665878	0.122414	-0.66069	0.508811	1	hypothetical protein
Zt09_chr_1_1118	588.215	0.668425	0.13497	0.6181	0.536509	1	hypothetical protein
Zt09_chr_1_1119	113.499	-1.48099	0.203638	-4.39989	1.08e-05	0.000109986	hypothetical protein
Zt09_chr_1_112	1674.65	0.21391	0.0899175	0	1	1	similar to Golgi to endosome transport protein (Ent3)
Zt09_chr_1_1120	4126.91	-1.09711	0.199332	-2.56914	0.0101952	0.0540524	hypothetical protein
Zt09_chr_1_1121	1304.97	0.463525	0.173544	0	1	1	similar to nuclear movement protein nudc
Zt09_chr_1_1122	396.388	0.0326924	0.125447	0	1	1	hypothetical protein
Zt09_chr_1_1123	328.241	0.233908	0.123652	0	1	1	similar to c3hc zinc finger domain-containing protein
Zt09_chr_1_1124	664.731	0.243278	0.170828	0	1	1	hypothetical protein
Zt09_chr_1_1125	138.746	0.287292	0.229166	0	1	1	hypothetical protein
Zt09_chr_1_1126	528.336	-0.687699	0.186602	-0.550365	0.582069	1	similar to oxidoreductase
Zt09_chr_1_1127	1362.43	-0.323391	0.0826266	0	1	1	similar to vacuolar protein sorting-associated protein 21
Zt09_chr_1_1128	1627.18	-0.183906	0.132829	0	1	1	similar to ferric-chelate reductase
Zt09_chr_1_1129	1221.02	-1.03513	0.201416	-2.23481	0.0254298	0.11915	similar to glutathione s-transferase
Zt09_chr_1_113	17882.8	-0.23039	0.11726	0	1	1	similar to peptidyl-prolyl cis-trans isomerase
Zt09_chr_1_1130	299.843	-0.341373	0.179719	0	1	1	similar to trna-intron endonuclease
Zt09_chr_1_1131	865.31	-0.316137	0.145397	0	1	1	similar to transcription factor C6
Zt09_chr_1_1132	2574.83	-0.148139	0.0983622	0	1	1	similar to 26s proteasome regulatory subunit rpn7
Zt09_chr_1_1133	710.024	-0.100113	0.0905265	0	1	1	hypothetical protein
Zt09_chr_1_1134	226.985	1.33807	0.332294	2.26626	0.0234354	0.111169	predicted protein
Zt09_chr_1_1135	7692.82	1.16606	0.22815	2.54684	0.0108702	0.057086	similar to 60s ribosomal protein l14
Zt09_chr_1_1136	3814.81	0.801009	0.14968	1.44314	0.148981	0.520806	similar to nascent polypeptide-associated complex
Zt09_chr_1_1137	5874.22	-0.0135612	0.163172	0	1	1	similar to mitochondrial ATP synthase D chain
Zt09_chr_1_1138	642.93	-0.578316	0.203359	0	1	1	similar to carbohydrate esterase family 9 protein
Zt09_chr_1_1139	144.905	-0.269278	0.189784	0	1	1	hypothetical protein
Zt09_chr_1_114	5450.19	1.02458	0.221174	1.98747	0.0468708	0.19947	similar to 60s ribosomal protein l23
Zt09_chr_1_1140	1574.52	0.0254626	0.0849041	0	1	1	similar to exportin-t
Zt09_chr_1_1141	400.761	1.92923	0.242016	5.5543	2.79e-08	4.16e-07	hypothetical protein
Zt09_chr_1_1142	409.072	0.55654	0.151607	0	1	1	hypothetical protein
Zt09_chr_1_1143	1064.68	-0.740095	0.199853	-0.776047	0.437721	1	similar to high affinity cAMP phosphodiesterase
Zt09_chr_1_1144	854.685	-0.320079	0.10062	0	1	1	similar to patatin-like phospholipase domain-containing protein
Zt09_chr_1_1145	404.811	0.462704	0.124129	0	1	1	similar to glycoprotease family protein
Zt09_chr_1_1146	417.106	-0.507623	0.143766	0	1	1	similar to 6-phosphogluconate dehydrogenase C-terminal domain-like protein
Zt09_chr_1_1147	461.058	0.0227763	0.144855	0	1	1	similar to similar to oxidoreductase NAD-binding domain-containing protein 1
Zt09_chr_1_1148	135.874	0.211369	0.188884	0	1	1	hypothetical protein
Zt09_chr_1_1149	17.6998	0.966423	0.45708	0.834478	0.404012	1	hypothetical protein
Zt09_chr_1_115	353.558	-1.1619	0.254273	-2.26884	0.0232781	0.110581	hypothetical protein
Zt09_chr_1_1150	8.97505	1.10785	0.569781	0.917626	0.358815	1	predicted protein
Zt09_chr_1_1151	5.69527	2.56001	0.863184	2.28805	0.0221343	0.105794	predicted protein
Zt09_chr_1_1152	156.958	0.0257642	0.149725	0	1	1	predicted protein
Zt09_chr_1_1153	1135.14	-0.562195	0.137215	0	1	1	similar to HIRA-interacting protein 5
Zt09_chr_1_1154	350.723	0.337412	0.185415	0	1	1	hypothetical protein
Zt09_chr_1_1155	233.161	-0.0139844	0.168866	0	1	1	similar to centromere binding protein b
Zt09_chr_1_1156	642.324	-0.152768	0.0982909	0	1	1	similar to pxa domain-containing protein
Zt09_chr_1_1157	323.028	0.493743	0.202714	0	1	1	similar to mediator of RNA polymerase II transcription subunit 10
Zt09_chr_1_1158	853.728	0.157377	0.0941729	0	1	1	similar to glycosyltransferase family 90 protein
Zt09_chr_1_1159	11.8609	1.7511	0.568672	2.05057	0.0403086	0.176178	similar to D-3-phosphoglycerate dehydrogenase
Zt09_chr_1_116	2425.75	-0.771724	0.204893	-0.911328	0.362123	1	similar to membrane bound c2 domain protein
Zt09_chr_1_1160	181.769	0.543954	0.242938	0	1	1	similar to RNAse III
Zt09_chr_1_1161	2.6251	2.05844	1.10397	1.33468	0.181982	0.612993	similar to GPI anchored cell wall protein
Zt09_chr_1_1162	2248.43	-0.301668	0.28893	0	1	1	hypothetical protein
Zt09_chr_1_1163	1355.38	0.0217124	0.102477	0	1	1	similar to calcineurin-like phosphoesterase
Zt09_chr_1_1164	493.72	0.264546	0.146835	0	1	1	similar to tRNA (adenine-N(1)-)-methyltransferase
Zt09_chr_1_1165	1113.87	0.025891	0.277915	0	1	1	similar to putative 90s preribosome component rrp12 protein
Zt09_chr_1_1166	4022.6	1.04738	0.21703	2.13048	0.0331322	0.150282	similar to 60s ribosomal protein l22
Zt09_chr_1_1167	364.858	0.679086	0.171482	0.548665	0.583235	1	similar to RNA methylase family protein
Zt09_chr_1_1168	2025.6	0.424367	0.17541	0	1	1	similar to transport protein sec13
Zt09_chr_1_1169	365.636	-0.0254396	0.138049	0	1	1	unspecified product
Zt09_chr_1_117	2.682	4.99022	1.48402	2.96844	0.00299316	0.0182059	hypothetical protein
Zt09_chr_1_1170	1437.35	-0.31112	0.142956	0	1	1	unspecified product
Zt09_chr_1_1171	1715.95	0.25532	0.143208	0	1	1	similar to HMG box domain containing protein
Zt09_chr_1_1172	1184.86	-0.244419	0.123016	0	1	1	similar to binuclear zinc transcription factor
Zt09_chr_1_1173	912.019	-0.0004706	0.0915223	0	1	1	hypothetical protein
Zt09_chr_1_1174	180.435	0.935799	0.290572	1.20727	0.227328	0.731065	similar to D-3-phosphoglycerate dehydrogenase
Zt09_chr_1_1175	0.300505	3.03208	4.0771	0.600202	0.548371	1	predicted protein
Zt09_chr_1_1176	379.546	-0.248012	0.168013	0	1	1	hypothetical protein
Zt09_chr_1_1177	2124.37	0.58599	0.100882	0.00980899	0.992174	1	similar to g2 mitotic-specific cyclin-b
Zt09_chr_1_1178	1460.81	0.117004	0.1176	0	1	1	similar to mitochondrial 54s ribosomal protein rml2
Zt09_chr_1_1179	1434.44	-0.310881	0.122654	0	1	1	similar to pre-mRNA splicing factor CLF1
Zt09_chr_1_118	16.5694	2.10341	0.404489	3.75389	0.000174108	0.00140542	hypothetical protein
Zt09_chr_1_1180	565.18	0.389722	0.149916	0	1	1	similar to anthranilate phosphoribosyltransferase
Zt09_chr_1_1181	855.051	0.10675	0.114629	0	1	1	hypothetical protein
Zt09_chr_1_1182	491.06	-0.0250797	0.0969268	0	1	1	similar to sphingosine kinase
Zt09_chr_1_1183	147.324	0.680251	0.182226	0.522706	0.601179	1	predicted protein
Zt09_chr_1_1184	822.979	0.0550689	0.10498	0	1	1	hypothetical protein
Zt09_chr_1_1185	26.6978	1.07113	0.398759	1.21912	0.2228	0.719882	predicted protein
Zt09_chr_1_1186	48.8589	1.31148	0.316265	2.29705	0.0216161	0.103572	hypothetical protein
Zt09_chr_1_1187	4.86595	0.310389	0.769614	0	1	1	predicted protein
Zt09_chr_1_1188	6850.59	0.139038	0.0953759	0	1	1	similar to CFEM domain containing protein
Zt09_chr_1_1189	2.23802	0.571328	1.1027	0	1	1	predicted protein
Zt09_chr_1_119	0.997229	2.72573	2.16387	0.989307	0.322513	0.960775	similar to kp-43 peptidase/serine peptidase
Zt09_chr_1_1190	349.079	0.300493	0.201636	0	1	1	similar to metallo-beta-lactamase superfamily protein
Zt09_chr_1_1191	428.327	0.370484	0.198957	0	1	1	hypothetical protein
Zt09_chr_1_1192	895.345	1.01541	0.211453	2.03547	0.0418036	0.181283	similar to small nuclear ribonucleoprotein LSM1
Zt09_chr_1_1193	1805.19	-0.453566	0.123028	0	1	1	hypothetical protein
Zt09_chr_1_1194	1697.66	-0.0757569	0.183236	0	1	1	similar to mitochondrial co-chaperone GrpE/grpE
Zt09_chr_1_1195	245.881	0.772333	0.211714	0.88484	0.376243	1	hypothetical protein
Zt09_chr_1_1196	2903.61	0.283717	0.112402	0	1	1	similar to leucyl-tRNA synthetase
Zt09_chr_1_1197	77.1636	0.784463	0.282316	0.706522	0.479864	1	similar to inositol oxygenase
Zt09_chr_1_1198	945.461	-0.00364065	0.195241	0	1	1	similar to d-galacturonic acid reductase
Zt09_chr_1_1199	70.7921	0.780036	0.328343	0.594002	0.552511	1	similar to apoptosis-inducing TAF9-like domain 1 family protein
Zt09_chr_1_12	816.644	-0.464598	0.108575	0	1	1	hypothetical protein
Zt09_chr_1_120	204.539	-0.0716493	0.177329	0	1	1	hypothetical protein
Zt09_chr_1_1200	350.131	-0.694422	0.289773	-0.377613	0.705718	1	predicted protein
Zt09_chr_1_1201	238.419	-1.15701	0.190648	-3.00034	0.0026968	0.0166379	similar to sorbitol dehydrogenase-like protein
Zt09_chr_1_1202	393.036	-1.18621	0.197102	-3.05026	0.0022864	0.0143337	similar to 2-deoxy-d-gluconate 3-dehydrogenase
Zt09_chr_1_1203	2516.12	0.492648	0.139146	0	1	1	hypothetical protein
Zt09_chr_1_1204	1185.96	0.0378822	0.193654	0	1	1	similar to NUC189-domain-containing protein
Zt09_chr_1_1205	499.529	-0.274086	0.181281	0	1	1	hypothetical protein
Zt09_chr_1_1206	502.088	-0.1991	0.159591	0	1	1	predicted protein
Zt09_chr_1_1207	3.14391	-1.43909	1.03434	-0.825732	0.408956	1	predicted protein
Zt09_chr_1_1208	7.06622	3.10893	0.715194	3.52901	0.00041712	0.0031205	similar to alpha/beta hydrolase
Zt09_chr_1_1209	23.3775	1.48716	0.40315	2.23778	0.0252354	0.118287	predicted protein
Zt09_chr_1_121	6632.08	-0.491882	0.178927	0	1	1	similar to utp-glucose-1-phosphate uridylyltransferase
Zt09_chr_1_1210	322.59	0.784781	0.160709	1.24313	0.213822	0.696475	similar to alpha/beta hydrolase fold protein
Zt09_chr_1_1211	157.394	1.22062	0.178769	3.55552	0.000377231	0.00284584	similar to F-box domain-containing protein
Zt09_chr_1_1212	741.9	-0.008058	0.125942	0	1	1	similar to WD repeat protein
Zt09_chr_1_1213	497.26	0.393558	0.122694	0	1	1	similar to rhomboid family protein
Zt09_chr_1_1214	3438.92	-0.735901	0.187007	-0.806929	0.419707	1	similar to c2 domain protein
Zt09_chr_1_1215	1096.67	-0.42681	0.192811	0	1	1	similar to nadh:flavin oxidoreductase nadh oxidase family protein
Zt09_chr_1_1216	445.766	0.382959	0.529305	0	1	1	hypothetical protein
Zt09_chr_1_1217	4592.99	0.908397	0.154028	2.09959	0.0357647	0.159775	similar to transport protein SEC61 subunit alpha
Zt09_chr_1_1218	971.763	0.586677	0.209817	0.00799387	0.993622	1	similar to mitochondrial dicarboxylate carrier
Zt09_chr_1_1219	642.336	-0.0978252	0.131437	0	1	1	similar to phenylalanyl-tRNA synthetase
Zt09_chr_1_122	3777.48	-0.414726	0.265035	0	1	1	similar to heat shock protein sti1
Zt09_chr_1_1220	1042.77	-0.760418	0.153944	-1.13949	0.254497	0.80032	similar to pyruvate dehydrogenase kinase
Zt09_chr_1_1221	403.971	0.925211	0.211054	1.61196	0.10697	0.398715	similar to cytochrome P450 monooxygenase
Zt09_chr_1_1222	134.24	0.136415	0.213133	0	1	1	similar to sister chromatid cohesion protein Ctf8
Zt09_chr_1_1223	3147.03	-0.17976	0.144791	0	1	1	similar to tryptophan synthase
Zt09_chr_1_1224	3.49214	2.73912	0.818385	2.63216	0.00848449	0.0460519	predicted protein
Zt09_chr_1_1225	81.3756	6.44461	0.439146	13.3432	1.3e-40	1.89e-38	predicted protein
Zt09_chr_1_1226	1228.32	-0.165067	0.12663	0	1	1	hypothetical protein
Zt09_chr_1_1227	686.591	0.0815342	0.121844	0	1	1	similar to protein HbrB
Zt09_chr_1_1228	424.52	0.622542	0.178599	0.210202	0.83351	1	similar to plasma membrane fusion protein prm1
Zt09_chr_1_1229	9.68917	-0.550871	0.495891	0	1	1	hypothetical protein
Zt09_chr_1_123	460.403	1.57752	0.341581	2.90566	0.00366474	0.0217901	predicted protein
Zt09_chr_1_1230	289.879	4.69227	0.229344	17.9088	1.01e-71	5.87e-69	predicted protein
Zt09_chr_1_1231	256.514	0.281819	0.160845	0	1	1	similar to ap-3 adaptor complex subunit sigma
Zt09_chr_1_1232	6902.24	-0.191638	0.120581	0	1	1	similar to ATP synthase subunit 5
Zt09_chr_1_1233	21.6379	1.31311	0.39986	1.8209	0.068622	0.2743	predicted protein
Zt09_chr_1_1234	291.252	0.912881	0.228536	1.4347	0.151372	0.527584	hypothetical protein
Zt09_chr_1_1235	1500.99	0.665748	0.224066	0.360378	0.718564	1	hypothetical protein
Zt09_chr_1_1236	1082.8	-0.240863	0.123649	0	1	1	similar to geranylgeranyl pyrophosphate synthase
Zt09_chr_1_1237	383.898	-1.25025	0.309345	-2.15052	0.0315141	0.143895	hypothetical protein
Zt09_chr_1_1238	140.815	0.41353	0.189154	0	1	1	hypothetical protein
Zt09_chr_1_1239	84.8456	-0.690058	0.312765	-0.335899	0.736947	1	hypothetical protein
Zt09_chr_1_124	438.565	0.350005	0.118765	0	1	1	hypothetical protein
Zt09_chr_1_1240	2503.45	-1.01743	0.125872	-3.43545	0.000591564	0.00425342	similar to glutathione peroxidase
Zt09_chr_1_1241	769.438	-1.17143	0.183794	-3.19071	0.00141926	0.00929258	similar to 4-carboxymuconolactone decarboxylase family protein
Zt09_chr_1_1242	293.574	0.189026	0.15929	0	1	1	hypothetical protein
Zt09_chr_1_1243	0.50188	3.95062	3.59365	0.936546	0.348992	1	similar to expansin-like protein
Zt09_chr_1_1244	1231.55	0.396073	0.145419	0	1	1	similar to tyrosine-protein phosphatase cdc14
Zt09_chr_1_1245	1135.12	-1.07715	0.212721	-2.31359	0.0206901	0.0997096	hypothetical protein
Zt09_chr_1_1246	43.3056	-0.220289	0.309465	0	1	1	similar to mismatched base pair and/cruciform DNA recognition protein
Zt09_chr_1_1247	1392.48	-0.332301	0.0945877	0	1	1	hypothetical protein
Zt09_chr_1_1248	3701.82	-0.464312	0.182528	0	1	1	similar to pheromone-regulated membrane protein
Zt09_chr_1_1249	3694.91	-0.824239	0.204997	-1.16704	0.243196	0.771865	similar to plasma membrane proteolipid 3
Zt09_chr_1_125	84.7752	-0.682211	0.213168	-0.45603	0.648369	1	hypothetical protein
Zt09_chr_1_1250	4319.27	0.317668	0.184166	0	1	1	similar to spermidine synthase
Zt09_chr_1_1251	357.802	0.128708	0.159893	0	1	1	hypothetical protein
Zt09_chr_1_1252	2403.63	0.365528	0.16054	0	1	1	similar to coatomer subunit epsilon
Zt09_chr_1_1253	243.805	0.433413	0.170681	0	1	1	predicted protein
Zt09_chr_1_1254	873.795	0.299362	0.147802	0	1	1	similar to GTP-binding protein
Zt09_chr_1_1255	1560.91	-0.266397	0.164229	0	1	1	hypothetical protein
Zt09_chr_1_1256	3379.49	-0.716998	0.109178	-1.20902	0.226656	0.729635	similar to phosphatidyl synthase
Zt09_chr_1_1257	163.061	2.1536	0.215027	7.29487	2.99e-13	7.57e-12	predicted protein
Zt09_chr_1_1258	1734.89	-0.681256	0.118441	-0.812694	0.416393	1	hypothetical protein
Zt09_chr_1_1259	1990.54	-0.39055	0.103748	0	1	1	similar to actin cytoskeleton organization protein App1
Zt09_chr_1_126	5519.71	-0.449556	0.150489	0	1	1	similar to cytochrome c oxidase subunit Vb
Zt09_chr_1_1260	119.396	0.437344	0.333484	0	1	1	similar to short-chain dehydrogenase
Zt09_chr_1_1261	1624.77	0.100374	0.107552	0	1	1	similar to replication factor C subunit 1
Zt09_chr_1_1262	628.644	0.264143	0.156813	0	1	1	similar to 54S ribosomal protein L16
Zt09_chr_1_1263	183.049	0.596983	0.179183	0.0668753	0.946681	1	predicted protein
Zt09_chr_1_1264	928.737	-0.40988	0.0970246	0	1	1	similar to ATP-binding cassette
Zt09_chr_1_1265	185.186	0.369762	0.242689	0	1	1	hypothetical protein
Zt09_chr_1_1266	137.812	0.368906	0.215866	0	1	1	hypothetical protein
Zt09_chr_1_1267	1723.6	0.0730848	0.0944425	0	1	1	hypothetical protein
Zt09_chr_1_1268	1254	-0.3465	0.130864	0	1	1	hypothetical protein
Zt09_chr_1_1269	49.7	5.05883	0.620697	7.20775	5.69e-13	1.41e-11	hypothetical protein
Zt09_chr_1_127	3.40969	3.66161	1.2247	2.51213	0.0120004	0.0623743	predicted protein
Zt09_chr_1_1270	35.0268	2.76731	0.427851	5.10062	3.39e-07	4.43e-06	hypothetical protein
Zt09_chr_1_1271	74.2343	0.497598	0.279528	0	1	1	similar to integral membrane protein
Zt09_chr_1_1272	124.641	0.247095	0.355599	0	1	1	hypothetical protein
Zt09_chr_1_1273	44.5639	-0.318627	0.314119	0	1	1	hypothetical protein
Zt09_chr_1_1274	1201.24	0.0643276	0.136422	0	1	1	hypothetical protein
Zt09_chr_1_1275	34.822	0.215981	0.29828	0	1	1	predicted protein
Zt09_chr_1_1276	46.212	-0.36282	0.337872	0	1	1	predicted protein
Zt09_chr_1_1277	769.165	-0.189741	0.162261	0	1	1	hypothetical protein
Zt09_chr_1_1278	8.86224	5.84542	1.12229	4.68722	2.77e-06	3.12e-05	predicted protein
Zt09_chr_1_1279	24.8929	1.10997	0.486027	1.08013	0.280083	0.861475	predicted protein
Zt09_chr_1_128	1857.59	-0.639459	0.0754491	-0.721802	0.470416	1	hypothetical protein
Zt09_chr_1_1280	757.684	-0.190492	0.121045	0	1	1	similar to WD repeat protein
Zt09_chr_1_1281	918.958	-0.507441	0.143767	0	1	1	hypothetical protein
Zt09_chr_1_1282	329.612	-0.0775902	0.189058	0	1	1	similar to alpha-1
Zt09_chr_1_1283	606.752	-0.749322	0.146505	-1.12161	0.262027	0.818095	similar to histidine containing phosphotransmitter protein
Zt09_chr_1_1284	4865.87	-0.357044	0.109255	0	1	1	similar to aspartate aminotransferase
Zt09_chr_1_1285	558.251	0.332635	0.270443	0	1	1	similar to U3 small nucleolar RNA-associated protein 7
Zt09_chr_1_1286	902.42	1.20791	0.133323	4.67218	2.98e-06	3.34e-05	hypothetical protein
Zt09_chr_1_1287	1819.33	-0.217638	0.121516	0	1	1	similar to vesicular-fusion protein sec17
Zt09_chr_1_1288	1580.17	-0.338251	0.0760183	0	1	1	similar to hsp70 protein
Zt09_chr_1_1289	536.139	-0.0957249	0.0811408	0	1	1	hypothetical protein
Zt09_chr_1_129	713.164	-0.634526	0.144344	-0.34311	0.731516	1	hypothetical protein
Zt09_chr_1_1290	7.69305	2.57152	0.746419	2.6614	0.00778168	0.0425944	predicted protein
Zt09_chr_1_1291	671.212	0.109473	0.164324	0	1	1	similar to ring finger domain-containing protein
Zt09_chr_1_1292	3459.77	0.128542	0.156541	0	1	1	similar to proteasome subunit alpha type-2
Zt09_chr_1_1293	737.879	0.271815	0.146279	0	1	1	similar to RNA export mediator Gle1
Zt09_chr_1_1294	6862.48	-0.881881	0.196025	-1.5145	0.129898	0.466992	similar to cell wall biogenesis protein phosphatase Ssd1
Zt09_chr_1_1295	481.665	0.556702	0.14052	0	1	1	hypothetical protein
Zt09_chr_1_1296	2069.86	0.0279341	0.156471	0	1	1	similar to NADH:ubiquinone oxidoreductase 11.6kD subunit
Zt09_chr_1_1297	625.489	0.0815281	0.125823	0	1	1	similar to MFS multidrug transporter
Zt09_chr_1_1298	197.897	0.26689	0.162314	0	1	1	similar to PAP2-domain-containing protein
Zt09_chr_1_1299	236.441	0.465213	0.188718	0	1	1	similar to putative mediator of rna polymerase ii transcription subunit 7 protein
Zt09_chr_1_13	90.6392	-0.0351607	0.24335	0	1	1	hypothetical protein
Zt09_chr_1_130	397.135	-0.492618	0.160622	0	1	1	hypothetical protein
Zt09_chr_1_1300	54.0224	2.47258	0.441792	4.27255	1.93e-05	0.000187577	hypothetical protein
Zt09_chr_1_1301	804.244	-0.0694798	0.119214	0	1	1	similar to cytochrome c oxidase assembly protein cox15
Zt09_chr_1_1302	753.103	-0.433874	0.15411	0	1	1	hypothetical protein
Zt09_chr_1_1303	1186	0.626941	0.231738	0.180986	0.856378	1	similar to lysophospholipase
Zt09_chr_1_1304	186.029	0.388213	0.209062	0	1	1	hypothetical protein
Zt09_chr_1_1305	850.548	0.534426	0.132751	0	1	1	similar to vacuolar sorting receptor
Zt09_chr_1_1306	257.871	0.094981	0.216665	0	1	1	similar to selenoprotein domain protein
Zt09_chr_1_1307	5362.51	-0.686876	0.10444	-0.975445	0.32934	0.976865	similar to mitochondrion protein
Zt09_chr_1_1308	105.543	0.891745	0.352223	0.870884	0.383818	1	similar to flavin-binding monooxygenase
Zt09_chr_1_1309	8.34487	1.20847	0.629296	0.990735	0.321815	0.959442	predicted protein
Zt09_chr_1_131	18.6296	0.303704	0.424811	0	1	1	predicted protein
Zt09_chr_1_1310	82.861	0.467291	0.305102	0	1	1	hypothetical protein
Zt09_chr_1_1311	864.541	-0.712739	0.113715	-1.12333	0.261297	0.816203	hypothetical protein
Zt09_chr_1_1312	38.6198	-0.247078	0.300195	0	1	1	hypothetical protein
Zt09_chr_1_1313	103.721	-1.43848	0.298456	-2.85964	0.00424124	0.0248795	hypothetical protein
Zt09_chr_1_1314	386.687	-0.101665	0.183094	0	1	1	hypothetical protein
Zt09_chr_1_1315	503.375	-0.0113453	0.121384	0	1	1	similar to duf858 domain protein
Zt09_chr_1_1316	939.059	-0.203068	0.124305	0	1	1	predicted protein
Zt09_chr_1_1317	34.7115	3.28407	0.364225	7.41045	1.26e-13	3.33e-12	hypothetical protein
Zt09_chr_1_1318	237.613	0.719845	0.200635	0.672087	0.501528	1	similar to tRNA splicing 2' phosphotransferase 1
Zt09_chr_1_1319	2362.03	-0.0251454	0.112994	0	1	1	similar to ap-1 complex subunit gamma-1
Zt09_chr_1_132	57.0043	-2.19179	0.479639	-3.34999	0.00080813	0.00562414	predicted protein
Zt09_chr_1_1320	230.18	0.247468	0.171727	0	1	1	similar to F-box domain containing protein
Zt09_chr_1_1321	2504.69	-0.26495	0.143623	0	1	1	hypothetical protein
Zt09_chr_1_1322	1067.88	0.35023	0.125749	0	1	1	similar to guanine nucleotide-binding protein subunit gamma
Zt09_chr_1_1323	5035.32	0.241003	0.163487	0	1	1	similar to eukaryotic translation initiation factor 3 subunit A
Zt09_chr_1_1324	1527.18	-1.08705	0.222869	-2.25269	0.0242789	0.114171	hypothetical protein
Zt09_chr_1_1325	889.403	1.24308	0.216726	3.03645	0.00239379	0.0149506	hypothetical protein
Zt09_chr_1_1326	2929.62	0.251639	0.108584	0	1	1	similar to small COPII coat GTPase sar1
Zt09_chr_1_1327	189.501	0.402102	0.177485	0	1	1	hypothetical protein
Zt09_chr_1_1328	826.997	0.3325	0.0808459	0	1	1	hypothetical protein
Zt09_chr_1_1329	29.1208	0.144177	0.382949	0	1	1	hypothetical protein
Zt09_chr_1_133	885.228	-1.49445	0.18877	-4.81776	1.45e-06	1.72e-05	hypothetical protein
Zt09_chr_1_1330	1514.85	-0.496827	0.130219	0	1	1	similar to transcription factor sipA3
Zt09_chr_1_1331	814.326	-0.482999	0.130426	0	1	1	similar to WD repeat-containing protein
Zt09_chr_1_1332	1496.54	-0.437697	0.275583	0	1	1	hypothetical protein
Zt09_chr_1_1333	2940.66	1.79089	0.214623	5.61862	1.92e-08	2.93e-07	hypothetical protein
Zt09_chr_1_1334	790.094	-0.818004	0.14205	-1.64029	0.100945	0.379046	similar to putative negative regulation of gluconeogenesis protein
Zt09_chr_1_1335	1844.54	0.042857	0.107728	0	1	1	similar to mitogen-activated protein kinase maf1
Zt09_chr_1_1336	729.68	0.0406105	0.162119	0	1	1	similar to AP-1 adaptor complex subunit sigma
Zt09_chr_1_1337	904.901	0.0799635	0.11522	0	1	1	similar to glutamate-cysteine ligase regulatory subunit
Zt09_chr_1_1338	2094.57	-0.557692	0.166233	0	1	1	similar to d-3-phosphoglycerate dehydrogenase
Zt09_chr_1_1339	115.148	-0.29161	0.170837	0	1	1	hypothetical protein
Zt09_chr_1_134	44.6527	0.0102908	0.264809	0	1	1	predicted protein
Zt09_chr_1_1340	67.0398	0.552842	0.242306	0	1	1	similar to nad dependent epimerase dehydratase family protein
Zt09_chr_1_1341	2749.13	-0.527649	0.169063	0	1	1	unspecified product
Zt09_chr_1_1342	2927.84	-0.691189	0.158651	-0.669323	0.503289	1	similar to Fe-containing alcohol dehydrogenase
Zt09_chr_1_1343	81.8015	0.129983	0.255934	0	1	1	similar to arogenate dehydratase
Zt09_chr_1_1344	61.291	0.13326	0.265263	0	1	1	hypothetical protein
Zt09_chr_1_1345	22.0095	-0.250833	0.359116	0	1	1	predicted protein
Zt09_chr_1_1346	120.953	4.66949	0.330908	12.3433	5.29e-35	5.76e-33	predicted protein
Zt09_chr_1_1347	374.154	2.893	0.214338	10.768	4.87e-27	3.46e-25	predicted protein
Zt09_chr_1_1348	6.64379	1.62246	0.758433	1.36789	0.171346	0.584432	predicted protein
Zt09_chr_1_1349	791.668	-0.321751	0.159173	0	1	1	hypothetical protein
Zt09_chr_1_135	11.2621	1.94579	0.567952	2.39595	0.0165773	0.0824474	hypothetical protein
Zt09_chr_1_1350	840.478	0.365385	0.177756	0	1	1	similar to U3 small nucleolar ribonucleoprotein protein Imp4
Zt09_chr_1_1351	2867.28	-0.35612	0.165059	0	1	1	similar to regulator of nonsense transcripts 1
Zt09_chr_1_1352	473.57	-0.633767	0.129631	-0.376199	0.706769	1	similar to putative glutamyl-trna amidotransferase subunit a protein
Zt09_chr_1_1353	111.461	-1.03121	0.169376	-2.63443	0.00842795	0.045809	hypothetical protein
Zt09_chr_1_1354	1032.01	-0.644886	0.22963	-0.260793	0.794252	1	hypothetical protein
Zt09_chr_1_1355	1582.32	-0.162526	0.0906245	0	1	1	similar to DNA repair/transcription protein
Zt09_chr_1_1356	1956.69	-0.389216	0.156924	0	1	1	similar to cytoskeleton assembly control protein sla1
Zt09_chr_1_1357	1082.33	-0.344649	0.120703	0	1	1	similar to snf2 family helicase
Zt09_chr_1_1358	1013.65	0.0248699	0.261385	0	1	1	similar to sas10 utp3 family protein
Zt09_chr_1_1359	3149.52	-0.423829	0.174907	0	1	1	similar to neutral amino acid permease
Zt09_chr_1_136	0.0357214	0.763023	5.64883	0.031515	0.974859	1	predicted protein
Zt09_chr_1_1360	292.699	-0.0420335	0.158622	0	1	1	hypothetical protein
Zt09_chr_1_1361	4337.28	-0.19213	0.137275	0	1	1	similar to methylene-fatty-acyl-phospholipid synthase
Zt09_chr_1_1362	410.215	0.263956	0.190372	0	1	1	similar to JmjC domain protein
Zt09_chr_1_1363	687.445	0.438455	0.101556	0	1	1	unspecified product
Zt09_chr_1_1364	1059.47	-0.107292	0.109504	0	1	1	similar to cue domain-containing protein
Zt09_chr_1_1365	646.989	0.423055	0.245488	0	1	1	similar to ribosome biogenesis protein Nop4
Zt09_chr_1_1366	676.369	-0.234322	0.166908	0	1	1	similar to progesterone binding protein
Zt09_chr_1_1367	138.27	-0.825315	0.266198	-0.902769	0.366648	1	similar to agmatinase/arginase 1
Zt09_chr_1_1368	11284.6	0.296618	0.183516	0	1	1	similar to myo-inositol-1-phosphate synthase
Zt09_chr_1_1369	1.58894	0.743611	1.40028	0.113271	0.909816	1	predicted protein
Zt09_chr_1_137	505.795	0.167661	0.149964	0	1	1	similar to er lumen protein retaining receptor
Zt09_chr_1_1370	231.901	3.11245	0.247733	10.2023	1.94e-24	1.14e-22	hypothetical protein
Zt09_chr_1_1371	187.92	-0.992819	0.224357	-1.81772	0.069107	0.275765	hypothetical protein
Zt09_chr_1_1372	0.951826	0.0806115	1.77538	0	1	1	predicted protein
Zt09_chr_1_1373	1764.59	-0.407757	0.142642	0	1	1	similar to dipeptidyl-peptidase III
Zt09_chr_1_1374	594.591	0.196154	0.17548	0	1	1	similar to coiled-coil domain-containing protein 25
Zt09_chr_1_1375	352.241	0.490245	0.113833	0	1	1	similar to 3-ketosphinganine reductase/TSC10
Zt09_chr_1_1376	25.6162	1.80184	0.425849	2.85745	0.00427057	0.0250219	similar to UbiE/COQ5 family methyltransferase
Zt09_chr_1_1377	863.241	-0.50563	0.133334	0	1	1	hypothetical protein
Zt09_chr_1_1378	2417.08	-0.245165	0.204923	0	1	1	hypothetical protein
Zt09_chr_1_1379	1022.32	-0.560375	0.180294	0	1	1	similar to HLH transcription factor (Hpa3)
Zt09_chr_1_138	1662.46	-1.21714	0.188529	-3.353	0.000799412	0.00557244	similar to dihydroxy-acid dehydratase
Zt09_chr_1_1380	411.309	0.304571	0.138077	0	1	1	similar to ectonucleotide pyrophosphatase/phosphodiesterase family member 1/3
Zt09_chr_1_1381	413.626	0.158517	0.156448	0	1	1	similar to tRNA (guanine) methyltransferase Trm5
Zt09_chr_1_1382	714.077	-0.422321	0.114446	0	1	1	similar to kinesin family protein
Zt09_chr_1_1383	179.257	-0.324961	0.187054	0	1	1	hypothetical protein
Zt09_chr_1_1384	517.571	0.100901	0.200308	0	1	1	similar to major facilitator superfamily transporter
Zt09_chr_1_1385	169.796	1.36195	0.639701	1.21455	0.22454	0.723696	hypothetical protein
Zt09_chr_1_1386	27.9393	3.05674	0.398609	6.20091	5.61e-10	1.03e-08	predicted protein
Zt09_chr_1_1387	28.7589	1.34453	0.355244	2.13804	0.0325132	0.147637	similar to ATP-binding cassette sub-family G member 2
Zt09_chr_1_1388	8415.74	-0.915081	0.132201	-2.49681	0.0125317	0.0647601	similar to succinate dehydrogenase flavoprotein subunit
Zt09_chr_1_1389	5.97256	0.437047	0.684087	0	1	1	predicted protein
Zt09_chr_1_139	2233.69	-1.26786	0.288387	-2.36786	0.0178912	0.0879311	unspecified product
Zt09_chr_1_1390	541.563	1.41077	0.19665	4.19918	2.68e-05	0.000253894	similar to short chain dehydrogenase/reductase
Zt09_chr_1_1391	32.7113	0.611653	0.36857	0.0723149	0.942351	1	predicted protein
Zt09_chr_1_1392	53.6926	3.1919	0.33002	7.89921	2.81e-15	8.81e-14	predicted protein
Zt09_chr_1_1393	48.5641	1.91497	0.331368	4.01357	5.98e-05	0.000533829	hypothetical protein
Zt09_chr_1_1394	252.587	0.336658	0.173744	0	1	1	hypothetical protein
Zt09_chr_1_1395	54.8816	1.79236	0.250694	4.81607	1.46e-06	1.73e-05	hypothetical protein
Zt09_chr_1_1396	1034.54	-0.601777	0.093002	-0.180398	0.85684	1	hypothetical protein
Zt09_chr_1_1397	660.715	1.05934	0.158483	2.99304	0.00276217	0.0169782	hypothetical protein
Zt09_chr_1_1398	9659.78	-1.58951	0.155146	-6.47463	9.5e-11	1.9e-09	similar to elmo ced-12 family protein
Zt09_chr_1_1399	12063.6	-1.66257	0.148157	-7.27314	3.51e-13	8.82e-12	hypothetical protein
Zt09_chr_1_14	246.293	-1.25935	0.242254	-2.78365	0.00537514	0.030676	hypothetical protein
Zt09_chr_1_140	14.961	2.51038	0.511431	3.76468	0.000166761	0.00135361	hypothetical protein
Zt09_chr_1_1400	10.402	-0.663478	0.504197	-0.155649	0.87631	1	predicted protein
Zt09_chr_1_1401	380.459	5.31844	0.343104	13.7959	2.7e-43	4.55e-41	predicted protein
Zt09_chr_1_1402	1941.11	4.0735	0.184804	18.8768	1.77e-79	1.29e-76	hypothetical protein
Zt09_chr_1_1403	147.126	-0.758248	0.314601	-0.550689	0.581847	1	hypothetical protein
Zt09_chr_1_1404	7095.54	0.346541	0.173243	0	1	1	similar to elongation factor 1-beta
Zt09_chr_1_1405	2971.17	-1.84507	0.396726	-3.17616	0.00149236	0.00973295	similar to heat shock protein 78
Zt09_chr_1_1406	3884.65	-0.694883	0.16168	-0.679634	0.496736	1	similar to aspartyl-trna synthetase
Zt09_chr_1_1407	3117.68	0.149852	0.113597	0	1	1	similar to arsenite resistance protein ars2
Zt09_chr_1_1408	789.636	-0.0197575	0.168237	0	1	1	similar to benzodiazepine receptor family protein
Zt09_chr_1_1409	126.267	2.0638	0.199656	7.40672	1.29e-13	3.4e-12	hypothetical protein
Zt09_chr_1_141	3291.97	1.40457	0.140838	5.81921	5.91e-09	9.63e-08	hypothetical protein
Zt09_chr_1_1410	438.306	-0.543943	0.197225	0	1	1	unspecified product
Zt09_chr_1_1411	56.2215	1.36753	0.327911	2.3864	0.0170142	0.0844045	hypothetical protein
Zt09_chr_1_1412	639.555	-0.303587	0.147099	0	1	1	similar to amp deaminase
Zt09_chr_1_1413	2484.42	0.27571	0.1593	0	1	1	similar to mitochondrial ATPase
Zt09_chr_1_1414	623.349	0.124485	0.115855	0	1	1	similar to cytoplasmic dynein 1 intermediate chain 2
Zt09_chr_1_1415	716.265	-0.968902	0.14132	-2.71655	0.00659661	0.0367291	similar to threonine aldolase
Zt09_chr_1_1416	1293.41	1.7568	0.235525	4.97526	6.52e-07	8.16e-06	similar to retinol dehydrogenase 12
Zt09_chr_1_1417	69.7937	1.93064	0.266738	5.04481	4.54e-07	5.82e-06	hypothetical protein
Zt09_chr_1_1418	1240.68	-0.106753	0.100157	0	1	1	hypothetical protein
Zt09_chr_1_1419	0.0473169	0	5.64883	0	1	1	predicted protein
Zt09_chr_1_142	392.512	0.360473	0.205675	0	1	1	similar to glucan 1
Zt09_chr_1_1420	356.159	0.388013	0.176231	0	1	1	similar to transmembrane protein 32
Zt09_chr_1_1421	24.3818	1.97826	0.347524	4.0091	6.1e-05	0.000543187	similar to DNA mismatch repair protein msh5
Zt09_chr_1_1422	286.64	-0.763419	0.143049	-1.24726	0.212301	0.692491	similar to major facilitator superfamily transporter
Zt09_chr_1_1423	557.462	-0.694239	0.14062	-0.776839	0.437254	1	similar to DUF1000-domain-containing protein
Zt09_chr_1_1424	325.33	-0.200527	0.196303	0	1	1	similar to snf7 family protein
Zt09_chr_1_1425	1682.48	0.572051	0.176623	0	1	1	similar to AAA family ATPase/60S ribosome export protein Rix7/60S ribosome export protein/Rix7
Zt09_chr_1_1426	152.79	-0.395936	0.211545	0	1	1	hypothetical protein
Zt09_chr_1_1427	12.2748	2.79043	0.661784	3.33256	0.000860514	0.00595206	predicted protein
Zt09_chr_1_1428	2446.28	0.258425	0.0918729	0	1	1	similar to transcription factor btf3
Zt09_chr_1_1429	77.8619	-0.0338761	0.291719	0	1	1	predicted protein
Zt09_chr_1_143	6224.24	0.270356	0.370165	0	1	1	hypothetical protein
Zt09_chr_1_1430	613.101	0.380482	0.131011	0	1	1	hypothetical protein
Zt09_chr_1_1431	557.733	0.962432	0.201839	1.86996	0.0614888	0.250252	similar to kinetochore protein spc25
Zt09_chr_1_1432	184.864	0.731156	0.202255	0.72263	0.469907	1	similar to MFS transporter
Zt09_chr_1_1433	266.252	-0.0559213	0.160594	0	1	1	similar to ribosomal protein S5 domain 2-like protein
Zt09_chr_1_1434	886.955	-0.923962	0.184546	-1.83674	0.0662487	0.266551	similar to acetolactate synthase
Zt09_chr_1_1435	356.671	1.18272	0.172034	3.47441	0.000511969	0.00374116	similar to putative pirin protein
Zt09_chr_1_1436	163.777	0.580769	0.340932	0	1	1	hypothetical protein
Zt09_chr_1_1437	527.949	0.0807044	0.131146	0	1	1	similar to putative u4 u6 small nuclear ribonucleoprotein prp4 protein
Zt09_chr_1_1438	612.665	-0.196368	0.106553	0	1	1	similar to 5-azacytidine resistance protein azr1
Zt09_chr_1_1439	673.511	0.0275888	0.110171	0	1	1	similar to feruloyl esterase B
Zt09_chr_1_144	534.54	-0.292845	0.162893	0	1	1	similar to aldo-keto reductase
Zt09_chr_1_1440	20.1757	2.68072	0.576367	3.63608	0.000276816	0.002151	similar to bZIP transcription factor
Zt09_chr_1_1441	327.843	-0.0495418	0.122878	0	1	1	similar to HCP-like protein
Zt09_chr_1_1442	354.703	-0.488981	0.117552	0	1	1	similar to CCCH zinc finger protein
Zt09_chr_1_1443	693.736	0.213987	0.141047	0	1	1	similar to pre-mRNA splicing factor prp46
Zt09_chr_1_1444	405.578	0.0645364	0.141908	0	1	1	similar to origin recognition complex subunit 1
Zt09_chr_1_1445	36.8388	3.26557	0.349562	7.66837	1.74e-14	5.05e-13	hypothetical protein
Zt09_chr_1_1446	1904.68	-0.017077	0.0806584	0	1	1	predicted protein
Zt09_chr_1_1447	251.127	0.716482	0.150234	0.875182	0.381475	1	similar to peptidyl prolyl cis-trans isomerase cyclophilin
Zt09_chr_1_1448	4748.21	-0.201597	0.14866	0	1	1	similar to transport protein SEC31
Zt09_chr_1_1449	1808.07	-0.776198	0.145518	-1.31392	0.188875	0.630424	similar to glucose repression mediator protein CYC8
Zt09_chr_1_145	788.203	-0.487009	0.109017	0	1	1	similar to translation factor pelota
Zt09_chr_1_1450	1403.17	-0.930525	0.195118	-1.77085	0.0765852	0.300991	similar to oxidoreductase
Zt09_chr_1_1451	1212.49	-0.885755	0.16016	-1.87785	0.0604018	0.246259	hypothetical protein
Zt09_chr_1_1452	227.105	1.30946	0.196052	3.69523	0.000219691	0.00173725	predicted protein
Zt09_chr_1_1453	481.579	0.281396	0.243566	0	1	1	similar to phosphoglycerate mutase family protein
Zt09_chr_1_1454	51.6479	0.648587	0.277232	0.229364	0.818586	1	hypothetical protein
Zt09_chr_1_1455	562.258	-9.07849	0.732813	-11.5903	4.62e-31	4.04e-29	similar to putative histone acetylase complex subunit mrg15-2 protein
Zt09_chr_1_1456	528.946	-0.191656	0.0875798	0	1	1	similar to DNA binding protein SART-1
Zt09_chr_1_1457	22.8501	0.737121	0.400109	0.380199	0.703798	1	similar to major facilitator superfamily transporter
Zt09_chr_1_1458	1214.34	0.433841	0.157709	0	1	1	hypothetical protein
Zt09_chr_1_1459	2842.49	-0.338763	0.161496	0	1	1	similar to actin binding protein
Zt09_chr_1_146	1410.91	0.0487413	0.183236	0	1	1	similar to L-PSP endoribonuclease family protein (Hmf1)
Zt09_chr_1_1460	1063.9	-0.176402	0.148997	0	1	1	similar to protein kinase
Zt09_chr_1_1461	477.91	0.248504	0.168847	0	1	1	similar to d-aminopeptidase
Zt09_chr_1_1462	61.4404	1.33202	0.289617	2.57935	0.00989862	0.0527997	hypothetical protein
Zt09_chr_1_1463	366.894	-1.40026	0.177147	-4.60215	4.18e-06	4.61e-05	hypothetical protein
Zt09_chr_1_1464	651.34	-0.63492	0.248765	-0.200671	0.840956	1	hypothetical protein
Zt09_chr_1_1465	141.93	0.233145	0.192075	0	1	1	similar to sybindin-like family protein
Zt09_chr_1_1466	849.419	-0.441406	0.116833	0	1	1	unspecified product
Zt09_chr_1_1467	1605.72	-0.275392	0.152233	0	1	1	similar to transcription factor TFIID complex 145 kDa subunit
Zt09_chr_1_1468	1248.48	-0.152776	0.141589	0	1	1	hypothetical protein
Zt09_chr_1_1469	623.023	0.604364	0.0908841	0.213064	0.831277	1	similar to exonuclease
Zt09_chr_1_147	102.125	0.507162	0.266318	0	1	1	hypothetical protein
Zt09_chr_1_1470	5459.1	0.00328818	0.20459	0	1	1	hypothetical protein
Zt09_chr_1_1471	576.235	1.04991	0.308934	1.5049	0.13235	0.474189	similar to prefoldin subunit 5
Zt09_chr_1_1472	556.642	-0.139213	0.117871	0	1	1	similar to fungal specific transcription factor domain protein
Zt09_chr_1_1473	851.351	0.0315248	0.0919021	0	1	1	hypothetical protein
Zt09_chr_1_1474	29.3066	1.66687	0.309509	3.49545	0.000473264	0.00348677	hypothetical protein
Zt09_chr_1_1475	8448.46	1.30289	0.248161	2.89283	0.00381786	0.0225853	similar to 40s ribosomal protein s15
Zt09_chr_1_1476	8126.21	1.4643	0.283899	3.09721	0.0019535	0.0124409	similar to 60s acidic ribosomal protein p2
Zt09_chr_1_1477	939.3	0.149143	0.118647	0	1	1	hypothetical protein
Zt09_chr_1_1478	913.852	0.472023	0.133845	0	1	1	hypothetical protein
Zt09_chr_1_1479	360.621	2.79589	0.194438	11.3707	5.85e-30	4.91e-28	similar to amino acid permease
Zt09_chr_1_148	846.514	0.140527	0.169291	0	1	1	similar to IQ domain-containing protein containing GTPase activating protein
Zt09_chr_1_1480	40.0847	0.870636	0.276056	1.0347	0.300807	0.909133	similar to exo-beta-1
Zt09_chr_1_1481	56.5541	1.69064	0.293158	3.77147	0.000162286	0.00132097	hypothetical protein
Zt09_chr_1_1482	8932.32	1.1329	0.226165	2.42258	0.0154108	0.0774394	similar to 60s ribosomal protein l6
Zt09_chr_1_1483	1850.74	0.0425844	0.0837413	0	1	1	similar to 26S proteasome complex ubiquitin receptor
Zt09_chr_1_1484	840.56	-0.634071	0.138578	-0.354106	0.723259	1	similar to transcription factor C6
Zt09_chr_1_1485	877.661	0.310596	0.117796	0	1	1	similar to misfolded glycoproteins degradation protein Yos9
Zt09_chr_1_1486	723.405	0.149257	0.236053	0	1	1	similar to amino-acid transporter Arg-13
Zt09_chr_1_1487	374.764	0.740766	0.217128	0.717392	0.473132	1	similar to rrna-processing protein cgr1
Zt09_chr_1_1488	0.0403611	0	5.64883	0	1	1	predicted protein
Zt09_chr_1_1489	573.452	0.197918	0.19393	0	1	1	hypothetical protein
Zt09_chr_1_149	2540.41	-0.00799147	0.245764	0	1	1	similar to inosine-5'-monophosphate dehydrogenase
Zt09_chr_1_1490	405.901	-0.827116	0.134105	-1.80542	0.071009	0.282291	similar to short chain dehydrogenase reductase family
Zt09_chr_1_1491	72.4144	1.04947	0.248203	1.87134	0.0612978	0.249562	similar to glycoside hydrolase family 43 protein
Zt09_chr_1_1492	799.946	0.0640303	0.121996	0	1	1	hypothetical protein
Zt09_chr_1_1493	45.889	-0.36852	0.315131	0	1	1	similar to carbohydrate esterase family 8 protein
Zt09_chr_1_1494	295.084	-0.279134	0.194136	0	1	1	hypothetical protein
Zt09_chr_1_1495	1230.6	-0.154072	0.14651	0	1	1	hypothetical protein
Zt09_chr_1_1496	177.433	0.149399	0.273596	0	1	1	hypothetical protein
Zt09_chr_1_1497	786.167	-0.864195	0.222613	-1.25417	0.20978	0.686189	hypothetical protein
Zt09_chr_1_1498	1059.97	-0.705458	0.160706	-0.749558	0.453521	1	similar to glycoside hydrolase
Zt09_chr_1_1499	220.075	-0.379344	0.253893	0	1	1	similar to aldo-keto reductase
Zt09_chr_1_15	764.293	-0.107796	0.156528	0	1	1	hypothetical protein
Zt09_chr_1_150	51.2381	0.826642	0.278798	0.866726	0.386092	1	predicted protein
Zt09_chr_1_1500	243.996	-0.0726848	0.165377	0	1	1	hypothetical protein
Zt09_chr_1_1501	25.955	1.3635	0.342795	2.27105	0.023144	0.110078	predicted protein
Zt09_chr_1_1502	1798.23	-1.0544	0.19148	-2.45142	0.0142294	0.0722198	similar to caffeine resistance protein 5
Zt09_chr_1_1503	300.852	-0.389269	0.196399	0	1	1	similar to serum paraoxonase arylesterase
Zt09_chr_1_1504	1108.02	-0.852259	0.119139	-2.24325	0.0248808	0.116765	similar to peroxisomal targeting signal receptor
Zt09_chr_1_1505	8.64974	1.2797	0.612111	1.13492	0.256408	0.805023	hypothetical protein
Zt09_chr_1_1506	37.5964	0.554008	0.278239	0	1	1	hypothetical protein
Zt09_chr_1_1507	197.067	-0.591393	0.351007	-0.0182141	0.985468	1	similar to NAD(P)-binding protein
Zt09_chr_1_1508	957.534	0.298408	0.133947	0	1	1	similar to fad binding domain-containing protein
Zt09_chr_1_1509	1893.32	0.0629464	0.0837018	0	1	1	similar to 26S proteasome regulatory subunit S5A
Zt09_chr_1_151	12.4438	3.65154	0.634376	4.83395	1.34e-06	1.59e-05	similar to serine peptidase
Zt09_chr_1_1510	329.656	0.00792874	0.139964	0	1	1	hypothetical protein
Zt09_chr_1_1511	384.832	0.542436	0.195567	0	1	1	similar to amino acid transporter
Zt09_chr_1_1512	45.3805	-0.765832	0.319158	-0.566591	0.570992	1	similar to phytanoyl-CoA dioxygenase
Zt09_chr_1_1513	2120.26	-0.857694	0.152208	-1.79159	0.073198	0.289905	similar to branched-chain-amino-acid aminotransferase
Zt09_chr_1_1514	391.683	-0.0819071	0.136989	0	1	1	hypothetical protein
Zt09_chr_1_1515	1347.64	-0.0999213	0.0890453	0	1	1	similar to protein kinase Scy1
Zt09_chr_1_1516	142.368	-0.750041	0.235006	-0.702287	0.4825	1	similar to s-adenosyl-methionine-sterol-c-methyltransferase
Zt09_chr_1_1517	2602.24	-1.65493	0.790319	-1.35379	0.175802	0.596489	hypothetical protein
Zt09_chr_1_1518	416.991	-0.437428	0.159758	0	1	1	predicted protein
Zt09_chr_1_1519	91.2412	0.584468	0.218246	0	1	1	similar to 1-acyl-sn-glycerol-3-phosphate acyltransferase
Zt09_chr_1_152	44.7849	1.95549	0.349464	3.92169	8.79e-05	0.000763204	hypothetical protein
Zt09_chr_1_1520	2025.05	-0.117862	0.146257	0	1	1	hypothetical protein
Zt09_chr_1_1521	8.37808	3.49893	0.805085	3.6194	0.000295285	0.00228385	predicted protein
Zt09_chr_1_1522	44.1583	0.388263	0.297448	0	1	1	predicted protein
Zt09_chr_1_1523	8.89599	8.0753	1.26331	5.92911	3.05e-09	5.09e-08	hypothetical protein
Zt09_chr_1_1524	90.0689	2.6384	0.21436	9.5792	9.78e-22	4.91e-20	similar to alkaline ceramidase family protein
Zt09_chr_1_1525	44.9032	1.36214	0.263885	2.94499	0.00322961	0.0194813	similar to cholesterol oxidase
Zt09_chr_1_1526	4068.98	-0.0789326	0.124851	0	1	1	hypothetical protein
Zt09_chr_1_1527	146.952	0.635293	0.211671	0.2376	0.812191	1	similar to MFS sugar transporter
Zt09_chr_1_1528	394.128	0.188771	0.238967	0	1	1	similar to methylenetetrahydrofolate dehydrogenase
Zt09_chr_1_1529	553.046	-0.157235	0.126141	0	1	1	hypothetical protein
Zt09_chr_1_153	56.1272	0.632522	0.301168	0.157794	0.87462	1	similar to cytochrome p450 oxidoreductase
Zt09_chr_1_1530	1790.08	0.778086	0.204228	0.945441	0.344434	1	similar to endosomal protein p24b
Zt09_chr_1_1531	8.79944	2.77397	0.788734	2.77529	0.00551519	0.0314137	hypothetical protein
Zt09_chr_1_1532	847.574	-0.0441555	0.135729	0	1	1	hypothetical protein
Zt09_chr_1_1533	91.2517	0.279829	0.257149	0	1	1	similar to transmembrane amino acid transporter protein
Zt09_chr_1_1534	159.56	0.393953	0.214702	0	1	1	hypothetical protein
Zt09_chr_1_1535	110.498	0.0700374	0.196115	0	1	1	similar to glycoside hydrolase family 43 protein
Zt09_chr_1_1536	807.838	0.103026	0.134601	0	1	1	hypothetical protein
Zt09_chr_1_1537	78.9403	-0.352499	0.216414	0	1	1	predicted protein
Zt09_chr_1_1538	1077.06	-0.314183	0.0967892	0	1	1	hypothetical protein
Zt09_chr_1_1539	74.1144	0.305847	0.224684	0	1	1	hypothetical protein
Zt09_chr_1_154	2992.52	-1.37426	0.195482	-4.03751	5.4e-05	0.000486273	similar to bax inhibitor family protein
Zt09_chr_1_1540	3.46187	6.97811	1.58438	4.03508	5.46e-05	0.000490201	hypothetical protein
Zt09_chr_1_1541	2277.61	-0.573619	0.0858437	0	1	1	similar to stomatin family protein
Zt09_chr_1_1542	82.0423	-1.01672	0.472097	-0.914468	0.360471	1	predicted protein
Zt09_chr_1_1543	3008.4	-0.0879663	0.109504	0	1	1	similar to serine/threonine protein kinase
Zt09_chr_1_1544	539.13	-0.327765	0.14985	0	1	1	similar to metallothionein-I gene transcription activator
Zt09_chr_1_1545	1044.7	-0.416016	0.134293	0	1	1	similar to iron-sulfur cluster assembly associated protein Nar1
Zt09_chr_1_1546	2920.37	-0.21839	0.137214	0	1	1	similar to CMGC/RCK/MAK protein kinase
Zt09_chr_1_1547	473.417	0.435357	0.134457	0	1	1	similar to 3' exoribonuclease family protein (Rrp42)
Zt09_chr_1_1548	307.561	0.663653	0.206576	0.380746	0.703392	1	hypothetical protein
Zt09_chr_1_1549	1136.28	-0.395485	0.155566	0	1	1	hypothetical protein
Zt09_chr_1_155	27.4805	6.03331	0.622968	8.74573	2.22e-18	8.99e-17	predicted protein
Zt09_chr_1_1550	360.626	0.124305	0.127287	0	1	1	hypothetical protein
Zt09_chr_1_1551	483.95	-0.237315	0.109189	0	1	1	hypothetical protein
Zt09_chr_1_1552	806.892	-0.310499	0.137269	0	1	1	similar to m protein repeat protein
Zt09_chr_1_1553	183.743	-1.32954	0.274258	-2.71474	0.00663269	0.0368771	similar to dihydroorotate dehydrogenase
Zt09_chr_1_1554	42.5086	1.18277	0.364002	1.64222	0.100545	0.37791	unspecified product
Zt09_chr_1_1555	281.28	-0.132528	0.136033	0	1	1	similar to ferric-chelate reductase
Zt09_chr_1_1556	945.444	-1.20817	0.163015	-3.82276	0.000131967	0.0010964	hypothetical protein
Zt09_chr_1_1557	462.847	-0.143353	0.143857	0	1	1	hypothetical protein
Zt09_chr_1_1558	3249.77	-0.592237	0.308731	-0.0234422	0.981298	1	similar to putative alpha beta-hydrolase protein
Zt09_chr_1_1559	730.445	0.0730441	0.217227	0	1	1	similar to short chain dehydrogenase
Zt09_chr_1_156	0.300454	0	4.2205	0	1	1	predicted protein
Zt09_chr_1_1560	255.776	-1.40102	0.231021	-3.53221	0.0004121	0.00308889	hypothetical protein
Zt09_chr_1_1561	1155.01	-1.07279	0.239001	-2.04095	0.0412557	0.179509	similar to xanthine dehydrogenase
Zt09_chr_1_1562	465.756	-0.140337	0.146802	0	1	1	similar to intracellular protein transport protein (Sat1)
Zt09_chr_1_1563	1160.52	-0.415904	0.140916	0	1	1	similar to beta-glucan synthesis-associated protein KRE6
Zt09_chr_1_1564	495.485	0.59491	0.130833	0.0757426	0.939624	1	similar to diphthamide biosynthesis protein 1
Zt09_chr_1_1565	498.69	0.729809	0.174613	0.829314	0.406927	1	similar to u6 snrna-associated sm-like protein lsm2
Zt09_chr_1_1566	241.208	6.34306	0.343241	16.7756	3.68e-63	1.48e-60	hypothetical protein
Zt09_chr_1_1567	256.357	0.0127102	0.184494	0	1	1	hypothetical protein
Zt09_chr_1_1568	182.63	3.59176	0.265812	11.3116	1.15e-29	9.37e-28	similar to methyltransferase domain-containing protein
Zt09_chr_1_1569	608.411	-0.45977	0.14021	0	1	1	similar to ribulose-phosphate 3-epimerase
Zt09_chr_1_157	339.872	-0.0519712	0.18502	0	1	1	hypothetical protein
Zt09_chr_1_1570	1769.42	-0.392948	0.0777543	0	1	1	similar to dipeptidyl-aminopeptidase B
Zt09_chr_1_1571	257.439	-0.0689878	0.122505	0	1	1	similar to lactonohydrolase
Zt09_chr_1_1572	773.688	0.0253798	0.159336	0	1	1	hypothetical protein
Zt09_chr_1_1573	8.32953	4.19728	0.867418	4.1644	3.12e-05	0.000292292	hypothetical protein
Zt09_chr_1_1574	485.186	-0.175151	0.146564	0	1	1	similar to transcription initiation factor tfiid subunit 7
Zt09_chr_1_1575	1289.73	-0.620232	0.192133	-0.183372	0.854506	1	similar to cystathionine gamma-lyase
Zt09_chr_1_1576	1.04532	-3.20664	1.78637	-1.46758	0.142219	0.502219	predicted protein
Zt09_chr_1_1577	458.311	0.755639	0.171397	0.995576	0.319456	0.954109	similar to glycosyltransferase family 31 protein
Zt09_chr_1_1578	1022.69	0.495265	0.167076	0	1	1	similar to DUF821 domain-containing protein
Zt09_chr_1_1579	132.278	1.08134	0.36556	1.35774	0.174545	0.593607	similar to MFS transporter
Zt09_chr_1_158	63.9239	1.76709	0.343749	3.43883	0.000584242	0.00420596	similar to aldose 1-epimerase
Zt09_chr_1_1580	388.054	0.688783	0.213135	0.486935	0.626304	1	similar to ankyrin repeat-containing protein
Zt09_chr_1_1581	700.1	0.0682378	0.089127	0	1	1	hypothetical protein
Zt09_chr_1_1582	1092.84	-0.021266	0.0899136	0	1	1	hypothetical protein
Zt09_chr_1_1583	5628.02	0.525187	0.13425	0	1	1	hypothetical protein
Zt09_chr_1_1584	1728.62	0.294958	0.173527	0	1	1	hypothetical protein
Zt09_chr_1_1585	31321.3	-0.51919	0.143645	0	1	1	similar to adenosylhomocysteinase
Zt09_chr_1_1586	47.9731	2.90106	0.49203	4.70715	2.51e-06	2.86e-05	predicted protein
Zt09_chr_1_1587	19.3844	0.871283	0.394352	0.725957	0.467865	1	predicted protein
Zt09_chr_1_1588	48.9512	-1.27301	0.350943	-1.96046	0.049942	0.209782	predicted protein
Zt09_chr_1_1589	354.456	0.379325	0.286441	0	1	1	similar to membrane protein
Zt09_chr_1_159	204.8	1.83019	0.176963	7.03647	1.97e-12	4.73e-11	hypothetical protein
Zt09_chr_1_1590	102.193	0.31334	0.308783	0	1	1	predicted protein
Zt09_chr_1_1591	400.093	-3.05286	0.256163	-9.63397	5.75e-22	2.94e-20	similar to tripeptidyl peptidase-like protein
Zt09_chr_1_1592	454.593	-0.613489	0.178592	-0.15952	0.87326	1	similar to serine family amino acid catabolism-related protein
[truncated: 11,179 more rows]

## Sheet: hH4K20M
gene	baseMean	log2FoldChange	lfcSE	stat	pvalue	padj	description
[truncated: 11,839 more rows]

[truncated: 2 more sheets: hH4K20_hH4K20M, hH4K20 (WT)]
