# Supplementary material for: H4K20me3 is important for Ash1-mediated H3K36me3 and transcriptional silencing in facultative heterochromatin in a fungal pathogen
Source: PLoS Genet. 2023 Sep 25;19(9):e1010945. doi: 10.1371/journal.pgen.1010945 (PMC10553808; doi:10.1371/journal.pgen.1010945)
Supplement: S4 Table — (XLSX) [file pgen.1010945.s004.xlsx]

## Sheet: Sheet1
Plasmids
name	description	resistance (bacterial)	resistance (fungal)
pMM22	deletion of kmt5	Kanamycin	Hyg
pMM23	deletion of ash-1	Kanamycin	Hyg
pMM27	kmt5-gfp-3xFLAG	Kanamycin	G418
pMM30	V5-gfp-kmt5	Kanamycin	G418
pMM33	replacement of endogenous hH4 with hH4K20M	Kanamycin	G418
pMM42	deletion of PWWP protein (pdp1)	Kanamycin	Hyg
pMM43	WT hH4, integration in ncr on chr 1	Kanamycin	G418
pMM44	hH4K20Q, integration in ncr on chr 1	Kanamycin	G418
pMM47	hH4K20L, integration in ncr on chr 1	Kanamycin	G418
pMM48	hH4K20M, integration in ncr on chr 1	Kanamycin	G418
pMM49	ash1-gfp-V5	Kanamycin	G418
pMM51	deletion of eaf3	Kanamycin	Hyg
pMM54	kmt5(Zt469)	Kanamycin	G418
pMM64	deletion of endogenous hH4	Kanamycin	Hyg
Strains
ID	genotype	description	transformed strain	transformed plasmid	resistance	independent transformants
ZMF9	WT (Zt09)	Zt09 (single colony from Zt09 stock),wild type strain, IPO323 derivate, lost chromosome 18 (and has a few mutations)	-	-	-	-	-
ZMF11	Zt09Δkmt5	deletion of kmt5 (Zt_chr3_00475) in Zt09	ZMF9	pMM22	Hyg	95, 100, 103, 138, 169, 218
ZMF12	Zt09Δash1	deletion of ash1 (Zt_chr13_00232) in Zt09, hygromycin resistant	ZMF9	pMM23	Hyg	5, 22, 25, 34, 51, 62
ZMF32	Δkmt5::V5-gfp-kmt5	complementation of kmt5 in Δkmt5 background, N-terminal gfp and V5 tag	ZMF11#100	pMM30	G418	127, 130, 148, 179, 181, 196, 197
ZMF41	Zt09, kmt5::kmt5-gfp-3xFLAG	integration of C-term tagged (gfp-FLAG) kmt5 in Zt09	ZMF9	pMM27	G418	1, 61, 77
ZMF42	Δkmt5::kmt5-gfp-3xFLAG	integration of C-term tagged (gfp-FLAG) kmt5 in ZMF11 (∆kmt5)	ZMF11#100	pMM27	G418	49
ZMF46	Zt09, ncr::hH4	integration of WT H4 in ncr (non-coding region) on chr 1	ZMF9	pMM43	G418	3, 20, 45, 73, 79
ZMF47	Zt09, ncr::hH4K20Q	integration of hH4K20Q in ncr on chr 1	ZMF9	pMM44	G418	1, 25, 28, 46, 68
ZMF50	Zt09Δpdp1	deletion of pdp1 (chr4_873)	ZMF9	pMM42	Hyg	161, 162, 166, 169, 175, 179
ZMF54	hH4::hH4K20M	replacement of endogenous hH4 with hH4K20M	ZMF9	pMM33	G418	12
ZMF61	∆ash1::ash1-gfp-V5	complementation of ash1 in Δash1 background, C-terminal gfp and V5 tag	ZMF12#5	pMM49	G418	23
ZMF63	Zt09, ncr::hH4K20M	integration of hH4K20M in ncr on chr 1	ZMF9	pMM48	G418	5, 31, 36, 60, 80
ZMF64	Zt09Δeaf3	deletion of eaf3 (chr1_1455) in Zt09	ZMF9	pMM51	Hyg	25, 29, 53, 65, 101
ZMF67	Δkmt5::kmt5(Zt469)	complementation of kmt5 in Δkmt5 background, wild type kmt5 (strain Zt469)	ZMF11#100	pMM54	G418	20, 27, 35
ZMF74	Zt09, ncr::hH4K20L	integration of hH4K20L in ncr on chr 1	ZMF9	pMM47	G418	8, 10, 25
ZMF77	Zt09, ncr::hH4, ∆hH4	deletion of endogenous hH4 in ZMF46 (ncr::hH4)	ZMF46#3	pMM64	G418, Hyg	7, 8, 9, 10, 11, 14, 18, 22, 25, 27
ZMF78	Zt09, ncr::hH4K20L, ∆hH4	deletion of endogenous hH4 in ZMF74 (ncr::hH4K20L)	ZMF74#8	pMM64	G418, Hyg	6, 10, 11, 31, 38
ZMF79	Zt09, ncr::hH4K20M, ∆hH4	deletion of endogenous hH4 in ZMF63 (ncr::hH4K20M)	ZMF63#5	pMM64	G418, Hyg	3, 7, 9, 10, 25, 29, 34, 35, 36, 37
ZMF80	Zt09, ncr::hH4K20Q, ∆hH4	deletion of endogenous hH4 in ZMF47 (ncr::hH4K20Q)	ZMF47#1	pMM64	G418, Hyg	3, 5, 15, 18, 20, 28, 31
Primers
name	sequence	description
oES3352	TACGAATTCTTAATTAAGATGAGTCGGCTTTGGATTCGAA	pMM22_UF_fwd
oES3353	TGCTCCTTCAATATCAAAGCTGGGGAGGTGCAAGTGCT	pMM22_UF_rev
oES3354	GCAGCACTTGCACCTCCCCAGCTTTGATATTGAAGGAGCA	pMM22_hph_fwd
oES3355	CCACCTCCTCTCGCGACACACTGGATCAGTCGGTGGGCTA	pMM22_hph_rev
oES3356	TAGCCCACCGACTGATCCAGTGTGTCGCGAGAGGAGGT	pMM22_DF_fwd
oES3357	CTCGAGGGTACCGAGCTCGATGTACCGATTCGTGCGTGGC	pMM22_DF_rev
oES3368	GTCGCTCGCAAAATCATCCC	kmt5_orf_fwd
oES3369	GGACGTGTGAGAGACTGCAA	kmt5_orf_rev
oES3346	TACGAATTCTTAATTAAGATATCCTGGAGTCGAAGATAAGATCT	pMM23_UF_fwd
oES3347	TGCTCCTTCAATATCAAAGCGGTCTTGGAGGTGGAGGTCG	pMM23_UF_rev
oES3348	CGACCTCCACCTCCAAGACCGCTTTGATATTGAAGGAGCA	pMM23_hph_fwd
oES3349	AACCACGGACCAATAGCCCTCTGGATCAGTCGGTGGGCTA	pMM23_hph_rev
oES3350	TAGCCCACCGACTGATCCAGAGGGCTATTGGTCCGTGGTT	pMM23_DF_fwd
oES3351	TCGAGGGTACCGAGCTCGATGGATCCTTCGCCTTCGTCAT	pMM23_DF_rev
oES3370	TGAAGGAATTGGACCTGGGC	ash1_orf_fwd
oES3371	CATCGGCAGCGACAAGAATG	ash1_orf_rev
oMF6742	TACGAATTCTTAATTAAGATGAGTCGGCTTTGGATTCG	pMM30_DF_fwd, pMM27_DF_fwd
oMF6743	TTCTTGACGAGTTCTTCTGATGGGGAGGTGCAAGTGC	pMM27_DF_rev, pMM30_DF_rev
oMF6744	GCAGCACTTGCACCTCCCCATCAGAAGAACTCGTCAAGAAGGC	pMM27_neo_fwd, pMM30_neo_fwd
oMF6750	TCATGACATCGACTACAAGGATGACGATGACAAGTGATATTGAAGGAGCA	pMM27_neo_FLAG_rev
oMF6752	AGACCATGACGGTGATTATAAAGATCATGACATCGACTACAAGGATGACG	pMM27_FLAG_rev
oMF6753	CATCGTCATCCTTGTAGTCGATGTCATGATCTTTATAATCACCGTCATGG	pMM27_FLAG_fwd
oMF6751	TCTTTATAATCACCGTCATGGTCTTTGTAGTCGTTAACCTTGTAGAGCTCGTCCATG	pMM27_gfp_FLAG_fwd
oMF6747	GAGGACGATGGGAGGCTCCGGAGGTGTTAACGTCTCCAAGGGCGAGGAGC	pMM27_gfp_linker_rev
oMF6748	CTTGGAGACGTTAACACCTCCGGAGCCTCCCATCGTCCTCCGACTCCTCC	pMM27_kmt5_linker_fwd
oMF6749	TCGAGGGTACCGAGCTCGATGTACCGATTCGTGCGTGGCG	pMM27_kmt5_UF_rev, pMM30_kmt5_UF_rev
oMF6759	GAATCGAGACCGAGGAGAGGGTTAGGGATAGGCTTACCCATGTGTCGCGAGAGGAGGTGG	pMM30_UF_V5_fwd
oMF6758	CTATCCCTAACCCTCTCCTCGGTCTCGATTCTACGGTTAACGTCTCCAAGGGCGAGGAGC	pMM30_gfp_V5_rev
oMF6757	GGCTGGCGCAGGACCGGAGCCTCCGTTAACCTTGTAGAGCTCGTCCATGC	pMM30_gfp_linker_fwd
oMF6756	GCTCTACAAGGTTAACGGAGGCTCCGGTCCTGCGCCAGCCGCAGATTTGG	pMM30_kmt5_linker_rev
oMF6755	AAAATGCTCCTTCAATATCATCACATCGTCCTCCGACTCCTCC	pMM30_kmt5_fwd
oMF6754	GGAGTCGGAGGACGATGTGATGATATTGAAGGAGCA	pMM30_neo_rev
oMF6762	TACGAATTCTTAATTAAGATTGCCAGACAAGACTGAGTTGG	pMM33_DF_fwd
oMF6770	TTCTTGACGAGTTCTTCTGAAAGCACTGCACTTGACGCG	pMM33_DF_rev
oMF6771	ACGCGTCAAGTGCAGTGCTTTCAGAAGAACTCGTCAAGAAGGC	pMM33_neo_fwd
oMF6772	CTAACTGACAACCCGCCTGCTGATATTGAAGGAGCATTTTTTGGG	pMM33_neo_rev
oMF6773	AAAATGCTCCTTCAATATCAGCAGGCGGGTTGTCAGTTAG	pMM33_hH4_H3_fwd
oMF6769	TCGAGGGTACCGAGCTCGATAAGTCCTGGGCGATCTCAC	pMM33_hH4_H3_rev
oMF6862	CCTGGATGTTGTCGCGCAAAATCAGGCGGTGACGCTTCGC	pMM47_K20L_fwd
oMF6863	GCGAAGCGTCACCGCCTGATTTTGCGCGACAACATCCAGG	pMM47_K20L_rev
oMF6864	CCTGGATGTTGTCGCGCAAAATCATGCGGTGACGCTTCGC	pMM48_K20M_fwd
oMF6865	GCGAAGCGTCACCGCATGATTTTGCGCGACAACATCCAGG	pMM48_K20M_rev
oMF6866	CCTGGATGTTGTCGCGCAAAATCTGGCGGTGACGCTTCGC	pMM44_K20Q_fwd
oMF6867	GCGAAGCGTCACCGCCAGATTTTGCGCGACAACATCCAGG	pMM44_K20Q_rev
oMF7256	CCACAACAACCTCAATCAACGCTTTGATATTGAAGGAGCA	pMM64_hph_rev
oMF7257	TGCTCCTTCAATATCAAAGCGTTGATTGAGGTTGTTGTGGGT	pMM64_UF_fwd
oMF6944	TACGAATTCTTAATTAAGATCCAGAATGCATGCCAGGAGC	pMM42_UF_fwd
oMF6950	TGCTCCTTCAATATCAAAGCGGTGCTGTCGAAGAGGTCG	pMM42_UF_rev
oMF6951	ACGACCTCTTCGACAGCACCGCTTTGATATTGAAGGAGCA	pMM42_hph_fwd
oMF6952	TTCCGTCACGCTGTCGCACCCTGGATCAGTCGGTGGGCTA	pMM42_hph_rev
oMF6953	TAGCCCACCGACTGATCCAGGGTGCGACAGCGTGACG	pMM42_DF_fwd
oMF6949	TCGAGGGTACCGAGCTCGATCGAGACCAGTCATGACCACC	pMM42_DF_rev
oMF7186	CCTGAAGACGAGTCGAAGCC	pdp1_orf_fwd
oMF7187	CCGTCGCAAGCTTGACAATC	pdp1_orf_rev
oMF6976	ATGACATGATTACGAATTCTTAATTAAGAT	pMM43_44_47_48_UF_fwd
oMF6977	TTCTTGACGAGTTCTTCTGAGATATCCCTGCTAGCGTCGTTTATTC	pMM43_44_47_48_UF_rev
oMF6978	GAATAAACGACGCTAGCAGGGATATCTCAGAAGAACTCGTCAAGAA	pMM43_44_47_48_fwd
oMF6979	GTTGCACTGAAACTTGCAATGATATCTGTTGATGATGTTCGTGTGG	pMM43_44_47_48_rev
oMF6980	CCACACGAACATCATCAACAGATATCATTGCAAGTTTCAGTGCAAC	pMM43_44_47_48_fwd
oMF6981	CCCGGATCCCTCGAGGGTACCGAGCTCGAT	pMM43_44_47_48_rev
oMF6982	GCGAATCTGTTCAGTCTTGCC	chr1_ncr_control_fwd
oMF6983	CAACACATGAGCACTGGCAG	chr1_ncr_control_rev
oMF7206	TACGAATTCTTAATTAAGATCTGTCAGTATCCAGACATGCA	pMM51_DF_fwd
oMF7207	TGCTCCTTCAATATCAAAGCAGGCATACGTTCCAGCGAG	pMM51_DF_rev
oMF7208	ACTCGCTGGAACGTATGCCTGCTTTGATATTGAAGGAGCA	pMM51_hph_fwd
oMF7209	CCTGATCTATCGCCTCCATCCTGGATCAGTCGGTGGGCTA	pMM51_hph_rev
oMF7210	TAGCCCACCGACTGATCCAGGATGGAGGCGATAGATCAGGC	pMM51_UF_fwd
oMF7211	TCGAGGGTACCGAGCTCGATCACGACGACAGAACGAACAG	pMM51_UF_rev
oMF7212	AGATCGTGTCTTGCTGACCG	eaf3_orf_fwd
oMF7213	GGCAAGCCTTCCTCTACCTC	eaf3_orf_rev
oMF7190	ACGAATTCTTAATTAAGATCGGTCGATGATGGTACATTGC	pMM49_UF_ash1_gfp_V5_neo_fwd
oMF7191	TTAACACCTCCGGAGCCTCCGCCCATCTTCGGAAAGCTCA	pMM49_UF_ash1_gfp_V5_neo_rev
oMF7192	TGAGCTTTCCGAAGATGGGCGGAGGCTCCGGAGGTGTTAA	pMM49_tag_ash1_gfp_V5_neo_fwd
oMF7193	AACCACGGACCAATAGCCCTTCAGAAGAACTCGTCAAGAAGGC	pMM49_tag_ash1_gfp_V5_neo_rev
oMF7194	TTCTTGACGAGTTCTTCTGAAGGGCTATTGGTCCGTGGTT	pMM49_DF_ash1_gfp_V5_neo_fwd
oMF7195	TCGAGGGTACCGAGCTCGATGGATCCTTCGCCTTCGTCAT	pMM49_DF_ash1_gfp_V5_neo_rev
oMF7230	CCACCTCCTCTCGCGACACAATGCCTGCGCCAGCC	pMM54_kmt5_Zt469_rev
oMF7231	TCTGCGGCTGGCGCAGGCATTGTGTCGCGAGAGGAGGT	pMM54_kmt5_Zt469_UF_fwd
