# Supplementary material for: H4K20me3 is important for Ash1-mediated H3K36me3 and transcriptional silencing in facultative heterochromatin in a fungal pathogen
Source: PLoS Genet. 2023 Sep 25;19(9):e1010945. doi: 10.1371/journal.pgen.1010945 (PMC10553808; doi:10.1371/journal.pgen.1010945)
Supplement: S5 Table — (XLSX) [file pgen.1010945.s005.xlsx]

## Sheet: Sheet1
Sample ID	Strain	transformant	Type	Target	antibody	ab manufacturer	condition	Index 1 #	Barcode 1	Index 2 #	Barcode 2	Number of PCR Cycles
HTS3092	WT	ZMF9	ChIP	H3K27me3	39155	Active Motif	18°C plate	D703	CGCTCATT	D501	TATAGCCT	12
HTS3183	WT	ZMF9	ChIP	H3K27me3	39155	Active Motif	18°C plate	D710	TCCGCGAA	D501	TATAGCCT	12
HTS3190	WT	ZMF9	ChIP	H3K27me3	39155	Active Motif	18°C plate	D705	ATTCAGAA	D502	ATAGAGGC	12
HTS3452	WT	ZMF9	ChIP	H3K27me3	39155	Active Motif	18°C plate	D705	ATTCAGAA	D505	AGGCGAAG	12
HTS3093	WT	ZMF9	ChIP	H3K36me3	61101	Active Motif	18°C plate	D704	GAGATTCC	D501	TATAGCCT	12
HTS3184	WT	ZMF9	ChIP	H3K36me3	61101	Active Motif	18°C plate	D711	TCTCGCGC	D501	TATAGCCT	12
HTS3191	WT	ZMF9	ChIP	H3K36me3	61101	Active Motif	18°C plate	D706	GAATTCGT	D502	ATAGAGGC	12
HTS3454	WT	ZMF9	ChIP	H3K36me3	ab9050	abcam	18°C plate	D707	CTGAAGCT	D505	AGGCGAAG	12
HTS3456	WT	ZMF9	ChIP	H3K36me3	61101	Active Motif	18°C plate	D709	CGGCTATG	D505	AGGCGAAG	12
HTS2792	WT	ZMF9	ChIP	H3K4me2	07-030	Millipore	18°C plate	D701	ATTACTCG	D501	TATAGCCT	12
HTS2796	WT	ZMF9	ChIP	H3K4me2	07-030	Millipore	18°C plate	D705	ATTCAGAA	D501	TATAGCCT	12
HTS3090	WT	ZMF9	ChIP	H3K4me2	07-030	Millipore	18°C plate	D701	ATTACTCG	D501	TATAGCCT	12
HTS3181	WT	ZMF9	ChIP	H3K4me2	07-030	Millipore	18°C plate	D708	TAATGCGC	D501	TATAGCCT	12
HTS3188	WT	ZMF9	ChIP	H3K4me2	07-030	Millipore	18°C plate	D703	CGCTCATT	D502	ATAGAGGC	12
HTS3091	WT	ZMF9	ChIP	H3K9me3	39161	Active Motif	18°C plate	D702	TCCGGAGA	D501	TATAGCCT	12
HTS3182	WT	ZMF9	ChIP	H3K9me3	39161	Active Motif	18°C plate	D709	CGGCTATG	D501	TATAGCCT	12
HTS3189	WT	ZMF9	ChIP	H3K9me3	39161	Active Motif	18°C plate	D704	GAGATTCC	D502	ATAGAGGC	12
HTS2794	WT	ZMF9	ChIP	H4K20me3	91107	Active Motif	18°C plate	D703	CGCTCATT	D501	TATAGCCT	12
HTS2798	WT	ZMF9	ChIP	H4K20me3	91107	Active Motif	18°C plate	D707	CTGAAGCT	D501	TATAGCCT	12
HTS3095	WT	ZMF9	ChIP	H4K20me3	91107	Active Motif	18°C plate	D706	GAATTCGT	D501	TATAGCCT	12
HTS3186	WT	ZMF9	ChIP	H4K20me3	91107	Active Motif	18°C plate	D701	ATTACTCG	D502	ATAGAGGC	12
HTS3193	WT	ZMF9	ChIP	H4K20me3	91107	Active Motif	18°C plate	D708	TAATGCGC	D502	ATAGAGGC	12
HTS3457	WT	ZMF9	ChIP	H4K20me3	91107	Active Motif	18°C plate	D710	TCCGCGAA	D505	AGGCGAAG	12
HTS3094	WT	ZMF9	ChIP	H4K20me1	ab9051	abcam	18°C plate	D705	ATTCAGAA	D501	TATAGCCT	12														ChIP_Freitag_042621		H4K20me1/ab9051
HTS3185	WT	ZMF9	ChIP	H4K20me1	ab9051	abcam	18°C plate	D712	AGCGATAG	D501	TATAGCCT	12														chIP_Freitag_062321	12	H4K20me1/ab9051
HTS3192	WT	ZMF9	ChIP	H4K20me1	ab9051	abcam	18°C plate	D707	CTGAAGCT	D502	ATAGAGGC	12														chIP_Freitag_062321	19	H4K20me1/ab9051
HTS3096	WT	ZMF9	ChIP	H3K27me2	39245	Active Motif	18°C plate	D707	CTGAAGCT	D501	TATAGCCT	12														ChIP_Freitag_042621		H3K27me2/39245
HTS3187	WT	ZMF9	ChIP	H3K27me2	39245	Active Motif	18°C plate	D702	TCCGGAGA	D502	ATAGAGGC	12														chIP_Freitag_062321	14	H3K27me2/39245
HTS3202	∆kmt5	ZMF11#100	ChIP	H3K27me3	39155	Active Motif	18°C plate	D706	GAATTCGT	D503	CCTATCCT	12
HTS3209	∆kmt5	ZMF11#100	ChIP	H3K27me3	39155	Active Motif	18°C plate	D701	ATTACTCG	D504	GGCTCTGA	12
HTS2816	∆kmt5	ZMF11#95	ChIP	H3K27me3	39155	Active Motif	18°C plate	D701	ATTACTCG	D506	TAATCTTA	12
HTS2824	∆kmt5	ZMF11#100	ChIP	H3K27me3	39155	Active Motif	18°C plate	D709	CGGCTATG	D506	TAATCTTA	12
HTS3099	∆kmt5	ZMF11#100	ChIP	H3K27me3	39155	Active Motif	18°C plate	D711	TCTCGCGC	D502	ATAGAGGC	12
HTS3203	∆kmt5	ZMF11#100	ChIP	H3K36me3	61101	Active Motif	18°C plate	D707	CTGAAGCT	D503	CCTATCCT	12
HTS3210	∆kmt5	ZMF11#100	ChIP	H3K36me3	61101	Active Motif	18°C plate	D702	TCCGGAGA	D504	GGCTCTGA	12
HTS2818	∆kmt5	ZMF11#95	ChIP	H3K36me3	61101	Active Motif	18°C plate	D703	CGCTCATT	D506	TAATCTTA	12
HTS2826	∆kmt5	ZMF11#100	ChIP	H3K36me3	61101	Active Motif	18°C plate	D711	TCTCGCGC	D506	TAATCTTA	12
HTS3100	∆kmt5	ZMF11#100	ChIP	H3K36me3	61101	Active Motif	18°C plate	D712	AGCGATAG	D502	ATAGAGGC	12
HTS3200	∆kmt5	ZMF11#100	ChIP	H3K4me2	07-030	Millipore	18°C plate	D704	GAGATTCC	D503	CCTATCCT	12
HTS3207	∆kmt5	ZMF11#100	ChIP	H3K4me2	07-030	Millipore	18°C plate	D711	TCTCGCGC	D503	CCTATCCT	12
HTS2814	∆kmt5	ZMF11#95	ChIP	H3K4me2	07-030	Millipore	18°C plate	D711	TCTCGCGC	D505	AGGCGAAG	12
HTS2822	∆kmt5	ZMF11#100	ChIP	H3K4me2	07-030	Millipore	18°C plate	D707	CTGAAGCT	D506	TAATCTTA	12
HTS3097	∆kmt5	ZMF11#100	ChIP	H3K4me2	07-030	Millipore	18°C plate	D709	CGGCTATG	D502	ATAGAGGC	12
HTS3201	∆kmt5	ZMF11#100	ChIP	H3K9me3	39161	Active Motif	18°C plate	D705	ATTCAGAA	D503	CCTATCCT	12
HTS3208	∆kmt5	ZMF11#100	ChIP	H3K9me3	39161	Active Motif	18°C plate	D712	AGCGATAG	D503	CCTATCCT	12
HTS2815	∆kmt5	ZMF11#95	ChIP	H3K9me3	39161	Active Motif	18°C plate	D712	AGCGATAG	D505	AGGCGAAG	12
HTS2823	∆kmt5	ZMF11#100	ChIP	H3K9me3	39161	Active Motif	18°C plate	D708	TAATGCGC	D506	TAATCTTA	12
HTS3098	∆kmt5	ZMF11#100	ChIP	H3K9me3	39161	Active Motif	18°C plate	D710	TCCGCGAA	D502	ATAGAGGC	12
HTS3205	∆kmt5	ZMF11#100	ChIP	H4K20me3	91107	Active Motif	18°C plate	D709	CGGCTATG	D503	CCTATCCT	12
HTS3212	∆kmt5	ZMF11#100	ChIP	H4K20me3	91107	Active Motif	18°C plate	D704	GAGATTCC	D504	GGCTCTGA	12
HTS2820	∆kmt5	ZMF11#95	ChIP	H4K20me3	91107	Active Motif	18°C plate	D705	ATTCAGAA	D506	TAATCTTA	12
HTS2828	∆kmt5	ZMF11#100	ChIP	H4K20me3	91107	Active Motif	18°C plate	D701	ATTACTCG	D507	CAGGACGT	12
HTS3102	∆kmt5	ZMF11#100	ChIP	H4K20me3	91107	Active Motif	18°C plate	D702	TCCGGAGA	D503	CCTATCCT	12
HTS2830	∆ash1	ZMF12#5	ChIP	H3K4me2	07-030	Millipore	18°C plate	D703	CGCTCATT	D507	CAGGACGT	12
HTS2832	∆ash1	ZMF12#5	ChIP	H3K27me3	39155	Active Motif	18°C plate	D705	ATTCAGAA	D507	CAGGACGT	12
HTS2840	∆ash1	ZMF12#5	ChIP	H3K27me3	39155	Active Motif	18°C plate	D701	ATTACTCG	D508	GTACTGAC	12
HTS2834	∆ash1	ZMF12#5	ChIP	H3K36me3	61101	Active Motif	18°C plate	D707	CTGAAGCT	D507	CAGGACGT	12
HTS2842	∆ash1	ZMF12#5	ChIP	H3K36me3	61101	Active Motif	18°C plate	D703	CGCTCATT	D508	GTACTGAC	12
HTS2838	∆ash1	ZMF12#22	ChIP	H3K4me2	07-030	Millipore	18°C plate	D711	TCTCGCGC	D507	CAGGACGT	12
HTS2831	∆ash1	ZMF12#22	ChIP	H3K9me3	39161	Active Motif	18°C plate	D704	GAGATTCC	D507	CAGGACGT	12
HTS2839	∆ash1	ZMF12#22	ChIP	H3K9me3	39161	Active Motif	18°C plate	D712	AGCGATAG	D507	CAGGACGT	12
HTS2836	∆ash1	ZMF12#22	ChIP	H4K20me3	91107	Active Motif	18°C plate	D709	CGGCTATG	D507	CAGGACGT	12
HTS2844	∆ash1	ZMF12#22	ChIP	H4K20me3	91107	Active Motif	18°C plate	D705	ATTCAGAA	D508	GTACTGAC	12
HTS3146	V5-gfp-kmt5	ZMF32#127	ChIP	H3K27me3	39155	Active Motif	18°C plate	D711	TCTCGCGC	D507	CAGGACGT	12
HTS3150	V5-gfp-kmt5	ZMF32#127	ChIP	H3K27me3	39155	Active Motif	18°C plate	D703	CGCTCATT	D508	GTACTGAC	12
HTS3147	V5-gfp-kmt5	ZMF32#148	ChIP	H4K20me3	91107	Active Motif	18°C plate	D712	AGCGATAG	D507	CAGGACGT	12
HTS3151	V5-gfp-kmt5	ZMF32#148	ChIP	H4K20me3	91107	Active Motif	18°C plate	D704	GAGATTCC	D508	GTACTGAC	12
HTS3214	kmt5-gfp-FLAG	ZMF42#49	ChIP	H3K27me3	39155	Active Motif	18°C plate	D706	GAATTCGT	D504	GGCTCTGA	12
HTS3218	kmt5-gfp-FLAG	ZMF41#61	ChIP	H3K27me3	39155	Active Motif	18°C plate	D710	TCCGCGAA	D504	GGCTCTGA	12
HTS3222	kmt5-gfp-FLAG	ZMF41#77	ChIP	H3K27me3	39155	Active Motif	18°C plate	D702	TCCGGAGA	D505	AGGCGAAG	12
HTS3216	kmt5-gfp-FLAG	ZMF42#49	ChIP	H4K20me3	91107	Active Motif	18°C plate	D708	TAATGCGC	D504	GGCTCTGA	12
HTS3220	kmt5-gfp-FLAG	ZMF41#61	ChIP	H4K20me3	91107	Active Motif	18°C plate	D712	AGCGATAG	D504	GGCTCTGA	12
HTS3224	kmt5-gfp-FLAG	ZMF41#77	ChIP	H4K20me3	91107	Active Motif	18°C plate	D704	GAGATTCC	D505	AGGCGAAG	12
HTS3458	∆eaf3	ZMF64#25	ChIP	H3K27me3	39155	Active Motif	18°C plate	D711	TCTCGCGC	D505	AGGCGAAG	12
HTS3464	∆eaf3	ZMF64#29	ChIP	H3K27me3	39155	Active Motif	18°C plate	D705	ATTCAGAA	D506	TAATCTTA	12
HTS3499	∆eaf3	ZMF64#25	ChIP	H3K27me3	39155	Active Motif	18°C plate	D712	AGCGATAG	D501	TATAGCCT	12
HTS3460	∆eaf3	ZMF64#25	ChIP	H3K36me3	ab9050	abcam	18°C plate	D701	ATTACTCG	D506	TAATCTTA	12
HTS3462	∆eaf3	ZMF64#25	ChIP	H3K36me3	61101	Active Motif	18°C plate	D703	CGCTCATT	D506	TAATCTTA	12
HTS3466	∆eaf3	ZMF64#29	ChIP	H3K36me3	ab9050	abcam	18°C plate	D707	CTGAAGCT	D506	TAATCTTA	12
HTS3468	∆eaf3	ZMF64#29	ChIP	H3K36me3	61101	Active Motif	18°C plate	D712	AGCGATAG	D507	CAGGACGT	12
HTS3463	∆eaf3	ZMF64#25	ChIP	H4K20me3	91107	Active Motif	18°C plate	D704	GAGATTCC	D506	TAATCTTA	12
HTS3469	∆eaf3	ZMF64#29	ChIP	H4K20me3	91107	Active Motif	18°C plate	D701	ATTACTCG	D508	GTACTGAC	12
HTS3227	∆pdp1	ZMF50#161	ChIP	H3K27me3	39155	Active Motif	18°C plate	D707	CTGAAGCT	D505	AGGCGAAG	12
HTS3233	∆pdp1	ZMF50#162	ChIP	H3K27me3	39155	Active Motif	18°C plate	D701	ATTACTCG	D506	TAATCTTA	12
HTS3228	∆pdp1	ZMF50#161	ChIP	H3K36me3	61101	Active Motif	18°C plate	D708	TAATGCGC	D505	AGGCGAAG	12
HTS3234	∆pdp1	ZMF50#162	ChIP	H3K36me3	61101	Active Motif	18°C plate	D702	TCCGGAGA	D506	TAATCTTA	12
HTS3225	∆pdp1	ZMF50#161	ChIP	H3K4me2	07-030	Millipore	18°C plate	D705	ATTCAGAA	D505	AGGCGAAG	12
HTS3231	∆pdp1	ZMF50#162	ChIP	H3K4me2	07-030	Millipore	18°C plate	D711	TCTCGCGC	D505	AGGCGAAG	12
HTS3226	∆pdp1	ZMF50#161	ChIP	H3K9me3	39161	Active Motif	18°C plate	D706	GAATTCGT	D505	AGGCGAAG	12
HTS3232	∆pdp1	ZMF50#162	ChIP	H3K9me3	39161	Active Motif	18°C plate	D712	AGCGATAG	D505	AGGCGAAG	12
HTS3230	∆pdp1	ZMF50#161	ChIP	H4K20me3	91107	Active Motif	18°C plate	D710	TCCGCGAA	D505	AGGCGAAG	12
HTS3236	∆pdp1	ZMF50#162	ChIP	H4K20me3	91107	Active Motif	18°C plate	D704	GAGATTCC	D506	TAATCTTA	12
HTS3970	K20/K20	ZMF46#3	ChIP	H4K20me3	91107	Active Motif	18°C plate	D705	ATTCAGAA	D502	ATAGAGGC	12
HTS3971	K20/K20	ZMF46#20	ChIP	H4K20me3	91107	Active Motif	18°C plate	D706	GAATTCGT	D502	ATAGAGGC	12
HTS3972	K20	ZMF77#7	ChIP	H4K20me3	91107	Active Motif	18°C plate	D707	CTGAAGCT	D502	ATAGAGGC	12
HTS3973	K20	ZMF77#8	ChIP	H4K20me3	91107	Active Motif	18°C plate	D708	TAATGCGC	D502	ATAGAGGC	12
HTS3974	K20/K20L	ZMF74#8	ChIP	H4K20me3	91107	Active Motif	18°C plate	D709	CGGCTATG	D502	ATAGAGGC	12
HTS3975	K20/K20L	ZMF74#10	ChIP	H4K20me3	91107	Active Motif	18°C plate	D710	TCCGCGAA	D502	ATAGAGGC	12
HTS3976	K20L	ZMF78#6	ChIP	H4K20me3	91107	Active Motif	18°C plate	D711	TCTCGCGC	D502	ATAGAGGC	12
HTS3977	K20L	ZMF78#10	ChIP	H4K20me3	91107	Active Motif	18°C plate	D712	AGCGATAG	D502	ATAGAGGC	12
HTS3978	K20/K20M	ZMF63#5	ChIP	H4K20me3	91107	Active Motif	18°C plate	D701	ATTACTCG	D503	CCTATCCT	12
HTS3979	K20/K20M	ZMF63#31	ChIP	H4K20me3	91107	Active Motif	18°C plate	D702	TCCGGAGA	D503	CCTATCCT	12
HTS3980	K20M	ZMF79#3	ChIP	H4K20me3	91107	Active Motif	18°C plate	D703	CGCTCATT	D503	CCTATCCT	12
HTS3981	K20M	ZMF79#7	ChIP	H4K20me3	91107	Active Motif	18°C plate	D704	GAGATTCC	D503	CCTATCCT	12
HTS3982	K20/K20Q	ZMF47#1	ChIP	H4K20me3	91107	Active Motif	18°C plate	D705	ATTCAGAA	D503	CCTATCCT	12
HTS3983	K20/K20Q	ZMF47#25	ChIP	H4K20me3	91107	Active Motif	18°C plate	D706	GAATTCGT	D503	CCTATCCT	12
HTS3984	K20Q	ZMF80#3	ChIP	H4K20me3	91107	Active Motif	18°C plate	D707	CTGAAGCT	D503	CCTATCCT	12
HTS3985	K20Q	ZMF80#5	ChIP	H4K20me3	91107	Active Motif	18°C plate	D708	TAATGCGC	D503	CCTATCCT	12
HTS3986	K20/K20	ZMF46#3	ChIP	H3K27me3	39155	Active Motif	18°C plate	D709	CGGCTATG	D503	CCTATCCT	12
HTS3987	K20/K20	ZMF46#20	ChIP	H3K27me3	39155	Active Motif	18°C plate	D710	TCCGCGAA	D503	CCTATCCT	12
HTS3988	K20	ZMF77#7	ChIP	H3K27me3	39155	Active Motif	18°C plate	D711	TCTCGCGC	D503	CCTATCCT	12
HTS3989	K20	ZMF77#8	ChIP	H3K27me3	39155	Active Motif	18°C plate	D712	AGCGATAG	D503	CCTATCCT	12
HTS3990	K20/K20L	ZMF74#8	ChIP	H3K27me3	39155	Active Motif	18°C plate	D701	ATTACTCG	D504	GGCTCTGA	12
HTS3991	K20/K20L	ZMF74#10	ChIP	H3K27me3	39155	Active Motif	18°C plate	D702	TCCGGAGA	D504	GGCTCTGA	12
HTS3992	K20L	ZMF78#6	ChIP	H3K27me3	39155	Active Motif	18°C plate	D703	CGCTCATT	D504	GGCTCTGA	12
HTS3993	K20L	ZMF78#10	ChIP	H3K27me3	39155	Active Motif	18°C plate	D704	GAGATTCC	D504	GGCTCTGA	12
HTS3994	K20/K20M	ZMF63#5	ChIP	H3K27me3	39155	Active Motif	18°C plate	D705	ATTCAGAA	D504	GGCTCTGA	12
HTS3995	K20/K20M	ZMF63#31	ChIP	H3K27me3	39155	Active Motif	18°C plate	D706	GAATTCGT	D504	GGCTCTGA	12
HTS3996	K20M	ZMF79#3	ChIP	H3K27me3	39155	Active Motif	18°C plate	D707	CTGAAGCT	D504	GGCTCTGA	12
HTS3997	K20M	ZMF79#7	ChIP	H3K27me3	39155	Active Motif	18°C plate	D708	TAATGCGC	D504	GGCTCTGA	12
HTS3998	K20/K20Q	ZMF47#1	ChIP	H3K27me3	39155	Active Motif	18°C plate	D709	CGGCTATG	D504	GGCTCTGA	12
HTS3999	K20/K20Q	ZMF47#25	ChIP	H3K27me3	39155	Active Motif	18°C plate	D710	TCCGCGAA	D504	GGCTCTGA	12
HTS4000	K20Q	ZMF80#3	ChIP	H3K27me3	39155	Active Motif	18°C plate	D711	TCTCGCGC	D504	GGCTCTGA	12
HTS4001	K20Q	ZMF80#5	ChIP	H3K27me3	39155	Active Motif	18°C plate	D712	AGCGATAG	D504	GGCTCTGA	12
HTS4002	K20/K20	ZMF46#3	ChIP	H3K36me3	61101	Active Motif	18°C plate	D701	ATTACTCG	D505	AGGCGAAG	12
HTS4003	K20/K20	ZMF46#20	ChIP	H3K36me3	61101	Active Motif	18°C plate	D702	TCCGGAGA	D505	AGGCGAAG	12
HTS4004	K20	ZMF77#7	ChIP	H3K36me3	61101	Active Motif	18°C plate	D703	CGCTCATT	D505	AGGCGAAG	12
HTS4005	K20	ZMF77#8	ChIP	H3K36me3	61101	Active Motif	18°C plate	D704	GAGATTCC	D505	AGGCGAAG	12
HTS4006	K20/K20L	ZMF74#8	ChIP	H3K36me3	61101	Active Motif	18°C plate	D705	ATTCAGAA	D505	AGGCGAAG	12
HTS4007	K20/K20L	ZMF74#10	ChIP	H3K36me3	61101	Active Motif	18°C plate	D706	GAATTCGT	D505	AGGCGAAG	12
HTS4008	K20L	ZMF78#6	ChIP	H3K36me3	61101	Active Motif	18°C plate	D707	CTGAAGCT	D505	AGGCGAAG	12
HTS4009	K20L	ZMF78#10	ChIP	H3K36me3	61101	Active Motif	18°C plate	D708	TAATGCGC	D505	AGGCGAAG	12
HTS4010	K20/K20M	ZMF63#5	ChIP	H3K36me3	61101	Active Motif	18°C plate	D709	CGGCTATG	D505	AGGCGAAG	12
HTS4011	K20/K20M	ZMF63#31	ChIP	H3K36me3	61101	Active Motif	18°C plate	D710	TCCGCGAA	D505	AGGCGAAG	12
HTS4012	K20M	ZMF79#3	ChIP	H3K36me3	61101	Active Motif	18°C plate	D711	TCTCGCGC	D505	AGGCGAAG	12
HTS4013	K20M	ZMF79#7	ChIP	H3K36me3	61101	Active Motif	18°C plate	D712	AGCGATAG	D505	AGGCGAAG	12
HTS4014	K20/K20Q	ZMF47#1	ChIP	H3K36me3	61101	Active Motif	18°C plate	D701	ATTACTCG	D506	TAATCTTA	12
HTS4015	K20/K20Q	ZMF47#25	ChIP	H3K36me3	61101	Active Motif	18°C plate	D702	TCCGGAGA	D506	TAATCTTA	12
HTS4016	K20Q	ZMF80#3	ChIP	H3K36me3	61101	Active Motif	18°C plate	D703	CGCTCATT	D506	TAATCTTA	12
HTS4017	K20Q	ZMF80#5	ChIP	H3K36me3	61101	Active Motif	18°C plate	D704	GAGATTCC	D506	TAATCTTA	12
HTS4042	WT	ZMF9	ChIP	H4K20me3	91107	Active Motif	18°C plate	D701	ATTACTCG	D507	CAGGACGT	16
HTS4043	WT	ZMF9	ChIP	H4K20me3	91107	Active Motif	18°C plate	D702	TCCGGAGA	D507	CAGGACGT	16
HTS4044	∆kmt5	ZMF11#100	ChIP	H4K20me3	91107	Active Motif	18°C plate	D703	CGCTCATT	D507	CAGGACGT	16
HTS4045	∆kmt5	ZMF11#100	ChIP	H4K20me3	91107	Active Motif	18°C plate	D704	GAGATTCC	D507	CAGGACGT	16
HTS4046	∆kmt5::kmt5(Zt469)	ZMF67#20	ChIP	H4K20me3	91107	Active Motif	18°C plate	D705	ATTCAGAA	D507	CAGGACGT	16
HTS4047	∆kmt5::kmt5(Zt469)	ZMF67#20	ChIP	H4K20me3	91107	Active Motif	18°C plate	D706	GAATTCGT	D507	CAGGACGT	16
HTS4048	∆kmt5::kmt5(Zt469)	ZMF67#27	ChIP	H4K20me3	91107	Active Motif	18°C plate	D707	CTGAAGCT	D507	CAGGACGT	16
HTS4049	∆kmt5::kmt5(Zt469)	ZMF67#27	ChIP	H4K20me3	91107	Active Motif	18°C plate	D708	TAATGCGC	D507	CAGGACGT	16
HTS4050	∆ash1::ash1-gfp-V5	ZMF61#23	ChIP	H4K20me3	91107	Active Motif	18°C plate	D709	CGGCTATG	D507	CAGGACGT	16
HTS4051	∆ash1::ash1-gfp-V5	ZMF61#23	ChIP	H4K20me3	91107	Active Motif	18°C plate	D710	TCCGCGAA	D507	CAGGACGT	16
HTS4052	WT	ZMF9	ChIP	H3K36me3	61101	Active Motif	18°C plate	D711	TCTCGCGC	D507	CAGGACGT	16
HTS4053	WT	ZMF9	ChIP	H3K36me3	61101	Active Motif	18°C plate	D712	AGCGATAG	D507	CAGGACGT	16
HTS4054	∆kmt5::kmt5(Zt469)	ZMF67#20	ChIP	H3K36me3	61101	Active Motif	18°C plate	D701	ATTACTCG	D508	GTACTGAC	16
HTS4055	∆kmt5::kmt5(Zt469)	ZMF67#20	ChIP	H3K36me3	61101	Active Motif	18°C plate	D702	TCCGGAGA	D508	GTACTGAC	16
HTS4056	∆kmt5::kmt5(Zt469)	ZMF67#27	ChIP	H3K36me3	61101	Active Motif	18°C plate	D703	CGCTCATT	D508	GTACTGAC	16
HTS4057	∆kmt5::kmt5(Zt469)	ZMF67#27	ChIP	H3K36me3	61101	Active Motif	18°C plate	D704	GAGATTCC	D508	GTACTGAC	16
HTS4058	∆ash1::ash1-gfp-V5	ZMF61#23	ChIP	H3K36me3	61101	Active Motif	18°C plate	D705	ATTCAGAA	D508	GTACTGAC	16
HTS4059	∆ash1::ash1-gfp-V5	ZMF61#23	ChIP	H3K36me3	61101	Active Motif	18°C plate	D706	GAATTCGT	D508	GTACTGAC	16
HTS3533	WT-1	ZMF9	mRNA, stranded	NA	NA	NA	18°C plate	D704	GAGATTCC	D505	AGGCGAAG	10
HTS3534	WT-2	ZMF9	mRNA, stranded	NA	NA	NA	18°C plate	D705	ATTCAGAA	D505	AGGCGAAG	10
HTS3535	WT-3	ZMF9	mRNA, stranded	NA	NA	NA	18°C plate	D706	GAATTCGT	D505	AGGCGAAG	10
HTS3545	H4 WT-1	ZMF46#3	mRNA, stranded	NA	NA	NA	18°C plate	D704	GAGATTCC	D506	TAATCTTA	10
HTS3546	H4 WT-2	ZMF46#3	mRNA, stranded	NA	NA	NA	18°C plate	D705	ATTCAGAA	D506	TAATCTTA	10
HTS3547	H4 WT-3	ZMF46#3	mRNA, stranded	NA	NA	NA	18°C plate	D706	GAATTCGT	D506	TAATCTTA	10
HTS3536	∆kmt5-1	ZMF11#100	mRNA, stranded	NA	NA	NA	18°C plate	D707	CTGAAGCT	D505	AGGCGAAG	10
HTS3537	∆kmt5-2	ZMF11#100	mRNA, stranded	NA	NA	NA	18°C plate	D708	TAATGCGC	D505	AGGCGAAG	10
HTS3538	∆kmt5-3	ZMF11#100	mRNA, stranded	NA	NA	NA	18°C plate	D709	CGGCTATG	D505	AGGCGAAG	10
HTS3539	∆ash1-1	ZMF12#5	mRNA, stranded	NA	NA	NA	18°C plate	D710	TCCGCGAA	D505	AGGCGAAG	10
HTS3540	∆ash1-2	ZMF12#5	mRNA, stranded	NA	NA	NA	18°C plate	D711	TCTCGCGC	D505	AGGCGAAG	10
HTS3541	∆ash1-3	ZMF12#5	mRNA, stranded	NA	NA	NA	18°C plate	D712	AGCGATAG	D505	AGGCGAAG	10
HTS3542	∆eaf3-1	ZMF64#25	mRNA, stranded	NA	NA	NA	18°C plate	D701	ATTACTCG	D506	TAATCTTA	10
HTS3543	∆eaf3-2	ZMF64#25	mRNA, stranded	NA	NA	NA	18°C plate	D702	TCCGGAGA	D506	TAATCTTA	10
HTS3544	∆eaf3-3	ZMF64#25	mRNA, stranded	NA	NA	NA	18°C plate	D703	CGCTCATT	D506	TAATCTTA	10
HTS3548	K20/K20M-1	ZMF63#5	mRNA, stranded	NA	NA	NA	18°C plate	D707	CTGAAGCT	D506	TAATCTTA	10
HTS3549	K20/K20M-2	ZMF63#5	mRNA, stranded	NA	NA	NA	18°C plate	D708	TAATGCGC	D506	TAATCTTA	10
HTS3550	K20/K20M-3	ZMF63#5	mRNA, stranded	NA	NA	NA	18°C plate	D709	CGGCTATG	D506	TAATCTTA	10
HTS3551	K20M-1	ZMF54	mRNA, stranded	NA	NA	NA	18°C plate	D710	TCCGCGAA	D506	TAATCTTA	10
HTS3552	K20M-2	ZMF54	mRNA, stranded	NA	NA	NA	18°C plate	D711	TCTCGCGC	D506	TAATCTTA	10
HTS3553	K20M-3	ZMF54	mRNA, stranded	NA	NA	NA	18°C plate	D712	AGCGATAG	D506	TAATCTTA	10
