# Supplementary material for: H4K20me3 is important for Ash1-mediated H3K36me3 and transcriptional silencing in facultative heterochromatin in a fungal pathogen
Source: PLoS Genet. 2023 Sep 25;19(9):e1010945. doi: 10.1371/journal.pgen.1010945 (PMC10553808; doi:10.1371/journal.pgen.1010945)
Supplement: S5 Method — (TXT) [file pgen.1010945.s010.txt]

## ChIP-seq data processing

#### general workflow to quality filter, map and normalize 

## quality filtering, trimmomatic v. 0.39

java -jar trimmomatic-0.39.jar PE -threads 12 -phred33 sample1_R1_001.fastq.gz sample1_R2_001.fastq.gz sample1_R1_paired.fastq sample1_R1_unpaired.fastq sample1_R2_paired.fastq sample1_R2_unpaired.fastq ILLUMINACLIP:TruSeq3-SE.fa:2:30:10:2:keepBothReads HEADCROP:5 LEADING:3 TRAILING:3 SLIDINGWINDOW:4:15 MINLEN:30

## mapping bowtie2 v. 2.4.4
## build genome index, using the IPO323 reference genome without chr18 (Zt09=wild-type)

bowtie2-build Zt09_chr18.fasta Zt09

bowtie2 -p 10 -x Zt09 -1 sample1_R1_paired.fastq -2 sample1_R2_paired.fastq -U sample1_R1_unpaired.fastq,sample1_R2_unpaired.fastq | samtools view -bS - > sample1.bam


## sorting and indexing, samtools v. 1.9

samtools sort -@ 8 sample1.bam > sample1_sorted.bam

samtools index sample1_sorted.bam


## generate 1x normalized bw files, rDNA is excluded (incorrect repeat number in genome assembly), deeptools v. 3.5.1

bamCoverage --bam sample1_sorted.bam -o sample1.bw -p 8 --normalizeUsing RPGC --effectiveGenomeSize 39113898 --binSize 10 --extendReads 150 --smoothLength 150 --centerReads --blackListFileName rDNA.bed


## calculate mean for all replicates and combine in one output file, WiggleTools 1.2, converting wig file to bw, UCSC Genome Browser command line tools

wiggletools mean replicate1.bw replicate2.bw replicate3.bw > replicates_mean.wig

wigToBigWig replicates_mean.wig chr.sizes.txt replicates_mean.bw


######################### Figure 2

## extract H3K27me3 enriched regions in wild-type

## call peaks using homer v4.11.1

makeTagDirectory Zt09_H3K27me3 -keepAll HTS3092_Zt09_1_K27_sorted.bam HTS3183_Zt09_2_K27me3_sorted.bam HTS3190_Zt09_3_K27me3_sorted.bam HTS3452_Zt09_1_K27_sorted.bam

findPeaks Zt09_H3K27me3 -style histone -region -size 500 -minDist 1000 -C 0 > Zt09_H3K27me3_500bp.txt

pos2bed.pl Zt09_H3K27me3_500bp.txt > Zt09_H3K27me3_500bp_homer_peaks.bed

## make 500 bp windows using bedtools v2.30.0

bedtools makewindows -b Zt09_H3K27me3_500bp_homer_peaks.bed -w 500 > Zt09_K27_homer_500bp_bwindows.bed

## determine actual enrichment of wild-type H3K27me3 in 500 bp peak regions, I did this to exclude any low enrichment regions/borders of 
## peaks and only keep regions that have high H3K27me3 enrichment, used deeptools v. 3.5.1

computeMatrix scale-regions -S Zt09_H3K27me3_mean.bw  -R Zt09_K27_homer_500bp_bwindows.bed --regionBodyLength 500 -p max --outFileName Zt09_500bp_K27WT_K27me3_enrichment.gz

plotHeatmap -m Zt09_500bp_K27WT_K27me3_enrichment.gz -out Zt09_500bp_K27WT_K27me3_enrichment.png --kmeans 7 -max 10 --yMax 10 -min 2 --yMin 2 --outFileSortedRegions Zt09_500bp_K27WT_K27me3_enrichment_k7.bed

## filtered out clusters 6 and 7 that showed relatively low H3K27me3 enrichment -> bed file Zt09_H3K27me3_filtered.bed


## determined wild-type H3K36me3 and H4K20me3 enrichment in H3K27me3 regions using deeptools v. 3.5.1, used mean bw files 

computeMatrix scale-regions -S Zt09_H3K36me3_mean.bw Zt09_H4K20me3_mean.bw -R Zt09_H3K27me3_filtered.bed --regionBodyLength 500 -p max --outFileName Zt09_500bp_K27filtered_K36me3_K20me3_enrichment.gz

plotHeatmap -m Zt09_500bp_K27filtered_K36me3_K20me3_enrichment.gz -out Zt09_500bp_K27filtered_K36me3_K20me3_enrichment.png --kmeans 2 -max 1.5 3 --yMax 1.5 3 --outFileSortedRegions Zt09_500bp_K27filtered_K36_K20_enrichment.bed

## two clusters here, one with lots of H3K36me3 and H4K20me3 enrichment, the other very little enrichment, made two separate bed files for cluster 1 and 2; 
## -> Zt09_500bp_K27filtered_K36_K20_cluster1.bed (enrichment); Zt09_500bp_K27filtered_K36_K20_cluster2.bed (no enrichment)


## overlap between regions in cluster 1 and 2 with genes or TEs

bedtools intersect -wo -a Zt09_500bp_K27filtered_K36_K20_cluster1.bed -b Ztritici_genes.bed > cluster1_genes_overlap.bed
bedtools intersect -wo -a Zt09_500bp_K27filtered_K36_K20_cluster2.bed -b Ztritici_genes.bed > cluster2_genes_overlap.bed

bedtools intersect -wo -a Zt09_500bp_K27filtered_K36_K20_cluster1.bed -b Zt09_final_repeats_annotation_TE_only_MM_description_unique.bed > cluster1_TEs_overlap.bed
bedtools intersect -wo -a Zt09_500bp_K27filtered_K36_K20_cluster2.bed -b Zt09_final_repeats_annotation_TE_only_MM_description_unique.bed > cluster2_TEs_overlap.bed


######################### Figure 3

## how does H3K27me3, H3K36me3 and H4K20me3 enrichment in cluster 1 change in kmt5 and ash1 mutants?

computeMatrix scale-regions -S Zt09_H3K36me3_mean.bw kmt5_H3K36me3_mean.bw ash1_H3K36me3_mean.bw -R Zt09_500bp_K27filtered_K36_K20_cluster1.bed --regionBodyLength 500 -p max --outFileName Zt09_kmt5_ash1_cluster1filtered_K36me3_enrichment.gz

plotHeatmap -m Zt09_kmt5_ash1_cluster1filtered_K36me3_enrichment.gz -out Zt09_kmt5_ash1_cluster1_filtered_K36me3_enrichment.png


computeMatrix scale-regions -S Zt09_H4K20me3_mean.bw kmt5_H4K20me3_mean.bw ash1_H4K20me3_mean.bw  -R Zt09_500bp_K27filtered_K36_K20_cluster1.bed --regionBodyLength 500 -p max --outFileName Zt09_kmt5_ash1_cluster1filtered_K20me3_enrichment.gz

plotHeatmap -m Zt09_kmt5_ash1_cluster1filtered_K20me3_enrichment.gz -out Zt09_kmt5_ash1_cluster1_filtered_K20me3_enrichment.png


computeMatrix scale-regions -S Zt09_H3K27me3_mean.bw kmt5_H3K27me3_mean.bw ash1_H3K27me3_mean.bw  -R Zt09_500bp_K27filtered_K36_K20_cluster1.bed --regionBodyLength 500 -p max --outFileName Zt09_kmt5_ash1_cluster1filtered_K27me3_enrichment.gz

plotHeatmap -m Zt09_kmt5_ash1_cluster1filtered_K27me3_enrichment.gz -out Zt09_kmt5_ash1_cluster1_filtered_K27me3_enrichment.png


######################### Figure 4

## plot H4K20me3, H3K27me3 and H3K36me3 enrichment in facultative heterochromatin in histone mutant strains

computeMatrix scale-regions -S H4_H4_H4K20me3_mean.bw H4_H4K20L_H4K20me3_mean.bw H4_H4K20M_H4K20me3_mean.bw H4_H4K20Q_H4K20me3_mean.bw \
H4_H4K20me3_mean.bw H4K20L_H4K20me3_mean.bw H4K20M_H4K20me3_mean.bw H4K20Q_H4K20me3_mean.bw \
-R Zt09_500bp_K27filtered_K36_K20_cluster1.bed --regionBodyLength 500 -p max --outFileName H4_mutants_cluster1filtered_H4K20me3_enrichment.gz

plotHeatmap -m H4_mutants_cluster1filtered_H4K20me3_enrichment.gz -out H4_mutants_cluster1filtered_H4K20me3_enrichment.png


computeMatrix scale-regions -S H4_H4_H3K27me3_mean.bw H4_H4K20L_H3K27me3_mean.bw H4_H4K20M_H3K27me3_mean.bw H4_H4K20Q_H3K27me3_mean.bw \
H4_H3K27me3_mean.bw H4K20L_H3K27me3_mean.bw H4K20M_H3K27me3_mean.bw H4K20Q_H3K27me3_mean.bw \
-R Zt09_500bp_K27filtered_K36_K20_cluster1.bed --regionBodyLength 500 -p max --outFileName H4_mutants_cluster1filtered_H3K27me3_enrichment.gz

plotHeatmap -m H4_mutants_cluster1filtered_H3K27me3_enrichment.gz -out H4_mutants_cluster1filtered_H3K27me3_enrichment.png


computeMatrix scale-regions -S H4_H4_H3K36me3_mean.bw H4_H4K20L_H3K36me3_mean.bw H4_H4K20M_H3K36me3_mean.bw H4_H4K20Q_H3K36me3_mean.bw \
H4_H3K36me3_mean.bw H4K20L_H3K36me3_mean.bw H4K20M_H3K36me3_mean.bw H4K20Q_H3K36me3_mean.bw \
-R Zt09_500bp_K27filtered_K36_K20_cluster1.bed --regionBodyLength 500 -p max --outFileName H4_mutants_cluster1filtered_H3K36me3_enrichment.gz

plotHeatmap -m H4_mutants_cluster1filtered_H3K36me3_enrichment.gz -out H4_mutants_cluster1filtered_H3K36me3_enrichment.png

######################### Figure 5

## how does H3K36me3 and H4K20me3 enrichment in cluster 1 change in eaf3, pdp1, kmt5 and ash1 mutants?

computeMatrix scale-regions -S Zt09_H3K36me3_mean.bw kmt5_H3K36me3_mean.bw ash1_H3K36me3_mean.bw eaf3_H3K36me3_mean.bw pdp1_H3K36me3_mean.bw -R Zt09_500bp_K27filtered_K36_K20_cluster1.bed --regionBodyLength 500 -p max --outFileName Zt09_kmt5_ash1_eaf3_pdp1_cluster1filtered_H3K36me3_enrichment.gz

plotHeatmap -m Zt09_kmt5_ash1_eaf3_pdp1_cluster1filtered_H3K36me3_enrichment.gz -out Zt09_kmt5_ash1_eaf3_pdp1_cluster1_filtered_H3K36me3_enrichment.png


computeMatrix scale-regions -S Zt09_H4K20me3_mean.bw kmt5_H4K20me3_mean.bw ash1_H4K20me3_mean.bw eaf3_H4K20me3_mean.bw pdp1_H4K20me3_mean.bw -R Zt09_500bp_K27filtered_K36_K20_cluster1.bed --regionBodyLength 500 -p max --outFileName Zt09_kmt5_ash1_eaf3_pdp1_cluster1filtered_H4K20me3_enrichment.gz

plotHeatmap -m Zt09_kmt5_ash1_eaf3_pdp1_rad23_cluster1filtered_H4K20me3_enrichment.gz -out Zt09_kmt5_ash1_eaf3_pdp1_cluster1_filtered_H4K20me3_enrichment.png


######################### Figure S7

## H3K27me3 enrichment in facultative heterochromatin and the rest of the genome

computeMatrix scale-regions -S Zt09_H3K27me3_mean.bw kmt5_H3K27me3_mean.bw ash1_H3K27me3_mean.bw eaf3_H3K27me3_mean.bw pdp1_H3K27me3_mean.bw -R Zt09_500bp_K27filtered_K36_K20_cluster1.bed --regionBodyLength 500 -p max --outFileName Zt09_kmt5_ash1_eaf3_pdp1_cluster1filtered_H3K27me3_enrichment.gz

plotHeatmap -m Zt09_kmt5_ash1_eaf3_pdp1_rad23_cluster1filtered_H3K27me3_enrichment.gz -out Zt09_kmt5_ash1_eaf3_pdp1_rad23_cluster1_filtered_H3K27me3_enrichment.png


## remove H3K27me3 regions (and rDNA) from genome

bedtools subtract -a Zt09_genome.bed -b Zt09_H3K27me3_filtered.bed > Zt09_genome_K27masked.bed

bedtools subtract -a Zt09_genome_K27masked.bed -b rDNA.bed > Zt09_genome_K27masked_rDNA.bed

bedtools makewindows -b Zt09_genome_K27masked_rDNA.bed -w 500 > Zt09_genome_K27masked_500bp_windows.bed


computeMatrix scale-regions -S Zt09_H3K27me3_mean.bw kmt5_H3K27me3_mean.bw ash1_H3K27me3_mean.bw eaf3_H3K27me3_mean.bw pdp1_H3K27me3_mean.bw -R Zt09_genome_K27masked_500bp_windows.bed --regionBodyLength 500 -p max --outFileName Zt09_kmt5_ash1_eaf3_pdp1_K27masked_H3K27me3_enrichment.gz

plotHeatmap -m Zt09_kmt5_ash1_eaf3_pdp1_K27masked_H3K27me3_enrichment.gz -out Zt09_kmt5_ash1_eaf3_pdp1_K27masked_H3K27me3_enrichment.png

##peak calling H4K20me3, H3K27me3 and H3K36me3 and calculation of genome coverage and ash1- and set2-specific H3K36me3 peaks

makeTagDirectory Zt09_H3K27me3 -keepAll HTS3092_Zt09_1_K27_sorted.bam HTS3183_Zt09_2_K27me3_sorted.bam HTS3190_Zt09_3_K27me3_sorted.bam HTS3452_Zt09_1_K27_sorted.bam
makeTagDirectory Zt09_H4K20me3 -keepAll HTS2794_Zt09_K20me3_sorted.bam HTS2798_Zt09_K20me3_sorted.bam HTS3095_Zt09_1_K20_3_sorted.bam HTS3186_Zt09_2_K20me3_sorted.bam HTS3193_Zt09_3_K20me3_sorted.bam HTS3457_Zt09_1_K20_sorted.bam
makeTagDirectory Zt09_H3K36me3 -keepAll HTS3093_Zt09_1_K36_sorted.bam HTS3184_Zt09_2_K36me3_sorted.bam HTS3191_Zt09_3_K36me3_sorted.bam HTS3454_Zt09_1_K36me3_ab_sorted.bam HTS3456_Zt09_1_K36me3_AM_sorted.bam

makeTagDirectory kmt5_H3K27me3 -keepAll HTS2816_MM37_sorted.bam HTS2824_MM45_sorted.bam HTS3099_kmt5_1_K27_sorted.bam HTS3202_kmt5_2_K27me3_sorted.bam HTS3209_kmt5_3_K27me3_sorted.bam
makeTagDirectory kmt5_H3K36me3 -keepAll HTS2818_MM39_sorted.bam HTS2826_MM47_sorted.bam HTS3100_kmt5_1_K36_sorted.bam HTS3203_kmt5_2_K36me3_sorted.bam HTS3210_kmt5_3_K36me3_sorted.bam
makeTagDirectory kmt5_H4K20me3 -keepAll HTS2820_MM41_sorted.bam HTS2828_MM49_sorted.bam HTS3102_kmt5_1_K20_3_sorted.bam HTS3205_kmt5_2_K20me3_sorted.bam HTS3212_kmt5_3_K20me3_sorted.bam

makeTagDirectory ash1_H3K27me3 -keepAll HTS2832_MM53_sorted.bam HTS2840_MM61_sorted.bam
makeTagDirectory ash1_H3K36me3 -keepAll HTS2834_MM55_sorted.bam HTS2842_MM63_sorted.bam
makeTagDirectory ash1_H4K20me3 -keepAll HTS2836_MM57_sorted.bam HTS2844_MM65_sorted.bam


findPeaks Zt09_H3K27me3 -style histone -region -size 500 -minDist 1000 -C 0 > Zt09_H3K27me3_peaks.txt
pos2bed.pl Zt09_H3K27me3_peaks.txt > Zt09_H3K27me3_peaks.bed
sort -k 1,1 Zt09_H3K27me3_peaks.bed > Zt09_H3K27me3_peaks_sorted.bed

findPeaks kmt5_H3K27me3 -style histone -region -size 500 -minDist 1000 -C 0 > kmt5_H3K27me3_peaks.txt
pos2bed.pl kmt5_H3K27me3_peaks.txt > kmt5_H3K27me3_peaks.bed
sort -k 1,1 kmt5_H3K27me3_peaks.bed > kmt5_H3K27me3_peaks_sorted.bed


findPeaks ash1_H3K27me3 -style histone -region -size 500 -minDist 1000 -C 0 > ash1_H3K27me3_peaks.txt
pos2bed.pl ash1_H3K27me3_peaks.txt > ash1_H3K27me3_peaks.bed
sort -k 1,1 ash1_H3K27me3_peaks.bed > ash1_H3K27me3_peaks_sorted.bed


findPeaks Zt09_H3K36me3 -style histone -region -size 500 -minDist 1000 -C 0 > Zt09_H3K36me3_peaks.txt
pos2bed.pl Zt09_H3K36me3_peaks.txt > Zt09_H3K36me3_peaks.bed
sort -k 1,1 Zt09_H3K36me3_peaks.bed > Zt09_H3K36me3_peaks_sorted.bed


findPeaks kmt5_H3K36me3 -style histone -region -size 500 -minDist 1000 -C 0 > kmt5_H3K36me3_peaks.txt
pos2bed.pl kmt5_H3K36me3_peaks.txt > kmt5_H3K36me3_peaks.bed
sort -k 1,1 kmt5_H3K36me3_peaks.bed > kmt5_H3K36me3_peaks_sorted.bed


findPeaks ash1_H3K36me3 -style histone -region -size 500 -minDist 1000 -C 0 > ash1_H3K36me3_peaks.txt
pos2bed.pl ash1_H3K36me3_peaks.txt > ash1_H3K36me3_peaks.bed
sort -k 1,1 ash1_H3K36me3_peaks.bed > ash1_H3K36me3_peaks_sorted.bed


findPeaks Zt09_H4K20me3 -style histone -region -size 500 -minDist 1000 -C 0 > Zt09_H3K27me3_peaks.txt
pos2bed.pl Zt09_H4K20me3_peaks.txt > Zt09_H4K20me3_peaks.bed
sort -k 1,1 Zt09_H4K20me3_peaks.bed > Zt09_H4K20me3_peaks_sorted.bed


findPeaks ash1_H4K20me3 -style histone -region -size 500 -minDist 1000 -C 0 > ash1_H4K20me3_peaks.txt
pos2bed.pl ash1_H4K20me3_peaks.txt > ash1_H4K20me3_peaks.bed
sort -k 1,1 ash1_H4K20me3_peaks.bed > ash1_H4K20me3_peaks_sorted.bed

findPeaks kmt5_H4K20me3 -style histone -region -size 500 -minDist 1000 -C 0 > kmt5_H4K20me3_peaks.txt
pos2bed.pl kmt5_H4K20me3_peaks.txt > kmt5_H4K20me3_peaks.bed
sort -k 1,1 kmt5_H4K20me3_peaks.bed > kmt5_H4K20me3_peaks_sorted.bed


#determine genome coverage

bedtools genomecov -i Zt09_H3K27me3_peaks_sorted.bed -g chr_size.txt > Zt09_H3K27me3_genomecov.bed
bedtools genomecov -i Zt09_H3K36me3_peaks_sorted.bed -g chr_size.txt > Zt09_H3K36me3_genomecov.bed
bedtools genomecov -i Zt09_H4K20me3_peaks_sorted.bed -g chr_size.txt > Zt09_H4K20me3_genomecov.bed

bedtools genomecov -i ash1_H3K27me3_peaks_sorted.bed -g chr_size.txt > ash1_H3K27me3_genomecov.bed
bedtools genomecov -i ash1_H3K36me3_peaks_sorted.bed -g chr_size.txt > ash1_H3K36me3_genomecov.bed
bedtools genomecov -i ash1_H4K20me3_peaks_sorted.bed -g chr_size.txt > ash1_H4K20me3_genomecov.bed

bedtools genomecov -i kmt5_H3K27me3_peaks_sorted.bed -g chr_size.txt > kmt5_H3K27me3_genomecov.bed
bedtools genomecov -i kmt5_H3K36me3_peaks_sorted.bed -g chr_size.txt > kmt5_H3K36me3_genomecov.bed
bedtools genomecov -i kmt5_H4K20me3_peaks_sorted.bed -g chr_size.txt > kmt5_H4K20me3_genomecov.bed

#determine ash1-specific and set2-specific H3K36me3 peaks

bedtools intersect -v -a Zt09_H3K36me3_peaks_sorted.bed -b ash1_H3K36me3_peaks_sorted.bed > ash1_mediated_H3K36me3.bed

bedtools subtract -a Zt09_H3K36me3_peaks_sorted.bed -b ash1_mediated_H3K36me3.bed > set2_mediated_H3K36me3.bed
