# Supplementary material for: H4K20me3 is important for Ash1-mediated H3K36me3 and transcriptional silencing in facultative heterochromatin in a fungal pathogen
Source: PLoS Genet. 2023 Sep 25;19(9):e1010945. doi: 10.1371/journal.pgen.1010945 (PMC10553808; doi:10.1371/journal.pgen.1010945)
Supplement: S6 Method — (TXT) [file pgen.1010945.s011.txt]

## RNA-seq analyses

## quality filtering, mapping and counting of reads, Zt09=wild-type

hisat2-build Zt09_chromosomes_18.fasta Zt09

java -jar trimmomatic-0.39.jar PE -threads 12 -phred33 sample1_R1_001.fastq.gz sample1_R2_001.fastq.gz sample1_R1_paired.fastq sample1_R1_unpaired.fastq sample1_R2_paired.fastq sample1_R2_unpaired.fastq ILLUMINACLIP:TruSeq3-SE.fa:2:30:10:2:keepBothReads HEADCROP:10 LEADING:3 TRAILING:3 SLIDINGWINDOW:4:15 MINLEN:30

hisat2 -p 12 --phred33 --rna-strandness RF --max-intronlen 1500 --dta -x Zt09 -1 sample1_R1_paired.fastq -2 sample1_R2_paired.fastq | samtools view -bS - > sample1.bam

samtools sort -@ 8 sample1.bam > sample1_sorted.bam

samtools index sample1_sorted.bam

htseq-count --format=bam -r pos --mode union --type=gene --idattr=Name --stranded=reverse sample1_sorted.bam Ztritici_genes.gff > sample1_counts.txt


## identify new transcripts using stringtie v2.2.1

## first merged all mapped reads from replicates, then combined all strains, Zt09=wild-type, ZMF63=H4K20/K20M, ZMF54=H4K20M

samtools merge -@ 10 Zt_all_merged.bam Zt09_merged_sorted.bam kmt5_merged_sorted.bam ash1_merged_sorted.bam eaf3_merged_sorted.bam ZMF63_merged_sorted.bam ZMF54_merged_sorted.bam

samtools sort -@ 10 Zt_all_merged.bam > Zt_all_merged_sorted.bam

samtools index Zt_all_merged_sorted.bam

## stringtie to identify new transcripts with the annotation as reference

stringtie -o Zt_all_merged_3.gtf -p 10 --fr -f 0.1 -g 0 -G Ztritici_genes.gff Zt_all_merged_sorted.bam
